# Supplementary material for: Molecular characterization, comparative genome analysis and resistance determinants of three clinical Elizabethkingia miricola strains isolated from Michigan
Source: Front Microbiol. 2025 Jul 9;16:1582121. doi: 10.3389/fmicb.2025.1582121 (PMC12283610; doi:10.3389/fmicb.2025.1582121)
Supplement: Supplementary file 1 [file Data_Sheet_1.zip]

Archive with 6 entries (6 files):
- Table 5.xls
- Table 1.docx
- Table 3.xlsx
- Table 4.xlsx
- Table 2 (29).xls
- Presentation 1 (51).pptx
