# Supplementary material for: Molecular characterization, comparative genome analysis and resistance determinants of three clinical Elizabethkingia miricola strains isolated from Michigan
Source: Front Microbiol. 2025 Jul 9;16:1582121. doi: 10.3389/fmicb.2025.1582121 (PMC12283610; doi:10.3389/fmicb.2025.1582121)
Supplement: Supplementary file 1 [file Data_Sheet_1.zip › Table 5.xls]

## Sheet: VFDB_May_15-4562052435
Table S5. Virulence factors prediction in E. miricola
VFclass	Related genes	E. miricola SBRL 21086	E. miricola SBRL 21030	E. miricola SBRL 21012	E. miricola QZYEM	E. miricola NCTC 11305	E. miricola NW24	E. miricola Mir-N11	E. miricola MEYL 1	E. miricola LDVH33701	E. miricola KCTC 12492	E. miricola IMT47538	E. miricola IMT47357	E. miricola IMT47318	E. miricola GTC862	E. miricola G4121	E. miricola G4074	E. miricola G4071	E. miricola FL60902	E. miricola F13	E. miricola EM79826	E. miricola EM CHUV	E. miricola EM15	E. miricola DMS 14571	E. miricola CSID300517120	E. miricola CSID 3005166998	E. miricola ATCC 33958	E. miricola CSID300516464	E. miricola Mich-1	E. miricola Mich-2	E. miricola Mich-3	E. miricola CIP111047	E. miricola BM10
																																	sequence1.1 (sequence1.1)
Adherence	htpB	+	+	+	+	+	+	+	+	+	+	+	+	+	+	+	+	+	+	+	+	+	+	+	+	+	+	+	+	+	+	+	+
	LPS O-antigen	+	+	-	+	+	+	+	+	+	-	+	+	+	-	+	+	+	+	+	-	-	+	+	+	+	-	+	+	+	+	+	-
	flmH	+	+	+	+	+	+	+	+	+	+	+	+	+	+	+	+	+	+	+	+	+	+	-	+	+	+	+	+	+	+	+	+
Iron uptake	iutA	+	+	+	+	+	+	+	+	+	+	+	+	+	+	+	+	+	+	+	+	+	+	+	+	+	+	+	+	+	+	+	+
	hemB	-	-	-	-	-	-	-	-	-	+	-	-	-	+	-	-	-	-	+	-	-	-	-	-	-	-	-	-	-	-	-	-
	hemL	+	+	+	+	+	+	+	+	+	-	+	+	+	-	+	+	+	+	+	+	+	+	+	+	+	+	+	+	+	+	+	+
Secretion system	hopJ1	-	+	+	+	+	+	+	+	+	+	+	+	+	+	-	-	-	+	+	+	+	-	+	-	+	+	+	+	+	+	-	+
	T4SS effectors	+	+	+	+	+	+	+	+	+	+	+	+	+	+	+	+	+	+	+	+	+	+	+	+	+	+	+	+	+	+	+	+
	T6SS-II	+	+	+	+	-	+	+	+	+	+	+	+	+	+	+	+	+	+	+	+	+	+	+	+	+	+	+	+	+	+	+	+
Toxin	hlyA	-	-	-	-	+	-	-	-	-	-	-	-	-	-	-	-	-	-	-	-	-	-	-	-	-	-	-	-	-	-	-	-
	hlyB	+	+	+	+	-	+	+	+	+	+	+	+	+	+	+	+	+	+	+	+	+	+	+	+	+	+	+	+	+	+	+	+
Acid resistance	ureB	+	+	+	+	+	+	+	+	+	+	+	+	+	+	+	+	+	+	+	+	+	+	+	+	+	+	+	+	+	+	+	+
	ureG	+	+	+	+	+	+	+	+	+	+	+	+	+	+	+	+	+	+	+	+	+	+	+	+	+	+	+	+	+	+	+	+
Adherence and invasion	EF-Tu	+	+	+	+	+	+	+	+	+	+	+	+	+	+	+	+	+	+	+	+	+	+	+	+	+	+	+	+	+	+	+	+
Antiphagocytosis	rmlC	-	-	-	-	-	-	-	-	-	-	-	-	-	-	-	-	-	-	-	+	-	-	-	-	-	+	-	-	-	-	+	+
	wbjD/wecB	+	+	-	-	+	-	-	-	-	-	-	-	-	-	+	+	+	-	-	-	-	-	-	-	+	-	+	+	+	+	-	-
	Capsule	+	+	+	+	-	+	+	+	+	+	+	+	+	+	+	+	+	+	+	-	+	+	+	+	+	-	+	+	+	+	+	-
Cell surface components	rmlA	+	+	+	+	-	+	+	+	+	+	+	+	+	+	+	+	+	+	+	+	+	+	+	+	+	+	+	+	+	+	+	+
Colonization and Immune evasion	Capsule biosynthesis and transport	-	-	-	-	-	-	-	-	-	-	-	-	-	-	-	-	-	-	-	-	-	-	-	-	-	+	-	-	-	-	-	-
Endotoxin	bplG	-	-	-	-	-	-	-	-	-	-	-	-	-	-	-	-	-	-	-	-	-	-	-	-	-	+	-	-	-	-	-	-
Enzyme	eno	+	+	+	+	+	+	+	+	+	+	+	+	+	+	+	+	+	+	+	+	+	+	+	+	+	+	+	+	+	+	+	+
Glycosylation system	pglC	-	-	+	-		-	-	-	-	-	-	-	-	-	-	-	-	-	-		-	-	-	-	-	-	-	-	-	-	-	-
Immune evasion	Capsule	+	+	+	+	+	+	+	+	+	+	+	+	+	+	+	+	+	+	+	+	+	+	+	+	+	+	+	+	+	+	+	+
	capL	-	-	+	-	-	-	-	-	-	-	-	-	-	-	-	-	-	-	-	-	+		-	-	-	-	-	-	-	-	-	-
	galE	+	+	+	+	+	+	+	+	+	+	+	+	+	+	+	+	+	+	+	+	+	+	+	+	+	+	+	+	+	+	+	+
	pgi	+	+	+	+	+	+	+	+	+	+	+	+	+	+	+	+	+	+	+	+	+	+	+	+	+	+	+	+	+	+	+	+
	LOS	-	-	-	+	-	+	+	+	+	-	+	+	+	-	-	-	-	+	+	-	-	+	-	+	-	-	-	-	-	-	-	+
	acpXL	+	+	+	+	+	+	+	+	+	+	+	+	+	+	+	+	+	+	+	+	+	+	+	+	+	+	+	+	+	+	+	+
	kdsA	-	-	-	-	-	-	-	-	-	-	-	-	+	-	-	-	-	-	-	-	-	-	-	-	-	-	-	-	-	-	+	-
	Polysaccharide capsule	+	+	-	+	+	+	+	+	+	+	+	+	+	+	+	+	+	+	+	+	-	+	+	+	+	-	+	+	+	+	-	-
Lipid and fatty acid metabolism	icl	+	+	+	+	+	+	+	+	+	+	+	+	+	+	+	+	+	+	+	+	+	+	+	+	+	+	+	+	+	+	+	+
	panD	-	+	+	+	-	+	+	+	+	+	+	+	+	+	-	-	-	+	+	+	+	+	+	+	+	+	+	+	+	+	-	+
Magnesium uptake	mgtB	+	+	+	+	+	+	+	+	+	+	+	+	+	+	+	+	+	+	+	+	+	+	+	+	+	+	+	+	+	+	+	+
Others	O-antigen	+	+	+	-	-	+	-	-	-	-	-	-	+	-	+	+	+	-	-	+	+	-	-	-	+	-	+	+	+	+	+	-
	fcl	+	+	+	-	-	+	+	-	-	-	-	-	+	-	+	+	+	-	-	+	+	-	-	-	+	+	+	+	+	+	+	-
	gmd	-	-	-	-	-	-	-	-	-	-	-	-	-	-	-	-	-	-	-	-	-	-	-	-	-	+	-	-	-	-	-	-
	LPS	-	-	+	-	-	-	-	-	-	+	-	-	-	+	-	-	-	-	-	-	+	-	+	-	-	+	-	-	-	-	-	-
Stress adaptation	katG	+	+	+	+	+	+	+	+	-	+	+	+	+	+	+	+	+	+	+	+	+	+	+	+	+	+	+	+	+	+	+	+
	katA	+	+	+	+	+	+	+	+	+	+	+	+	+	+	+	+	+	+	+	+	+	+	+	+	+	+	+	+	+	+	+	+
