# Supplementary material for: Molecular characterization, comparative genome analysis and resistance determinants of three clinical Elizabethkingia miricola strains isolated from Michigan
Source: Front Microbiol. 2025 Jul 9;16:1582121. doi: 10.3389/fmicb.2025.1582121 (PMC12283610; doi:10.3389/fmicb.2025.1582121)
Supplement: Supplementary file 1 [file Data_Sheet_1.zip › Table 3.xlsx]

## Sheet: Table S3 The core and pan-genom
Table S3. The core and pan-genomes of the selected 28 E. miricola genomes
Gene	Non-unique Gene name	Annotation	No. isolates	No. sequences	Avg sequences per isolate	Genome Fragment	Order within Fragment	Accessory Fragment	Accessory Order with Fragment	QC	Min group size nuc	Max group size nuc	Avg group size nuc	E__miricola_BM_10_gff3	E__miricola_CIP111047_gff3	E__miricola_CSID_3000516464_gff3	E__miricola_CSID_3000516998_gff3	E__miricola_CSID_3000517120_gff3	E__miricola_DSM_14571_gff3	E__miricola_EM_15_gff3	E__miricola_EM_CHUV_gff3	E__miricola_FL160902_gff3	E__miricola_G4071_gff3	E__miricola_G4074_gff3	E__miricola_G4121_gff3	E__miricola_IMT147318_gff3	E__miricola_IMT47357_gff3	E__miricola_IMT47538_gff3	E__miricola_LDVH_337_01_gff3	E__miricola_MEYL_1_gff3	E__miricola_Mir-N11_gff3	E__miricola_NCTC11305_gff3	E__miricola_NW_2_4_gff3	E__miricola_QZY_EM_gff3	E__miricola_SBRL_21_086_gff3	E__miricola_SBRL_22_012_gff3	E__miricola_SBRL_22_030_gff3	E__miricola_emi1_gff3	E__miricola_emi2_gff3	E__miricola_emi3_gff3
rplK		50S ribosomal protein L11	27	27	1	1	7912				443	443	443	GKLMAEHO_02223	NABABHHC_03475	NGDNHGDO_01846	BNADADGP_03413	DNHKFBIJ_03565	APNFPODL_02620	ODEGKIIL_00166	BFFJECJP_03115	LDNPNOCJ_02090	HMNBKDNO_00158	FIMPCLKD_02439	GNOIJLNC_02097	OPDODBMN_01010	KMIMLKCC_02638	MGJBCPGP_02765	BNLDLFLC_01928	EECBHJJD_02318	CCMBABFH_02336	IGHBLAGC_01875	AJGMILHN_02335	HKBNIMKO_02690	NBOKCOPJ_00158	PCHMLMIE_00829	AHALIGDO_00873	AGLCKAPL_00315	PMDEOAHF_01068	OFKPCACC_01841
menB_1		1,4-dihydroxy-2-naphthoyl-CoA synthase	27	27	1	1	2221				836	836	836	GKLMAEHO_00080	NABABHHC_01735	NGDNHGDO_02248	BNADADGP_03914	DNHKFBIJ_02886	APNFPODL_02403	ODEGKIIL_01745	BFFJECJP_03392	LDNPNOCJ_03052	HMNBKDNO_03002	FIMPCLKD_03648	GNOIJLNC_00894	OPDODBMN_02017	KMIMLKCC_03692	MGJBCPGP_00391	BNLDLFLC_02591	EECBHJJD_00453	CCMBABFH_00454	IGHBLAGC_00976	AJGMILHN_00454	HKBNIMKO_03228	NBOKCOPJ_01696	PCHMLMIE_01694	AHALIGDO_02925	AGLCKAPL_03429	PMDEOAHF_03455	OFKPCACC_02600
coaD		Phosphopantetheine adenylyltransferase	27	27	1	1	9900				458	458	458	GKLMAEHO_03240	NABABHHC_04241	NGDNHGDO_02901	BNADADGP_02897	DNHKFBIJ_03392	APNFPODL_02839	ODEGKIIL_04015	BFFJECJP_01200	LDNPNOCJ_03511	HMNBKDNO_02224	FIMPCLKD_02209	GNOIJLNC_00547	OPDODBMN_02112	KMIMLKCC_00098	MGJBCPGP_01240	BNLDLFLC_01791	EECBHJJD_01322	CCMBABFH_01334	IGHBLAGC_02889	AJGMILHN_01330	HKBNIMKO_02428	NBOKCOPJ_03955	PCHMLMIE_00331	AHALIGDO_03115	AGLCKAPL_03123	PMDEOAHF_03146	OFKPCACC_03767
mlaE		Intermembrane phospholipid transport system permease protein MlaE	27	27	1	1	9214				749	749	749	GKLMAEHO_02804	NABABHHC_01102	NGDNHGDO_03363	BNADADGP_00309	DNHKFBIJ_00288	APNFPODL_00596	ODEGKIIL_02201	BFFJECJP_01971	LDNPNOCJ_01548	HMNBKDNO_03314	FIMPCLKD_02990	GNOIJLNC_02319	OPDODBMN_02965	KMIMLKCC_02246	MGJBCPGP_00506	BNLDLFLC_01410	EECBHJJD_01771	CCMBABFH_01790	IGHBLAGC_02413	AJGMILHN_01781	HKBNIMKO_00275	NBOKCOPJ_01106	PCHMLMIE_02939	AHALIGDO_02233	AGLCKAPL_02113	PMDEOAHF_02290	OFKPCACC_00898
acpP		Acyl carrier protein	27	27	1	1	7879				239	239	239	GKLMAEHO_02256	NABABHHC_03443	NGDNHGDO_01878	BNADADGP_03445	DNHKFBIJ_03533	APNFPODL_02588	ODEGKIIL_00134	BFFJECJP_03083	LDNPNOCJ_02058	HMNBKDNO_00126	FIMPCLKD_02471	GNOIJLNC_02129	OPDODBMN_02641	KMIMLKCC_01868	MGJBCPGP_02429	BNLDLFLC_02228	EECBHJJD_02286	CCMBABFH_02304	IGHBLAGC_01908	AJGMILHN_02303	HKBNIMKO_02722	NBOKCOPJ_00126	PCHMLMIE_00796	AHALIGDO_00841	AGLCKAPL_00283	PMDEOAHF_01100	OFKPCACC_01809
pyk		Pyruvate kinase	27	27	1	1	7875				1445	1445	1445	GKLMAEHO_02260	NABABHHC_03439	NGDNHGDO_01882	BNADADGP_03449	DNHKFBIJ_03529	APNFPODL_02584	ODEGKIIL_00130	BFFJECJP_03079	LDNPNOCJ_02054	HMNBKDNO_00122	FIMPCLKD_02475	GNOIJLNC_02133	OPDODBMN_02645	KMIMLKCC_01872	MGJBCPGP_02425	BNLDLFLC_02232	EECBHJJD_02282	CCMBABFH_02300	IGHBLAGC_01912	AJGMILHN_02299	HKBNIMKO_02726	NBOKCOPJ_00122	PCHMLMIE_00792	AHALIGDO_00837	AGLCKAPL_00279	PMDEOAHF_01104	OFKPCACC_01805
group_10006		hypothetical protein	27	27	1	1	9235				197	197	197	GKLMAEHO_02823	NABABHHC_01120	NGDNHGDO_03345	BNADADGP_00327	DNHKFBIJ_00269	APNFPODL_00577	ODEGKIIL_02182	BFFJECJP_01953	LDNPNOCJ_01529	HMNBKDNO_03296	FIMPCLKD_02972	GNOIJLNC_02301	OPDODBMN_02984	KMIMLKCC_02227	MGJBCPGP_00487	BNLDLFLC_01391	EECBHJJD_01752	CCMBABFH_01771	IGHBLAGC_02431	AJGMILHN_01762	HKBNIMKO_00294	NBOKCOPJ_01088	PCHMLMIE_02957	AHALIGDO_02215	AGLCKAPL_02095	PMDEOAHF_02272	OFKPCACC_00917
clpS		ATP-dependent Clp protease adapter protein ClpS	27	27	1	1	8684				308	308	308	GKLMAEHO_01839	NABABHHC_02046	NGDNHGDO_01486	BNADADGP_03055	DNHKFBIJ_03914	APNFPODL_00997	ODEGKIIL_00514	BFFJECJP_03819	LDNPNOCJ_02449	HMNBKDNO_00510	FIMPCLKD_00776	GNOIJLNC_01745	OPDODBMN_00557	KMIMLKCC_00743	MGJBCPGP_01439	BNLDLFLC_02096	EECBHJJD_02676	CCMBABFH_02739	IGHBLAGC_01522	AJGMILHN_02696	HKBNIMKO_00612	NBOKCOPJ_00510	PCHMLMIE_01182	AHALIGDO_01216	AGLCKAPL_00675	PMDEOAHF_00707	OFKPCACC_02226
rpmF		50S ribosomal protein L32	27	27	1	1	7800				203	203	203	GKLMAEHO_02329	NABABHHC_03376	NGDNHGDO_01945	BNADADGP_03512	DNHKFBIJ_03467	APNFPODL_02522	ODEGKIIL_00068	BFFJECJP_03015	LDNPNOCJ_01992	HMNBKDNO_00059	FIMPCLKD_02538	GNOIJLNC_02196	OPDODBMN_02455	KMIMLKCC_01935	MGJBCPGP_02191	BNLDLFLC_02294	EECBHJJD_02219	CCMBABFH_02238	IGHBLAGC_01975	AJGMILHN_02236	HKBNIMKO_01272	NBOKCOPJ_00059	PCHMLMIE_00728	AHALIGDO_00774	AGLCKAPL_00216	PMDEOAHF_01167	OFKPCACC_01740
rpmH		50S ribosomal protein L34	27	27	1	1	7808				155	155	155	GKLMAEHO_02322	NABABHHC_03383	NGDNHGDO_01938	BNADADGP_03505	DNHKFBIJ_03474	APNFPODL_02529	ODEGKIIL_00075	BFFJECJP_03022	LDNPNOCJ_01999	HMNBKDNO_00066	FIMPCLKD_02531	GNOIJLNC_02189	OPDODBMN_02448	KMIMLKCC_01928	MGJBCPGP_02198	BNLDLFLC_02287	EECBHJJD_02226	CCMBABFH_02245	IGHBLAGC_01968	AJGMILHN_02243	HKBNIMKO_01279	NBOKCOPJ_00066	PCHMLMIE_00735	AHALIGDO_00781	AGLCKAPL_00223	PMDEOAHF_01160	OFKPCACC_01747
ilvH		Putative acetolactate synthase small subunit	27	27	1	1	4402				587	587	587	GKLMAEHO_03216	NABABHHC_03181	NGDNHGDO_02924	BNADADGP_03574	DNHKFBIJ_04088	APNFPODL_03577	ODEGKIIL_04031	BFFJECJP_00944	LDNPNOCJ_03684	HMNBKDNO_03819	FIMPCLKD_02849	GNOIJLNC_00996	OPDODBMN_03094	KMIMLKCC_03057	MGJBCPGP_00430	BNLDLFLC_03421	EECBHJJD_01343	CCMBABFH_01355	IGHBLAGC_02865	AJGMILHN_01351	HKBNIMKO_03914	NBOKCOPJ_03379	PCHMLMIE_03231	AHALIGDO_03768	AGLCKAPL_00155	PMDEOAHF_03793	OFKPCACC_02529
group_10011		hypothetical protein	27	27	1	1	1623				638	638	638	GKLMAEHO_01105	NABABHHC_02714	NGDNHGDO_00842	BNADADGP_01408	DNHKFBIJ_01324	APNFPODL_01494	ODEGKIIL_03074	BFFJECJP_00340	LDNPNOCJ_00339	HMNBKDNO_01131	FIMPCLKD_01397	GNOIJLNC_03075	OPDODBMN_00613	KMIMLKCC_03364	MGJBCPGP_03580	BNLDLFLC_01186	EECBHJJD_03309	CCMBABFH_03383	IGHBLAGC_00408	AJGMILHN_03331	HKBNIMKO_01971	NBOKCOPJ_02526	PCHMLMIE_01352	AHALIGDO_01837	AGLCKAPL_01318	PMDEOAHF_00065	OFKPCACC_00218
frdB_2		Fumarate reductase iron-sulfur subunit	27	27	1	1	7861				773	773	773	GKLMAEHO_02275	NABABHHC_03425	NGDNHGDO_01896	BNADADGP_03463	DNHKFBIJ_03515	APNFPODL_02570	ODEGKIIL_00116	BFFJECJP_03065	LDNPNOCJ_02040	HMNBKDNO_00108	FIMPCLKD_02489	GNOIJLNC_02147	OPDODBMN_02777	KMIMLKCC_01886	MGJBCPGP_00812	BNLDLFLC_02246	EECBHJJD_02268	CCMBABFH_02286	IGHBLAGC_01926	AJGMILHN_02285	HKBNIMKO_02740	NBOKCOPJ_00108	PCHMLMIE_00778	AHALIGDO_00823	AGLCKAPL_00265	PMDEOAHF_01118	OFKPCACC_01791
rplL		50S ribosomal protein L7/L12	27	27	1	1	7915				368	368	368	GKLMAEHO_02220	NABABHHC_03478	NGDNHGDO_01843	BNADADGP_03410	DNHKFBIJ_03568	APNFPODL_02623	ODEGKIIL_00169	BFFJECJP_03118	LDNPNOCJ_02093	HMNBKDNO_00161	FIMPCLKD_02436	GNOIJLNC_02094	OPDODBMN_01007	KMIMLKCC_02641	MGJBCPGP_02762	BNLDLFLC_01925	EECBHJJD_02321	CCMBABFH_02339	IGHBLAGC_01872	AJGMILHN_02338	HKBNIMKO_02687	NBOKCOPJ_00161	PCHMLMIE_00832	AHALIGDO_00876	AGLCKAPL_00318	PMDEOAHF_01065	OFKPCACC_01844
hpf		Ribosome hibernation promotion factor	27	27	1	1	7904				290	290	290	GKLMAEHO_02235	NABABHHC_03463	NGDNHGDO_01858	BNADADGP_03425	DNHKFBIJ_03553	APNFPODL_02608	ODEGKIIL_00154	BFFJECJP_03103	LDNPNOCJ_02078	HMNBKDNO_00146	FIMPCLKD_02451	GNOIJLNC_02109	OPDODBMN_00322	KMIMLKCC_02626	MGJBCPGP_02777	BNLDLFLC_01940	EECBHJJD_02306	CCMBABFH_02324	IGHBLAGC_01888	AJGMILHN_02323	HKBNIMKO_02702	NBOKCOPJ_00146	PCHMLMIE_00817	AHALIGDO_00861	AGLCKAPL_00303	PMDEOAHF_01080	OFKPCACC_01829
prs		Ribose-phosphate pyrophosphokinase	27	27	1	1	9141				941	941	941	GKLMAEHO_02738	NABABHHC_01040	NGDNHGDO_03424	BNADADGP_00248	DNHKFBIJ_00352	APNFPODL_00660	ODEGKIIL_02265	BFFJECJP_02033	LDNPNOCJ_01610	HMNBKDNO_03376	FIMPCLKD_03052	GNOIJLNC_02381	OPDODBMN_02903	KMIMLKCC_02765	MGJBCPGP_00709	BNLDLFLC_01472	EECBHJJD_01833	CCMBABFH_01852	IGHBLAGC_02351	AJGMILHN_01844	HKBNIMKO_00213	NBOKCOPJ_01168	PCHMLMIE_02877	AHALIGDO_02296	AGLCKAPL_02174	PMDEOAHF_02351	OFKPCACC_00833
group_10016		hypothetical protein	27	27	1	1	7876				470	470	470	GKLMAEHO_02259	NABABHHC_03440	NGDNHGDO_01881	BNADADGP_03448	DNHKFBIJ_03530	APNFPODL_02585	ODEGKIIL_00131	BFFJECJP_03080	LDNPNOCJ_02055	HMNBKDNO_00123	FIMPCLKD_02474	GNOIJLNC_02132	OPDODBMN_02644	KMIMLKCC_01871	MGJBCPGP_02426	BNLDLFLC_02231	EECBHJJD_02283	CCMBABFH_02301	IGHBLAGC_01911	AJGMILHN_02300	HKBNIMKO_02725	NBOKCOPJ_00123	PCHMLMIE_00793	AHALIGDO_00838	AGLCKAPL_00280	PMDEOAHF_01103	OFKPCACC_01806
rpmI		50S ribosomal protein L35	27	27	1	1	2153				197	197	197	GKLMAEHO_00138	NABABHHC_01793	NGDNHGDO_02191	BNADADGP_03971	DNHKFBIJ_02941	APNFPODL_02348	ODEGKIIL_01800	BFFJECJP_03447	LDNPNOCJ_03107	HMNBKDNO_03060	FIMPCLKD_03706	GNOIJLNC_00952	OPDODBMN_03758	KMIMLKCC_03393	MGJBCPGP_03277	BNLDLFLC_03205	EECBHJJD_00398	CCMBABFH_00399	IGHBLAGC_00916	AJGMILHN_00399	HKBNIMKO_03283	NBOKCOPJ_01594	PCHMLMIE_01638	AHALIGDO_02983	AGLCKAPL_03486	PMDEOAHF_03398	OFKPCACC_02542
apaG		Protein ApaG	27	27	1	1	4211				386	386	386	GKLMAEHO_00767	NABABHHC_00048	NGDNHGDO_00531	BNADADGP_01751	DNHKFBIJ_01748	APNFPODL_00133	ODEGKIIL_03332	BFFJECJP_00633	LDNPNOCJ_00681	HMNBKDNO_01471	FIMPCLKD_00047	GNOIJLNC_03416	OPDODBMN_03205	KMIMLKCC_01437	MGJBCPGP_01391	BNLDLFLC_02011	EECBHJJD_03653	CCMBABFH_03726	IGHBLAGC_03011	AJGMILHN_03675	HKBNIMKO_01822	NBOKCOPJ_02185	PCHMLMIE_00162	AHALIGDO_00507	AGLCKAPL_02833	PMDEOAHF_01475	OFKPCACC_01478
group_10019		putative acyl-CoA thioester hydrolase	27	27	1	1	9393				521	521	521	GKLMAEHO_02855	NABABHHC_01150	NGDNHGDO_03314	BNADADGP_00357	DNHKFBIJ_00236	APNFPODL_00544	ODEGKIIL_02149	BFFJECJP_01922	LDNPNOCJ_01497	HMNBKDNO_03266	FIMPCLKD_02941	GNOIJLNC_02271	OPDODBMN_03016	KMIMLKCC_02101	MGJBCPGP_02062	BNLDLFLC_01360	EECBHJJD_01720	CCMBABFH_01739	IGHBLAGC_02462	AJGMILHN_01730	HKBNIMKO_00326	NBOKCOPJ_01058	PCHMLMIE_02987	AHALIGDO_02184	AGLCKAPL_02064	PMDEOAHF_02241	OFKPCACC_03094
fdx		Ferredoxin	27	27	1	1	6338				350	350	350	GKLMAEHO_00328	NABABHHC_00871	NGDNHGDO_00067	BNADADGP_00655	DNHKFBIJ_02333	APNFPODL_03129	ODEGKIIL_03792	BFFJECJP_02312	LDNPNOCJ_01142	HMNBKDNO_02139	FIMPCLKD_00573	GNOIJLNC_03871	OPDODBMN_04000	KMIMLKCC_03862	MGJBCPGP_00458	BNLDLFLC_03014	EECBHJJD_00217	CCMBABFH_00219	IGHBLAGC_00102	AJGMILHN_00218	HKBNIMKO_02887	NBOKCOPJ_03029	PCHMLMIE_03431	AHALIGDO_00067	AGLCKAPL_01863	PMDEOAHF_01939	OFKPCACC_01012
ubiE		Ubiquinone/menaquinone biosynthesis C-methyltransferase UbiE	27	27	1	1	1565				725	725	725	GKLMAEHO_01155	NABABHHC_02760	NGDNHGDO_00889	BNADADGP_01362	DNHKFBIJ_01275	APNFPODL_01543	ODEGKIIL_03123	BFFJECJP_00291	LDNPNOCJ_00292	HMNBKDNO_01085	FIMPCLKD_01351	GNOIJLNC_03029	OPDODBMN_03955	KMIMLKCC_02168	MGJBCPGP_03769	BNLDLFLC_03790	EECBHJJD_03262	CCMBABFH_03336	IGHBLAGC_00648	AJGMILHN_03284	HKBNIMKO_02018	NBOKCOPJ_02573	PCHMLMIE_01400	AHALIGDO_01792	AGLCKAPL_01271	PMDEOAHF_00112	OFKPCACC_00266
group_10022		hypothetical protein	27	27	1	1	8275				230	230	230	GKLMAEHO_02142	NABABHHC_03535	NGDNHGDO_01786	BNADADGP_03354	DNHKFBIJ_03627	APNFPODL_01283	ODEGKIIL_00227	BFFJECJP_03178	LDNPNOCJ_02152	HMNBKDNO_00218	FIMPCLKD_02379	GNOIJLNC_02037	OPDODBMN_00949	KMIMLKCC_01746	MGJBCPGP_02811	BNLDLFLC_01867	EECBHJJD_02379	CCMBABFH_02398	IGHBLAGC_01815	AJGMILHN_02397	HKBNIMKO_02628	NBOKCOPJ_00218	PCHMLMIE_00892	AHALIGDO_00932	AGLCKAPL_00375	PMDEOAHF_01008	OFKPCACC_01907
rpsT		30S ribosomal protein S20	27	27	1	1	9496				254	254	254	GKLMAEHO_02938	NABABHHC_01236	NGDNHGDO_03218	BNADADGP_00444	DNHKFBIJ_00147	APNFPODL_03001	ODEGKIIL_02061	BFFJECJP_01842	LDNPNOCJ_01411	HMNBKDNO_03962	FIMPCLKD_03962	GNOIJLNC_01225	OPDODBMN_01065	KMIMLKCC_01653	MGJBCPGP_00271	BNLDLFLC_01695	EECBHJJD_01635	CCMBABFH_01653	IGHBLAGC_02576	AJGMILHN_01645	HKBNIMKO_00463	NBOKCOPJ_00972	PCHMLMIE_03067	AHALIGDO_02095	AGLCKAPL_03696	PMDEOAHF_02146	OFKPCACC_03179
nqo2		NADH-quinone oxidoreductase chain 2	27	27	1	1	8665				509	509	509	GKLMAEHO_01857	NABABHHC_02028	NGDNHGDO_01504	BNADADGP_03073	DNHKFBIJ_03897	APNFPODL_01015	ODEGKIIL_00497	BFFJECJP_03837	LDNPNOCJ_02431	HMNBKDNO_00492	FIMPCLKD_00758	GNOIJLNC_01763	OPDODBMN_00575	KMIMLKCC_00761	MGJBCPGP_01457	BNLDLFLC_03151	EECBHJJD_02658	CCMBABFH_02721	IGHBLAGC_01540	AJGMILHN_02678	HKBNIMKO_00594	NBOKCOPJ_00492	PCHMLMIE_01164	AHALIGDO_01198	AGLCKAPL_00657	PMDEOAHF_00725	OFKPCACC_02208
tuf		Elongation factor Tu	27	27	1	1	7905				1187	1187	1187	GKLMAEHO_02230	NABABHHC_03468	NGDNHGDO_01853	BNADADGP_03420	DNHKFBIJ_03558	APNFPODL_02613	ODEGKIIL_00159	BFFJECJP_03108	LDNPNOCJ_02083	HMNBKDNO_00151	FIMPCLKD_02446	GNOIJLNC_02104	OPDODBMN_00327	KMIMLKCC_02631	MGJBCPGP_02772	BNLDLFLC_01935	EECBHJJD_02311	CCMBABFH_02329	IGHBLAGC_01883	AJGMILHN_02328	HKBNIMKO_02697	NBOKCOPJ_00151	PCHMLMIE_00822	AHALIGDO_00866	AGLCKAPL_00308	PMDEOAHF_01075	OFKPCACC_01834
rpmA		50S ribosomal protein L27	27	27	1	1	5778				257	257	257	GKLMAEHO_02550	NABABHHC_00356	NGDNHGDO_03588	BNADADGP_00049	DNHKFBIJ_00512	APNFPODL_00817	ODEGKIIL_02439	BFFJECJP_02188	LDNPNOCJ_01766	HMNBKDNO_03534	FIMPCLKD_03210	GNOIJLNC_02539	OPDODBMN_03842	KMIMLKCC_00451	MGJBCPGP_03346	BNLDLFLC_02389	EECBHJJD_01989	CCMBABFH_02008	IGHBLAGC_02193	AJGMILHN_02002	HKBNIMKO_00057	NBOKCOPJ_01326	PCHMLMIE_02720	AHALIGDO_02470	AGLCKAPL_02338	PMDEOAHF_02514	OFKPCACC_00668
hpt		Hypoxanthine-guanine phosphoribosyltransferase	27	27	1	1	1611				557	557	557	GKLMAEHO_01115	NABABHHC_02722	NGDNHGDO_00850	BNADADGP_01400	DNHKFBIJ_01314	APNFPODL_01504	ODEGKIIL_03084	BFFJECJP_00332	LDNPNOCJ_00329	HMNBKDNO_01123	FIMPCLKD_01389	GNOIJLNC_03067	OPDODBMN_03216	KMIMLKCC_02131	MGJBCPGP_00105	BNLDLFLC_03827	EECBHJJD_03299	CCMBABFH_03373	IGHBLAGC_00416	AJGMILHN_03321	HKBNIMKO_01981	NBOKCOPJ_02534	PCHMLMIE_01360	AHALIGDO_01829	AGLCKAPL_01310	PMDEOAHF_00073	OFKPCACC_00228
ppa		Inorganic pyrophosphatase	27	27	1	1	4138				611	611	611	GKLMAEHO_00711	NABABHHC_00102	NGDNHGDO_00477	BNADADGP_01804	DNHKFBIJ_01803	APNFPODL_00188	ODEGKIIL_03387	BFFJECJP_00689	LDNPNOCJ_00736	HMNBKDNO_01525	FIMPCLKD_00101	GNOIJLNC_03470	OPDODBMN_02569	KMIMLKCC_01295	MGJBCPGP_01258	BNLDLFLC_00662	EECBHJJD_03708	CCMBABFH_03781	IGHBLAGC_00693	AJGMILHN_03730	HKBNIMKO_02413	NBOKCOPJ_02131	PCHMLMIE_00218	AHALIGDO_00455	AGLCKAPL_02779	PMDEOAHF_01528	OFKPCACC_01418
asnC_1		Regulatory protein AsnC	27	27	1	1	8494				470	470	470	GKLMAEHO_01978	NABABHHC_03689	NGDNHGDO_01624	BNADADGP_03192	DNHKFBIJ_03778	APNFPODL_01136	ODEGKIIL_00377	BFFJECJP_03316	LDNPNOCJ_02304	HMNBKDNO_00372	FIMPCLKD_02227	GNOIJLNC_01883	OPDODBMN_01443	KMIMLKCC_02868	MGJBCPGP_02506	BNLDLFLC_00997	EECBHJJD_02531	CCMBABFH_02550	IGHBLAGC_01660	AJGMILHN_02549	HKBNIMKO_02476	NBOKCOPJ_00372	PCHMLMIE_01041	AHALIGDO_01078	AGLCKAPL_00537	PMDEOAHF_00845	OFKPCACC_02066
group_10030		hypothetical protein	27	27	1	1	8255				149	149	149	GKLMAEHO_02159	NABABHHC_03518	NGDNHGDO_01803	BNADADGP_03371	DNHKFBIJ_03610	APNFPODL_02665	ODEGKIIL_00210	BFFJECJP_03161	LDNPNOCJ_02135	HMNBKDNO_00201	FIMPCLKD_02396	GNOIJLNC_02054	OPDODBMN_00966	KMIMLKCC_02683	MGJBCPGP_02721	BNLDLFLC_01884	EECBHJJD_02362	CCMBABFH_02381	IGHBLAGC_01832	AJGMILHN_02380	HKBNIMKO_02645	NBOKCOPJ_00201	PCHMLMIE_00875	AHALIGDO_00915	AGLCKAPL_00358	PMDEOAHF_01025	OFKPCACC_01887
group_10031		hypothetical protein	27	27	1	1	8561				173	173	173	GKLMAEHO_01931	NABABHHC_01949	NGDNHGDO_01574	BNADADGP_03143	DNHKFBIJ_03828	APNFPODL_01086	ODEGKIIL_00427	BFFJECJP_03911	LDNPNOCJ_02360	HMNBKDNO_00422	FIMPCLKD_00688	GNOIJLNC_01833	OPDODBMN_01711	KMIMLKCC_01636	MGJBCPGP_01909	BNLDLFLC_02531	EECBHJJD_02587	CCMBABFH_02650	IGHBLAGC_01610	AJGMILHN_02606	HKBNIMKO_00523	NBOKCOPJ_00422	PCHMLMIE_01093	AHALIGDO_01128	AGLCKAPL_00587	PMDEOAHF_00795	OFKPCACC_02115
group_10032		hypothetical protein	27	27	1	1	10363				164	164	164	GKLMAEHO_03505	NABABHHC_03945	NGDNHGDO_02646	BNADADGP_02632	DNHKFBIJ_03075	APNFPODL_03244	ODEGKIIL_01167	BFFJECJP_01325	LDNPNOCJ_03231	HMNBKDNO_02488	FIMPCLKD_01945	GNOIJLNC_00199	OPDODBMN_00635	KMIMLKCC_02426	MGJBCPGP_00256	BNLDLFLC_03502	EECBHJJD_01045	CCMBABFH_01054	IGHBLAGC_03649	AJGMILHN_01052	HKBNIMKO_00904	NBOKCOPJ_03691	PCHMLMIE_03801	AHALIGDO_03417	AGLCKAPL_01552	PMDEOAHF_02889	OFKPCACC_02284
group_10033		hypothetical protein	27	27	1	1	3130				293	293	293	GKLMAEHO_00034	NABABHHC_01691	NGDNHGDO_02292	BNADADGP_03871	DNHKFBIJ_02839	APNFPODL_02452	ODEGKIIL_01697	BFFJECJP_03348	LDNPNOCJ_03008	HMNBKDNO_02958	FIMPCLKD_03604	GNOIJLNC_00850	OPDODBMN_02060	KMIMLKCC_01585	MGJBCPGP_00921	BNLDLFLC_02548	EECBHJJD_00497	CCMBABFH_00498	IGHBLAGC_01023	AJGMILHN_00498	HKBNIMKO_03184	NBOKCOPJ_01740	PCHMLMIE_01738	AHALIGDO_02881	AGLCKAPL_03385	PMDEOAHF_03499	OFKPCACC_02647
rpmD		50S ribosomal protein L30	27	27	1	1	9566				179	179	179	GKLMAEHO_03000	NABABHHC_01296	NGDNHGDO_03153	BNADADGP_00507	DNHKFBIJ_00086	APNFPODL_02938	ODEGKIIL_02000	BFFJECJP_01781	LDNPNOCJ_01349	HMNBKDNO_03902	FIMPCLKD_03902	GNOIJLNC_01285	OPDODBMN_01974	KMIMLKCC_01516	MGJBCPGP_00990	BNLDLFLC_01756	EECBHJJD_01573	CCMBABFH_01591	IGHBLAGC_02637	AJGMILHN_01583	HKBNIMKO_00401	NBOKCOPJ_00912	PCHMLMIE_03127	AHALIGDO_02036	AGLCKAPL_03761	PMDEOAHF_02080	OFKPCACC_03240
group_10035		hypothetical protein	27	27	1	1	9190				275	275	275	GKLMAEHO_02785	NABABHHC_01085	NGDNHGDO_03379	BNADADGP_00293	DNHKFBIJ_00305	APNFPODL_00612	ODEGKIIL_02218	BFFJECJP_01988	LDNPNOCJ_01565	HMNBKDNO_03331	FIMPCLKD_03007	GNOIJLNC_02336	OPDODBMN_02948	KMIMLKCC_02263	MGJBCPGP_00523	BNLDLFLC_01427	EECBHJJD_01788	CCMBABFH_01807	IGHBLAGC_02396	AJGMILHN_01798	HKBNIMKO_00258	NBOKCOPJ_01123	PCHMLMIE_02922	AHALIGDO_02250	AGLCKAPL_02129	PMDEOAHF_02306	OFKPCACC_00879
group_10036		hypothetical protein	27	27	1	1	4560				305	305	305	GKLMAEHO_03103	NABABHHC_03042	NGDNHGDO_03069	BNADADGP_03759	DNHKFBIJ_03961	APNFPODL_03849	ODEGKIIL_04158	BFFJECJP_01069	LDNPNOCJ_03814	HMNBKDNO_03697	FIMPCLKD_02607	GNOIJLNC_01118	OPDODBMN_01179	KMIMLKCC_01848	MGJBCPGP_03744	BNLDLFLC_00814	EECBHJJD_01473	CCMBABFH_01486	IGHBLAGC_02739	AJGMILHN_01481	HKBNIMKO_03784	NBOKCOPJ_03986	PCHMLMIE_03356	AHALIGDO_03643	AGLCKAPL_00010	PMDEOAHF_03647	OFKPCACC_02418
prfA		Peptide chain release factor 1	27	27	1	1	9191				1085	1085	1085	GKLMAEHO_02786	NABABHHC_01086	NGDNHGDO_03378	BNADADGP_00294	DNHKFBIJ_00304	APNFPODL_00611	ODEGKIIL_02217	BFFJECJP_01987	LDNPNOCJ_01564	HMNBKDNO_03330	FIMPCLKD_03006	GNOIJLNC_02335	OPDODBMN_02949	KMIMLKCC_02262	MGJBCPGP_00522	BNLDLFLC_01426	EECBHJJD_01787	CCMBABFH_01806	IGHBLAGC_02397	AJGMILHN_01797	HKBNIMKO_00259	NBOKCOPJ_01122	PCHMLMIE_02923	AHALIGDO_02249	AGLCKAPL_02128	PMDEOAHF_02305	OFKPCACC_00880
mprA_2		Response regulator MprA	27	27	1	1	7662				686	686	686	GKLMAEHO_02436	NABABHHC_00466	NGDNHGDO_03702	BNADADGP_00857	DNHKFBIJ_00648	APNFPODL_03320	ODEGKIIL_02555	BFFJECJP_01506	LDNPNOCJ_01886	HMNBKDNO_03643	FIMPCLKD_03319	GNOIJLNC_02648	OPDODBMN_02287	KMIMLKCC_01085	MGJBCPGP_03120	BNLDLFLC_00397	EECBHJJD_02109	CCMBABFH_02128	IGHBLAGC_02084	AJGMILHN_02123	HKBNIMKO_01371	NBOKCOPJ_01435	PCHMLMIE_02171	AHALIGDO_02596	AGLCKAPL_02452	PMDEOAHF_02628	OFKPCACC_03485
betI		HTH-type transcriptional regulator BetI	27	27	1	1	9174				641	641	641	GKLMAEHO_02769	NABABHHC_01071	NGDNHGDO_03393	BNADADGP_00279	DNHKFBIJ_00321	APNFPODL_00628	ODEGKIIL_02234	BFFJECJP_02002	LDNPNOCJ_01579	HMNBKDNO_03345	FIMPCLKD_03021	GNOIJLNC_02350	OPDODBMN_02934	KMIMLKCC_02277	MGJBCPGP_00537	BNLDLFLC_01441	EECBHJJD_01802	CCMBABFH_01821	IGHBLAGC_02382	AJGMILHN_01813	HKBNIMKO_00244	NBOKCOPJ_01137	PCHMLMIE_02908	AHALIGDO_02264	AGLCKAPL_02143	PMDEOAHF_02320	OFKPCACC_00863
nusA		Transcription termination/antitermination protein NusA	27	27	1	1	9448				1247	1247	1247	GKLMAEHO_02906	NABABHHC_01202	NGDNHGDO_03253	BNADADGP_00409	DNHKFBIJ_00185	APNFPODL_00493	ODEGKIIL_02098	BFFJECJP_01872	LDNPNOCJ_01448	HMNBKDNO_03214	FIMPCLKD_02889	GNOIJLNC_01167	OPDODBMN_01252	KMIMLKCC_02052	MGJBCPGP_03620	BNLDLFLC_01311	EECBHJJD_01671	CCMBABFH_01689	IGHBLAGC_02514	AJGMILHN_01681	HKBNIMKO_00375	NBOKCOPJ_01006	PCHMLMIE_03037	AHALIGDO_02132	AGLCKAPL_02003	PMDEOAHF_02180	OFKPCACC_03144
sucD		Succinate--CoA ligase [ADP-forming] subunit alpha	27	27	1	1	2798				875	875	875	GKLMAEHO_03798	NABABHHC_01494	NGDNHGDO_03839	BNADADGP_02339	DNHKFBIJ_02634	APNFPODL_01981	ODEGKIIL_01492	BFFJECJP_03609	LDNPNOCJ_02692	HMNBKDNO_02761	FIMPCLKD_03407	GNOIJLNC_00607	OPDODBMN_01807	KMIMLKCC_00262	MGJBCPGP_00301	BNLDLFLC_02170	EECBHJJD_00790	CCMBABFH_00799	IGHBLAGC_03933	AJGMILHN_00791	HKBNIMKO_00706	NBOKCOPJ_01938	PCHMLMIE_02289	AHALIGDO_02684	AGLCKAPL_03183	PMDEOAHF_03841	OFKPCACC_02858
group_10042		hypothetical protein	27	27	1	1	5131				434	434	434	GKLMAEHO_00913	NABABHHC_02459	NGDNHGDO_00668	BNADADGP_01615	DNHKFBIJ_01598	APNFPODL_01308	ODEGKIIL_02746	BFFJECJP_00498	LDNPNOCJ_00527	HMNBKDNO_01331	FIMPCLKD_01598	GNOIJLNC_03276	OPDODBMN_00696	KMIMLKCC_00673	MGJBCPGP_01658	BNLDLFLC_00728	EECBHJJD_03498	CCMBABFH_03572	IGHBLAGC_04012	AJGMILHN_03521	HKBNIMKO_01668	NBOKCOPJ_02325	PCHMLMIE_00028	AHALIGDO_00650	AGLCKAPL_02970	PMDEOAHF_01338	OFKPCACC_00017
ureA		Urease subunit gamma	27	27	1	1	8703				302	302	302	GKLMAEHO_01825	NABABHHC_02061	NGDNHGDO_01471	BNADADGP_03041	DNHKFBIJ_03928	APNFPODL_00983	ODEGKIIL_00528	BFFJECJP_03804	LDNPNOCJ_02464	HMNBKDNO_00525	FIMPCLKD_00791	GNOIJLNC_01730	OPDODBMN_00542	KMIMLKCC_00728	MGJBCPGP_02328	BNLDLFLC_02111	EECBHJJD_02691	CCMBABFH_02754	IGHBLAGC_01506	AJGMILHN_02711	HKBNIMKO_00627	NBOKCOPJ_00525	PCHMLMIE_01197	AHALIGDO_01231	AGLCKAPL_00690	PMDEOAHF_00692	OFKPCACC_02240
mreB		Cell shape-determining protein MreB	27	27	1	1	6033				1025	1025	1025	GKLMAEHO_02661	NABABHHC_00977	NGDNHGDO_03483	BNADADGP_00188	DNHKFBIJ_00417	APNFPODL_00721	ODEGKIIL_02344	BFFJECJP_02092	LDNPNOCJ_01671	HMNBKDNO_03439	FIMPCLKD_03115	GNOIJLNC_02444	OPDODBMN_02842	KMIMLKCC_02704	MGJBCPGP_00648	BNLDLFLC_01533	EECBHJJD_01894	CCMBABFH_01913	IGHBLAGC_02288	AJGMILHN_01906	HKBNIMKO_00152	NBOKCOPJ_01231	PCHMLMIE_02817	AHALIGDO_02359	AGLCKAPL_02233	PMDEOAHF_02410	OFKPCACC_00771
yciH		putative protein YciH	27	27	1	1	6360				323	323	323	GKLMAEHO_00344	NABABHHC_00854	NGDNHGDO_00084	BNADADGP_00672	DNHKFBIJ_02316	APNFPODL_03112	ODEGKIIL_03775	BFFJECJP_02329	LDNPNOCJ_01125	HMNBKDNO_02122	FIMPCLKD_00556	GNOIJLNC_03854	OPDODBMN_03982	KMIMLKCC_03845	MGJBCPGP_00475	BNLDLFLC_03031	EECBHJJD_00200	CCMBABFH_00202	IGHBLAGC_00085	AJGMILHN_00201	HKBNIMKO_02904	NBOKCOPJ_03046	PCHMLMIE_03448	AHALIGDO_00084	AGLCKAPL_01880	PMDEOAHF_01922	OFKPCACC_01029
hupB		DNA-binding protein HU-beta	27	27	1	1	8302				287	287	287	GKLMAEHO_02118	NABABHHC_03559	NGDNHGDO_01762	BNADADGP_03330	DNHKFBIJ_03651	APNFPODL_01257	ODEGKIIL_00251	BFFJECJP_03202	LDNPNOCJ_02176	HMNBKDNO_00242	FIMPCLKD_02355	GNOIJLNC_02013	OPDODBMN_00925	KMIMLKCC_01770	MGJBCPGP_02787	BNLDLFLC_00651	EECBHJJD_02403	CCMBABFH_02422	IGHBLAGC_01791	AJGMILHN_02421	HKBNIMKO_02604	NBOKCOPJ_00242	PCHMLMIE_00916	AHALIGDO_00956	AGLCKAPL_00399	PMDEOAHF_00984	OFKPCACC_01933
rplC		50S ribosomal protein L3	27	27	1	1	9548				626	626	626	GKLMAEHO_02982	NABABHHC_01278	NGDNHGDO_03171	BNADADGP_00489	DNHKFBIJ_00104	APNFPODL_02956	ODEGKIIL_02018	BFFJECJP_01799	LDNPNOCJ_01367	HMNBKDNO_03920	FIMPCLKD_03920	GNOIJLNC_01267	OPDODBMN_01956	KMIMLKCC_01534	MGJBCPGP_01008	BNLDLFLC_01738	EECBHJJD_01591	CCMBABFH_01609	IGHBLAGC_02619	AJGMILHN_01601	HKBNIMKO_00419	NBOKCOPJ_00930	PCHMLMIE_03109	AHALIGDO_02054	AGLCKAPL_03743	PMDEOAHF_02098	OFKPCACC_03222
group_10048		putative acyl-CoA thioester hydrolase	27	27	1	1	1551				383	383	383	GKLMAEHO_01167	NABABHHC_02772	NGDNHGDO_00901	BNADADGP_01350	DNHKFBIJ_01263	APNFPODL_01555	ODEGKIIL_03197	BFFJECJP_00279	LDNPNOCJ_00280	HMNBKDNO_01073	FIMPCLKD_01339	GNOIJLNC_03017	OPDODBMN_00466	KMIMLKCC_00320	MGJBCPGP_02263	BNLDLFLC_03778	EECBHJJD_03250	CCMBABFH_03323	IGHBLAGC_00636	AJGMILHN_03272	HKBNIMKO_00890	NBOKCOPJ_02585	PCHMLMIE_01412	AHALIGDO_01780	AGLCKAPL_01259	PMDEOAHF_00124	OFKPCACC_00279
groS1		10 kDa chaperonin 1	27	27	1	1	8397				278	278	278	GKLMAEHO_02064	NABABHHC_03608	NGDNHGDO_01708	BNADADGP_03277	DNHKFBIJ_03706	APNFPODL_01208	ODEGKIIL_00305	BFFJECJP_03244	LDNPNOCJ_02231	HMNBKDNO_00291	FIMPCLKD_02306	GNOIJLNC_01964	OPDODBMN_01583	KMIMLKCC_03618	MGJBCPGP_02836	BNLDLFLC_02930	EECBHJJD_02458	CCMBABFH_02477	IGHBLAGC_01741	AJGMILHN_02476	HKBNIMKO_02549	NBOKCOPJ_00291	PCHMLMIE_00958	AHALIGDO_01010	AGLCKAPL_00453	PMDEOAHF_00930	OFKPCACC_01987
rpsS		30S ribosomal protein S19	27	27	1	1	9552				278	278	278	GKLMAEHO_02986	NABABHHC_01282	NGDNHGDO_03167	BNADADGP_00493	DNHKFBIJ_00100	APNFPODL_02952	ODEGKIIL_02014	BFFJECJP_01795	LDNPNOCJ_01363	HMNBKDNO_03916	FIMPCLKD_03916	GNOIJLNC_01271	OPDODBMN_01960	KMIMLKCC_01530	MGJBCPGP_01004	BNLDLFLC_01742	EECBHJJD_01587	CCMBABFH_01605	IGHBLAGC_02623	AJGMILHN_01597	HKBNIMKO_00415	NBOKCOPJ_00926	PCHMLMIE_03113	AHALIGDO_02050	AGLCKAPL_03747	PMDEOAHF_02094	OFKPCACC_03226
queE		7-carboxy-7-deazaguanine synthase	27	27	1	1	9215				629	629	629	GKLMAEHO_02805	NABABHHC_01103	NGDNHGDO_03362	BNADADGP_00310	DNHKFBIJ_00287	APNFPODL_00595	ODEGKIIL_02200	BFFJECJP_01970	LDNPNOCJ_01547	HMNBKDNO_03313	FIMPCLKD_02989	GNOIJLNC_02318	OPDODBMN_02966	KMIMLKCC_02245	MGJBCPGP_00505	BNLDLFLC_01409	EECBHJJD_01770	CCMBABFH_01789	IGHBLAGC_02414	AJGMILHN_01780	HKBNIMKO_00276	NBOKCOPJ_01105	PCHMLMIE_02940	AHALIGDO_02232	AGLCKAPL_02112	PMDEOAHF_02289	OFKPCACC_00899
obg		GTPase Obg	27	27	1	1	1613				983	983	983	GKLMAEHO_01113	NABABHHC_02720	NGDNHGDO_00848	BNADADGP_01402	DNHKFBIJ_01316	APNFPODL_01502	ODEGKIIL_03082	BFFJECJP_00334	LDNPNOCJ_00331	HMNBKDNO_01125	FIMPCLKD_01391	GNOIJLNC_03069	OPDODBMN_03214	KMIMLKCC_02129	MGJBCPGP_00103	BNLDLFLC_03829	EECBHJJD_03301	CCMBABFH_03375	IGHBLAGC_00414	AJGMILHN_03323	HKBNIMKO_01979	NBOKCOPJ_02532	PCHMLMIE_01358	AHALIGDO_01831	AGLCKAPL_01312	PMDEOAHF_00071	OFKPCACC_00226
hflX		GTPase HflX	27	27	1	1	8140				1214	1214	1214	GKLMAEHO_02484	NABABHHC_00419	NGDNHGDO_03653	BNADADGP_00905	DNHKFBIJ_00579	APNFPODL_03368	ODEGKIIL_02506	BFFJECJP_01454	LDNPNOCJ_01835	HMNBKDNO_03596	FIMPCLKD_03272	GNOIJLNC_02601	OPDODBMN_02237	KMIMLKCC_01035	MGJBCPGP_02346	BNLDLFLC_00347	EECBHJJD_02058	CCMBABFH_02077	IGHBLAGC_02131	AJGMILHN_02071	HKBNIMKO_01320	NBOKCOPJ_01388	PCHMLMIE_02119	AHALIGDO_02532	AGLCKAPL_02403	PMDEOAHF_02579	OFKPCACC_03437
group_10054		hypothetical protein	27	27	1	1	2149				89	89	89	GKLMAEHO_00142	NABABHHC_01797	NGDNHGDO_02187	BNADADGP_03975	DNHKFBIJ_02945	APNFPODL_02344	ODEGKIIL_01804	BFFJECJP_03451	LDNPNOCJ_03111	HMNBKDNO_03064	FIMPCLKD_03710	GNOIJLNC_00956	OPDODBMN_03754	KMIMLKCC_03397	MGJBCPGP_03281	BNLDLFLC_03201	EECBHJJD_00394	CCMBABFH_00395	IGHBLAGC_00912	AJGMILHN_00395	HKBNIMKO_03287	NBOKCOPJ_01590	PCHMLMIE_01634	AHALIGDO_02987	AGLCKAPL_03490	PMDEOAHF_03394	OFKPCACC_02538
acoA		Acetoin:2,6-dichlorophenolindophenol oxidoreductase subunit alpha	27	27	1	1	4151				1001	1001	1001	GKLMAEHO_00722	NABABHHC_00092	NGDNHGDO_00487	BNADADGP_01794	DNHKFBIJ_01792	APNFPODL_00177	ODEGKIIL_03376	BFFJECJP_00678	LDNPNOCJ_00725	HMNBKDNO_01515	FIMPCLKD_00091	GNOIJLNC_03460	OPDODBMN_00473	KMIMLKCC_00980	MGJBCPGP_00594	BNLDLFLC_01967	EECBHJJD_03697	CCMBABFH_03770	IGHBLAGC_00704	AJGMILHN_03719	HKBNIMKO_01866	NBOKCOPJ_02141	PCHMLMIE_00207	AHALIGDO_00464	AGLCKAPL_02789	PMDEOAHF_01519	OFKPCACC_01429
group_10056		hypothetical protein	27	27	1	1	8540				338	338	338	GKLMAEHO_01942	NABABHHC_01937	NGDNHGDO_01586	BNADADGP_03154	DNHKFBIJ_03816	APNFPODL_01098	ODEGKIIL_00415	BFFJECJP_03922	LDNPNOCJ_02342	HMNBKDNO_00410	FIMPCLKD_00676	GNOIJLNC_01845	OPDODBMN_01913	KMIMLKCC_02906	MGJBCPGP_02656	BNLDLFLC_01035	EECBHJJD_02569	CCMBABFH_02632	IGHBLAGC_01622	AJGMILHN_02588	HKBNIMKO_00505	NBOKCOPJ_00410	PCHMLMIE_01082	AHALIGDO_01116	AGLCKAPL_00575	PMDEOAHF_00807	OFKPCACC_02103
rplP		50S ribosomal protein L16	27	27	1	1	9555				425	425	425	GKLMAEHO_02989	NABABHHC_01285	NGDNHGDO_03164	BNADADGP_00496	DNHKFBIJ_00097	APNFPODL_02949	ODEGKIIL_02011	BFFJECJP_01792	LDNPNOCJ_01360	HMNBKDNO_03913	FIMPCLKD_03913	GNOIJLNC_01274	OPDODBMN_01963	KMIMLKCC_01527	MGJBCPGP_01001	BNLDLFLC_01745	EECBHJJD_01584	CCMBABFH_01602	IGHBLAGC_02626	AJGMILHN_01594	HKBNIMKO_00412	NBOKCOPJ_00923	PCHMLMIE_03116	AHALIGDO_02047	AGLCKAPL_03750	PMDEOAHF_02091	OFKPCACC_03229
rpoB		DNA-directed RNA polymerase subunit beta	27	27	1	1	4562				3824	3824	3824	GKLMAEHO_03105	NABABHHC_03044	NGDNHGDO_03067	BNADADGP_03757	DNHKFBIJ_03963	APNFPODL_03851	ODEGKIIL_04156	BFFJECJP_01067	LDNPNOCJ_03812	HMNBKDNO_03699	FIMPCLKD_02609	GNOIJLNC_01116	OPDODBMN_01177	KMIMLKCC_02621	MGJBCPGP_03746	BNLDLFLC_00812	EECBHJJD_01471	CCMBABFH_01484	IGHBLAGC_02741	AJGMILHN_01479	HKBNIMKO_03786	NBOKCOPJ_03988	PCHMLMIE_03354	AHALIGDO_03645	AGLCKAPL_00012	PMDEOAHF_03649	OFKPCACC_02420
rpmE2		50S ribosomal protein L31 type B	27	27	1	1	7729				254	254	254	GKLMAEHO_02374	NABABHHC_03331	NGDNHGDO_01990	BNADADGP_03558	DNHKFBIJ_03419	APNFPODL_02476	ODEGKIIL_00020	BFFJECJP_02971	LDNPNOCJ_01943	HMNBKDNO_00014	FIMPCLKD_02583	GNOIJLNC_02241	OPDODBMN_03332	KMIMLKCC_03146	MGJBCPGP_03822	BNLDLFLC_00111	EECBHJJD_02171	CCMBABFH_02190	IGHBLAGC_02020	AJGMILHN_02187	HKBNIMKO_01223	NBOKCOPJ_00014	PCHMLMIE_00684	AHALIGDO_00729	AGLCKAPL_00171	PMDEOAHF_01212	OFKPCACC_01699
rnc		Ribonuclease 3	27	27	1	1	7877				770	770	770	GKLMAEHO_02258	NABABHHC_03441	NGDNHGDO_01880	BNADADGP_03447	DNHKFBIJ_03531	APNFPODL_02586	ODEGKIIL_00132	BFFJECJP_03081	LDNPNOCJ_02056	HMNBKDNO_00124	FIMPCLKD_02473	GNOIJLNC_02131	OPDODBMN_02643	KMIMLKCC_01870	MGJBCPGP_02427	BNLDLFLC_02230	EECBHJJD_02284	CCMBABFH_02302	IGHBLAGC_01910	AJGMILHN_02301	HKBNIMKO_02724	NBOKCOPJ_00124	PCHMLMIE_00794	AHALIGDO_00839	AGLCKAPL_00281	PMDEOAHF_01102	OFKPCACC_01807
rplB		50S ribosomal protein L2	27	27	1	1	9551				821	821	821	GKLMAEHO_02985	NABABHHC_01281	NGDNHGDO_03168	BNADADGP_00492	DNHKFBIJ_00101	APNFPODL_02953	ODEGKIIL_02015	BFFJECJP_01796	LDNPNOCJ_01364	HMNBKDNO_03917	FIMPCLKD_03917	GNOIJLNC_01270	OPDODBMN_01959	KMIMLKCC_01531	MGJBCPGP_01005	BNLDLFLC_01741	EECBHJJD_01588	CCMBABFH_01606	IGHBLAGC_02622	AJGMILHN_01598	HKBNIMKO_00416	NBOKCOPJ_00927	PCHMLMIE_03112	AHALIGDO_02051	AGLCKAPL_03746	PMDEOAHF_02095	OFKPCACC_03225
dnaN		Beta sliding clamp	27	27	1	1	1540				1130	1130	1130	GKLMAEHO_01175	NABABHHC_02781	NGDNHGDO_00910	BNADADGP_01341	DNHKFBIJ_01254	APNFPODL_01564	ODEGKIIL_03206	BFFJECJP_00270	LDNPNOCJ_00271	HMNBKDNO_01064	FIMPCLKD_01330	GNOIJLNC_03008	OPDODBMN_01854	KMIMLKCC_01722	MGJBCPGP_02254	BNLDLFLC_03769	EECBHJJD_03241	CCMBABFH_03314	IGHBLAGC_00626	AJGMILHN_03263	HKBNIMKO_00881	NBOKCOPJ_02593	PCHMLMIE_01421	AHALIGDO_01771	AGLCKAPL_01250	PMDEOAHF_00133	OFKPCACC_00288
group_10063		hypothetical protein	27	27	1	1	1973				404	404	404	GKLMAEHO_00278	NABABHHC_00909	NGDNHGDO_00029	BNADADGP_00617	DNHKFBIJ_02371	APNFPODL_03910	ODEGKIIL_03830	BFFJECJP_02273	LDNPNOCJ_01181	HMNBKDNO_02177	FIMPCLKD_00611	GNOIJLNC_03909	OPDODBMN_00086	KMIMLKCC_03484	MGJBCPGP_00782	BNLDLFLC_03121	EECBHJJD_00256	CCMBABFH_00257	IGHBLAGC_00759	AJGMILHN_00257	HKBNIMKO_02848	NBOKCOPJ_02991	PCHMLMIE_03393	AHALIGDO_00029	AGLCKAPL_01825	PMDEOAHF_01977	OFKPCACC_00975
pyrH		Uridylate kinase	27	27	1	1	8696				704	704	704	GKLMAEHO_01830	NABABHHC_02055	NGDNHGDO_01477	BNADADGP_03046	DNHKFBIJ_03923	APNFPODL_00988	ODEGKIIL_00523	BFFJECJP_03810	LDNPNOCJ_02459	HMNBKDNO_00519	FIMPCLKD_00785	GNOIJLNC_01736	OPDODBMN_00547	KMIMLKCC_00733	MGJBCPGP_01164	BNLDLFLC_02106	EECBHJJD_02686	CCMBABFH_02749	IGHBLAGC_01512	AJGMILHN_02706	HKBNIMKO_00622	NBOKCOPJ_00519	PCHMLMIE_01191	AHALIGDO_01225	AGLCKAPL_00684	PMDEOAHF_00698	OFKPCACC_02235
rpsN2		Alternate 30S ribosomal protein S14	27	27	1	1	9561				269	269	269	GKLMAEHO_02995	NABABHHC_01291	NGDNHGDO_03158	BNADADGP_00502	DNHKFBIJ_00091	APNFPODL_02943	ODEGKIIL_02005	BFFJECJP_01786	LDNPNOCJ_01354	HMNBKDNO_03907	FIMPCLKD_03907	GNOIJLNC_01280	OPDODBMN_01969	KMIMLKCC_01521	MGJBCPGP_00995	BNLDLFLC_01751	EECBHJJD_01578	CCMBABFH_01596	IGHBLAGC_02632	AJGMILHN_01588	HKBNIMKO_00406	NBOKCOPJ_00917	PCHMLMIE_03122	AHALIGDO_02041	AGLCKAPL_03756	PMDEOAHF_02085	OFKPCACC_03235
group_10066		hypothetical protein	27	27	1	1	2025				176	176	176	GKLMAEHO_00237	NABABHHC_01899	NGDNHGDO_02013	BNADADGP_04079	DNHKFBIJ_03045	APNFPODL_02251	ODEGKIIL_01905	BFFJECJP_03552	LDNPNOCJ_03212	HMNBKDNO_03166	FIMPCLKD_03812	GNOIJLNC_03947	OPDODBMN_03236	KMIMLKCC_03905	MGJBCPGP_00122	BNLDLFLC_00035	EECBHJJD_00293	CCMBABFH_00294	IGHBLAGC_00804	AJGMILHN_00294	HKBNIMKO_01496	NBOKCOPJ_01488	PCHMLMIE_01533	AHALIGDO_03089	AGLCKAPL_03665	PMDEOAHF_03220	OFKPCACC_03415
rpsG		30S ribosomal protein S7	27	27	1	1	9530				476	476	476	GKLMAEHO_02962	NABABHHC_01261	NGDNHGDO_03190	BNADADGP_00472	DNHKFBIJ_00124	APNFPODL_02976	ODEGKIIL_02038	BFFJECJP_01817	LDNPNOCJ_01388	HMNBKDNO_03937	FIMPCLKD_03937	GNOIJLNC_01250	OPDODBMN_01610	KMIMLKCC_01555	MGJBCPGP_03714	BNLDLFLC_01718	EECBHJJD_01612	CCMBABFH_01630	IGHBLAGC_02602	AJGMILHN_01622	HKBNIMKO_00440	NBOKCOPJ_00947	PCHMLMIE_03092	AHALIGDO_02071	AGLCKAPL_03724	PMDEOAHF_02118	OFKPCACC_03203
decR		DNA-binding transcriptional activator DecR	27	27	1	1	9251				485	485	485	GKLMAEHO_02838	NABABHHC_01135	NGDNHGDO_03330	BNADADGP_00342	DNHKFBIJ_00254	APNFPODL_00562	ODEGKIIL_02167	BFFJECJP_01938	LDNPNOCJ_01514	HMNBKDNO_03281	FIMPCLKD_02957	GNOIJLNC_02286	OPDODBMN_02999	KMIMLKCC_02118	MGJBCPGP_02046	BNLDLFLC_01376	EECBHJJD_01737	CCMBABFH_01756	IGHBLAGC_02446	AJGMILHN_01747	HKBNIMKO_00309	NBOKCOPJ_01073	PCHMLMIE_02972	AHALIGDO_02200	AGLCKAPL_02080	PMDEOAHF_02257	OFKPCACC_00932
rpsF		30S ribosomal protein S6	27	27	1	1	2019				341	341	341	GKLMAEHO_00241	NABABHHC_01903	NGDNHGDO_02009	BNADADGP_04083	DNHKFBIJ_03049	APNFPODL_02247	ODEGKIIL_01909	BFFJECJP_03556	LDNPNOCJ_03216	HMNBKDNO_03170	FIMPCLKD_03816	GNOIJLNC_03943	OPDODBMN_00846	KMIMLKCC_03909	MGJBCPGP_01960	BNLDLFLC_00039	EECBHJJD_00289	CCMBABFH_00290	IGHBLAGC_00800	AJGMILHN_00290	HKBNIMKO_01500	NBOKCOPJ_01484	PCHMLMIE_01529	AHALIGDO_03093	AGLCKAPL_03669	PMDEOAHF_03216	OFKPCACC_03419
group_10070		hypothetical protein	27	27	1	1	7834				341	341	341	GKLMAEHO_02296	NABABHHC_03408	NGDNHGDO_01913	BNADADGP_03480	DNHKFBIJ_03499	APNFPODL_02554	ODEGKIIL_00100	BFFJECJP_03048	LDNPNOCJ_02024	HMNBKDNO_00091	FIMPCLKD_02506	GNOIJLNC_02164	OPDODBMN_02761	KMIMLKCC_01902	MGJBCPGP_00048	BNLDLFLC_02262	EECBHJJD_02251	CCMBABFH_02270	IGHBLAGC_01943	AJGMILHN_02268	HKBNIMKO_01304	NBOKCOPJ_00091	PCHMLMIE_00761	AHALIGDO_00806	AGLCKAPL_00248	PMDEOAHF_01135	OFKPCACC_01773
rpsE		30S ribosomal protein S5	27	27	1	1	9565				521	521	521	GKLMAEHO_02999	NABABHHC_01295	NGDNHGDO_03154	BNADADGP_00506	DNHKFBIJ_00087	APNFPODL_02939	ODEGKIIL_02001	BFFJECJP_01782	LDNPNOCJ_01350	HMNBKDNO_03903	FIMPCLKD_03903	GNOIJLNC_01284	OPDODBMN_01973	KMIMLKCC_01517	MGJBCPGP_00991	BNLDLFLC_01755	EECBHJJD_01574	CCMBABFH_01592	IGHBLAGC_02636	AJGMILHN_01584	HKBNIMKO_00402	NBOKCOPJ_00913	PCHMLMIE_03126	AHALIGDO_02037	AGLCKAPL_03760	PMDEOAHF_02081	OFKPCACC_03239
trxA_1		Thioredoxin	27	27	1	1	1747				314	314	314	GKLMAEHO_01088	NABABHHC_02697	NGDNHGDO_00825	BNADADGP_01425	DNHKFBIJ_01341	APNFPODL_01477	ODEGKIIL_03057	BFFJECJP_00357	LDNPNOCJ_00356	HMNBKDNO_01148	FIMPCLKD_01414	GNOIJLNC_03092	OPDODBMN_02478	KMIMLKCC_03381	MGJBCPGP_00138	BNLDLFLC_01203	EECBHJJD_03326	CCMBABFH_03400	IGHBLAGC_00391	AJGMILHN_03348	HKBNIMKO_01954	NBOKCOPJ_02509	PCHMLMIE_01335	AHALIGDO_01854	AGLCKAPL_01335	PMDEOAHF_00048	OFKPCACC_00201
group_10073		hypothetical protein	27	27	1	1	2039				659	659	659	GKLMAEHO_00225	NABABHHC_01886	NGDNHGDO_02025	BNADADGP_04066	DNHKFBIJ_03034	APNFPODL_02262	ODEGKIIL_01893	BFFJECJP_03540	LDNPNOCJ_03201	HMNBKDNO_03153	FIMPCLKD_03799	GNOIJLNC_03960	OPDODBMN_03225	KMIMLKCC_03894	MGJBCPGP_01334	BNLDLFLC_00024	EECBHJJD_00304	CCMBABFH_00305	IGHBLAGC_00820	AJGMILHN_00305	HKBNIMKO_01485	NBOKCOPJ_01501	PCHMLMIE_01545	AHALIGDO_03076	AGLCKAPL_03653	PMDEOAHF_03232	OFKPCACC_03404
group_10074		hypothetical protein	27	27	1	1	8091				410	410	410	GKLMAEHO_02514	NABABHHC_00392	NGDNHGDO_03625	BNADADGP_00013	DNHKFBIJ_00551	APNFPODL_00856	ODEGKIIL_02478	BFFJECJP_02228	LDNPNOCJ_01805	HMNBKDNO_03570	FIMPCLKD_03246	GNOIJLNC_02575	OPDODBMN_03803	KMIMLKCC_02209	MGJBCPGP_03385	BNLDLFLC_02428	EECBHJJD_02028	CCMBABFH_02047	IGHBLAGC_02157	AJGMILHN_02041	HKBNIMKO_00018	NBOKCOPJ_01362	PCHMLMIE_02680	AHALIGDO_02506	AGLCKAPL_02375	PMDEOAHF_02551	OFKPCACC_00634
nfuA_2		Fe/S biogenesis protein NfuA	27	27	1	1	8585				245	245	245	GKLMAEHO_01904	NABABHHC_01974	NGDNHGDO_01549	BNADADGP_03118	DNHKFBIJ_03853	APNFPODL_01061	ODEGKIIL_00453	BFFJECJP_03886	LDNPNOCJ_02385	HMNBKDNO_00447	FIMPCLKD_00713	GNOIJLNC_01808	OPDODBMN_01686	KMIMLKCC_01611	MGJBCPGP_01884	BNLDLFLC_02506	EECBHJJD_02612	CCMBABFH_02675	IGHBLAGC_01585	AJGMILHN_02632	HKBNIMKO_00548	NBOKCOPJ_00447	PCHMLMIE_01115	AHALIGDO_01153	AGLCKAPL_00612	PMDEOAHF_00770	OFKPCACC_02140
mscL		Large-conductance mechanosensitive channel	27	27	1	1	4084				437	437	437	GKLMAEHO_00657	NABABHHC_00151	NGDNHGDO_00428	BNADADGP_01854	DNHKFBIJ_01983	APNFPODL_00238	ODEGKIIL_03440	BFFJECJP_00739	LDNPNOCJ_00787	HMNBKDNO_01574	FIMPCLKD_00151	GNOIJLNC_03519	OPDODBMN_03404	KMIMLKCC_03060	MGJBCPGP_01992	BNLDLFLC_01065	EECBHJJD_03760	CCMBABFH_03832	IGHBLAGC_01195	AJGMILHN_03782	HKBNIMKO_03318	NBOKCOPJ_02082	PCHMLMIE_00268	AHALIGDO_00406	AGLCKAPL_02730	PMDEOAHF_01577	OFKPCACC_01366
lemA_2		Protein LemA	27	27	1	1	9896				611	611	611	GKLMAEHO_03236	NABABHHC_04245	NGDNHGDO_02905	BNADADGP_02902	DNHKFBIJ_03396	APNFPODL_02843	ODEGKIIL_04019	BFFJECJP_01204	LDNPNOCJ_03515	HMNBKDNO_02220	FIMPCLKD_02213	GNOIJLNC_00551	OPDODBMN_02116	KMIMLKCC_00102	MGJBCPGP_01244	BNLDLFLC_01787	EECBHJJD_01326	CCMBABFH_01338	IGHBLAGC_02884	AJGMILHN_01334	HKBNIMKO_02432	NBOKCOPJ_03959	PCHMLMIE_00327	AHALIGDO_03111	AGLCKAPL_03127	PMDEOAHF_03150	OFKPCACC_03771
dctA_1		C4-dicarboxylate transport protein	27	27	1	1	8545				1250	1250	1250	GKLMAEHO_01937	NABABHHC_01943	NGDNHGDO_01580	BNADADGP_03149	DNHKFBIJ_03822	APNFPODL_01092	ODEGKIIL_00421	BFFJECJP_03917	LDNPNOCJ_02348	HMNBKDNO_00416	FIMPCLKD_00682	GNOIJLNC_01839	OPDODBMN_01907	KMIMLKCC_02912	MGJBCPGP_02662	BNLDLFLC_01041	EECBHJJD_02575	CCMBABFH_02638	IGHBLAGC_01616	AJGMILHN_02594	HKBNIMKO_00511	NBOKCOPJ_00416	PCHMLMIE_01087	AHALIGDO_01122	AGLCKAPL_00581	PMDEOAHF_00801	OFKPCACC_02109
rlmCD		23S rRNA (uracil-C(5))-methyltransferase RlmCD	27	27	1	1	7864				1412	1412	1412	GKLMAEHO_02272	NABABHHC_03428	NGDNHGDO_01893	BNADADGP_03460	DNHKFBIJ_03518	APNFPODL_02573	ODEGKIIL_00119	BFFJECJP_03068	LDNPNOCJ_02043	HMNBKDNO_00111	FIMPCLKD_02486	GNOIJLNC_02144	OPDODBMN_02656	KMIMLKCC_01883	MGJBCPGP_02414	BNLDLFLC_02243	EECBHJJD_02271	CCMBABFH_02289	IGHBLAGC_01923	AJGMILHN_02288	HKBNIMKO_02737	NBOKCOPJ_00111	PCHMLMIE_00781	AHALIGDO_00826	AGLCKAPL_00268	PMDEOAHF_01115	OFKPCACC_01794
mrdA		Peptidoglycan D,D-transpeptidase MrdA	27	27	1	1	6036				1988	1991	1990	GKLMAEHO_02658	NABABHHC_00974	NGDNHGDO_03486	BNADADGP_00185	DNHKFBIJ_00420	APNFPODL_00724	ODEGKIIL_02347	BFFJECJP_02095	LDNPNOCJ_01674	HMNBKDNO_03442	FIMPCLKD_03118	GNOIJLNC_02447	OPDODBMN_02839	KMIMLKCC_02701	MGJBCPGP_00645	BNLDLFLC_01536	EECBHJJD_01897	CCMBABFH_01916	IGHBLAGC_02285	AJGMILHN_01910	HKBNIMKO_00149	NBOKCOPJ_01234	PCHMLMIE_02814	AHALIGDO_02362	AGLCKAPL_02236	PMDEOAHF_02413	OFKPCACC_00768
group_10081		N(1)-aminopropylagmatine ureohydrolase	27	27	1	1	10117				854	854	854	GKLMAEHO_03364	NABABHHC_04125	NGDNHGDO_02785	BNADADGP_02780	DNHKFBIJ_03269	APNFPODL_02714	ODEGKIIL_03893	BFFJECJP_01572	LDNPNOCJ_03382	HMNBKDNO_02340	FIMPCLKD_02093	GNOIJLNC_00431	OPDODBMN_03091	KMIMLKCC_01826	MGJBCPGP_01951	BNLDLFLC_02893	EECBHJJD_01196	CCMBABFH_01206	IGHBLAGC_03499	AJGMILHN_01203	HKBNIMKO_01136	NBOKCOPJ_03839	PCHMLMIE_00454	AHALIGDO_03231	AGLCKAPL_01691	PMDEOAHF_03029	OFKPCACC_03647
group_10082		hypothetical protein	27	27	1	1	6369				494	494	494	GKLMAEHO_00353	NABABHHC_00846	NGDNHGDO_00092	BNADADGP_00680	DNHKFBIJ_02308	APNFPODL_03104	ODEGKIIL_03767	BFFJECJP_02337	LDNPNOCJ_01117	HMNBKDNO_02114	FIMPCLKD_00548	GNOIJLNC_03846	OPDODBMN_00496	KMIMLKCC_03837	MGJBCPGP_00942	BNLDLFLC_03039	EECBHJJD_00192	CCMBABFH_00194	IGHBLAGC_00077	AJGMILHN_00193	HKBNIMKO_02912	NBOKCOPJ_03054	PCHMLMIE_03456	AHALIGDO_00092	AGLCKAPL_01888	PMDEOAHF_01914	OFKPCACC_01039
poxB		Pyruvate dehydrogenase [ubiquinone]	27	27	1	1	2080				1727	1727	1727	GKLMAEHO_00192	NABABHHC_01850	NGDNHGDO_02063	BNADADGP_04028	DNHKFBIJ_02999	APNFPODL_02297	ODEGKIIL_01858	BFFJECJP_03504	LDNPNOCJ_03166	HMNBKDNO_03117	FIMPCLKD_03763	GNOIJLNC_03996	OPDODBMN_00214	KMIMLKCC_03327	MGJBCPGP_01352	BNLDLFLC_02936	EECBHJJD_00339	CCMBABFH_00340	IGHBLAGC_00857	AJGMILHN_00340	HKBNIMKO_01450	NBOKCOPJ_01537	PCHMLMIE_01581	AHALIGDO_03040	AGLCKAPL_03615	PMDEOAHF_03270	OFKPCACC_03369
group_10084		hypothetical protein	27	27	1	1	5768				791	791	791	GKLMAEHO_02544	NABABHHC_00362	NGDNHGDO_03597	BNADADGP_00043	DNHKFBIJ_00520	APNFPODL_00825	ODEGKIIL_02447	BFFJECJP_02198	LDNPNOCJ_01774	HMNBKDNO_03540	FIMPCLKD_03216	GNOIJLNC_02545	OPDODBMN_03834	KMIMLKCC_00459	MGJBCPGP_03354	BNLDLFLC_02397	EECBHJJD_01997	CCMBABFH_02016	IGHBLAGC_02187	AJGMILHN_02010	HKBNIMKO_00049	NBOKCOPJ_01332	PCHMLMIE_02710	AHALIGDO_02476	AGLCKAPL_02347	PMDEOAHF_02523	OFKPCACC_00662
group_10085		hypothetical protein	27	27	1	1	2026				1520	1520	1520	GKLMAEHO_00236	NABABHHC_01898	NGDNHGDO_02014	BNADADGP_04078	DNHKFBIJ_03044	APNFPODL_02252	ODEGKIIL_01904	BFFJECJP_03551	LDNPNOCJ_03211	HMNBKDNO_03165	FIMPCLKD_03811	GNOIJLNC_03948	OPDODBMN_03235	KMIMLKCC_03904	MGJBCPGP_00121	BNLDLFLC_00034	EECBHJJD_00294	CCMBABFH_00295	IGHBLAGC_00805	AJGMILHN_00295	HKBNIMKO_01495	NBOKCOPJ_01489	PCHMLMIE_01534	AHALIGDO_03088	AGLCKAPL_03664	PMDEOAHF_03221	OFKPCACC_03414
murD		UDP-N-acetylmuramoylalanine--D-glutamate ligase	27	27	1	1	8082				1379	1379	1379	GKLMAEHO_02524	NABABHHC_00383	NGDNHGDO_03617	BNADADGP_00022	DNHKFBIJ_00541	APNFPODL_00846	ODEGKIIL_02468	BFFJECJP_02219	LDNPNOCJ_01795	HMNBKDNO_03561	FIMPCLKD_03237	GNOIJLNC_02566	OPDODBMN_03813	KMIMLKCC_02199	MGJBCPGP_03375	BNLDLFLC_02418	EECBHJJD_02018	CCMBABFH_02037	IGHBLAGC_02166	AJGMILHN_02031	HKBNIMKO_00028	NBOKCOPJ_01353	PCHMLMIE_02689	AHALIGDO_02497	AGLCKAPL_02367	PMDEOAHF_02543	OFKPCACC_00642
group_10087		Deoxyhypusine synthase-like protein	27	27	1	1	8443				977	977	977	GKLMAEHO_02033	NABABHHC_03632	NGDNHGDO_01684	BNADADGP_03252	DNHKFBIJ_03731	APNFPODL_01181	ODEGKIIL_00330	BFFJECJP_03272	LDNPNOCJ_02259	HMNBKDNO_00315	FIMPCLKD_02284	GNOIJLNC_01940	OPDODBMN_00274	KMIMLKCC_03646	MGJBCPGP_03565	BNLDLFLC_03054	EECBHJJD_02486	CCMBABFH_02505	IGHBLAGC_01717	AJGMILHN_02504	HKBNIMKO_02521	NBOKCOPJ_00315	PCHMLMIE_00987	AHALIGDO_01034	AGLCKAPL_00477	PMDEOAHF_00906	OFKPCACC_02015
pyrB		Aspartate carbamoyltransferase	27	27	1	1	4071				896	896	896	GKLMAEHO_00639	NABABHHC_00160	NGDNHGDO_00419	BNADADGP_01863	DNHKFBIJ_01992	APNFPODL_00247	ODEGKIIL_03449	BFFJECJP_00748	LDNPNOCJ_00796	HMNBKDNO_01583	FIMPCLKD_00160	GNOIJLNC_03528	OPDODBMN_03413	KMIMLKCC_03069	MGJBCPGP_01535	BNLDLFLC_01074	EECBHJJD_03770	CCMBABFH_03841	IGHBLAGC_01205	AJGMILHN_03792	HKBNIMKO_03327	NBOKCOPJ_02073	PCHMLMIE_00276	AHALIGDO_00397	AGLCKAPL_02721	PMDEOAHF_01586	OFKPCACC_01357
group_10089		hypothetical protein	27	27	1	1	7656				521	521	521	GKLMAEHO_02441	NABABHHC_00461	NGDNHGDO_03697	BNADADGP_00862	DNHKFBIJ_00643	APNFPODL_03325	ODEGKIIL_02550	BFFJECJP_01501	LDNPNOCJ_01881	HMNBKDNO_03638	FIMPCLKD_03314	GNOIJLNC_02643	OPDODBMN_02282	KMIMLKCC_01080	MGJBCPGP_02391	BNLDLFLC_00392	EECBHJJD_02104	CCMBABFH_02123	IGHBLAGC_02089	AJGMILHN_02118	HKBNIMKO_01366	NBOKCOPJ_01430	PCHMLMIE_02166	AHALIGDO_02591	AGLCKAPL_02447	PMDEOAHF_02623	OFKPCACC_03480
linX		2,5-dichloro-2,5-cyclohexadiene-1,4-diol dehydrogenase LinX	27	27	1	1	9650				764	764	764	GKLMAEHO_03057	NABABHHC_01355	NGDNHGDO_03100	BNADADGP_00563	DNHKFBIJ_00022	APNFPODL_02875	ODEGKIIL_01936	BFFJECJP_01727	LDNPNOCJ_01285	HMNBKDNO_03843	FIMPCLKD_03843	GNOIJLNC_01344	OPDODBMN_01505	KMIMLKCC_00022	MGJBCPGP_00020	BNLDLFLC_02752	EECBHJJD_01509	CCMBABFH_01527	IGHBLAGC_02697	AJGMILHN_01517	HKBNIMKO_02215	NBOKCOPJ_00853	PCHMLMIE_03181	AHALIGDO_01977	AGLCKAPL_03814	PMDEOAHF_02027	OFKPCACC_03304
group_10091		hypothetical protein	27	27	1	1	8577				389	389	389	GKLMAEHO_01912	NABABHHC_01966	NGDNHGDO_01557	BNADADGP_03126	DNHKFBIJ_03845	APNFPODL_01069	ODEGKIIL_00445	BFFJECJP_03894	LDNPNOCJ_02377	HMNBKDNO_00439	FIMPCLKD_00705	GNOIJLNC_01816	OPDODBMN_01694	KMIMLKCC_01619	MGJBCPGP_01892	BNLDLFLC_02514	EECBHJJD_02604	CCMBABFH_02667	IGHBLAGC_01593	AJGMILHN_02623	HKBNIMKO_00540	NBOKCOPJ_00439	PCHMLMIE_01107	AHALIGDO_01145	AGLCKAPL_00604	PMDEOAHF_00778	OFKPCACC_02132
purM		Phosphoribosylformylglycinamidine cyclo-ligase	27	27	1	1	4184				986	986	986	GKLMAEHO_00744	NABABHHC_00070	NGDNHGDO_00509	BNADADGP_01773	DNHKFBIJ_01770	APNFPODL_00155	ODEGKIIL_03354	BFFJECJP_00655	LDNPNOCJ_00703	HMNBKDNO_01493	FIMPCLKD_00069	GNOIJLNC_03438	OPDODBMN_00196	KMIMLKCC_01459	MGJBCPGP_00245	BNLDLFLC_01989	EECBHJJD_03675	CCMBABFH_03748	IGHBLAGC_00726	AJGMILHN_03697	HKBNIMKO_01844	NBOKCOPJ_02163	PCHMLMIE_00184	AHALIGDO_00485	AGLCKAPL_02811	PMDEOAHF_01497	OFKPCACC_01455
uvrB		UvrABC system protein B	27	27	1	1	5798				1991	1994	1993	GKLMAEHO_02563	NABABHHC_00343	NGDNHGDO_03575	BNADADGP_00062	DNHKFBIJ_00499	APNFPODL_00804	ODEGKIIL_02426	BFFJECJP_02175	LDNPNOCJ_01753	HMNBKDNO_03521	FIMPCLKD_03197	GNOIJLNC_02526	OPDODBMN_03855	KMIMLKCC_00438	MGJBCPGP_03333	BNLDLFLC_02376	EECBHJJD_01976	CCMBABFH_01995	IGHBLAGC_02206	AJGMILHN_01989	HKBNIMKO_00070	NBOKCOPJ_01313	PCHMLMIE_02733	AHALIGDO_02457	AGLCKAPL_02325	PMDEOAHF_02501	OFKPCACC_00681
nagR		HTH-type transcriptional repressor NagR	27	27	1	1	9492				761	761	761	GKLMAEHO_02936	NABABHHC_01234	NGDNHGDO_03220	BNADADGP_00442	DNHKFBIJ_00154	APNFPODL_00462	ODEGKIIL_02068	BFFJECJP_01844	LDNPNOCJ_01415	HMNBKDNO_03964	FIMPCLKD_03964	GNOIJLNC_01223	OPDODBMN_01648	KMIMLKCC_02301	MGJBCPGP_02403	BNLDLFLC_01171	EECBHJJD_01639	CCMBABFH_01657	IGHBLAGC_02574	AJGMILHN_01649	HKBNIMKO_00468	NBOKCOPJ_00974	PCHMLMIE_03065	AHALIGDO_02100	AGLCKAPL_03694	PMDEOAHF_02148	OFKPCACC_03175
group_10095		hypothetical protein	27	27	1	1	7682				389	389	389	GKLMAEHO_02416	NABABHHC_00486	NGDNHGDO_03722	BNADADGP_00837	DNHKFBIJ_00668	APNFPODL_03300	ODEGKIIL_02575	BFFJECJP_01526	LDNPNOCJ_01906	HMNBKDNO_03663	FIMPCLKD_03339	GNOIJLNC_02668	OPDODBMN_02307	KMIMLKCC_01105	MGJBCPGP_03100	BNLDLFLC_00417	EECBHJJD_02129	CCMBABFH_02148	IGHBLAGC_02064	AJGMILHN_02143	HKBNIMKO_01391	NBOKCOPJ_01455	PCHMLMIE_02191	AHALIGDO_02616	AGLCKAPL_02472	PMDEOAHF_02648	OFKPCACC_03505
kdpA		Potassium-transporting ATPase potassium-binding subunit	27	27	1	1	1230				1694	1694	1694	GKLMAEHO_01388	NABABHHC_02998	NGDNHGDO_01134	BNADADGP_01108	DNHKFBIJ_01029	APNFPODL_01809	ODEGKIIL_00934	BFFJECJP_02846	LDNPNOCJ_00050	HMNBKDNO_00847	FIMPCLKD_01113	GNOIJLNC_02791	OPDODBMN_03283	KMIMLKCC_00114	MGJBCPGP_03394	BNLDLFLC_01626	EECBHJJD_03018	CCMBABFH_03092	IGHBLAGC_03237	AJGMILHN_03039	HKBNIMKO_03746	NBOKCOPJ_02810	PCHMLMIE_01989	AHALIGDO_01554	AGLCKAPL_01026	PMDEOAHF_00355	OFKPCACC_00513
group_10097		hypothetical protein	27	27	1	1	4720				1553	1553	1553	GKLMAEHO_03152	NABABHHC_03119	NGDNHGDO_02985	BNADADGP_03704	DNHKFBIJ_04025	APNFPODL_03513	ODEGKIIL_04094	BFFJECJP_01008	LDNPNOCJ_03747	HMNBKDNO_03757	FIMPCLKD_02729	GNOIJLNC_01058	OPDODBMN_03157	KMIMLKCC_02834	MGJBCPGP_02902	BNLDLFLC_03358	EECBHJJD_01406	CCMBABFH_01419	IGHBLAGC_02799	AJGMILHN_01414	HKBNIMKO_03851	NBOKCOPJ_03441	PCHMLMIE_03295	AHALIGDO_03705	AGLCKAPL_00094	PMDEOAHF_03732	OFKPCACC_02468
relA_1		GTP pyrophosphokinase	27	27	1	1	6624				440	440	440	GKLMAEHO_00474	NABABHHC_00632	NGDNHGDO_00255	BNADADGP_02114	DNHKFBIJ_02150	APNFPODL_00399	ODEGKIIL_03608	BFFJECJP_02494	LDNPNOCJ_00956	HMNBKDNO_01972	FIMPCLKD_00398	GNOIJLNC_03697	OPDODBMN_03365	KMIMLKCC_02777	MGJBCPGP_01512	BNLDLFLC_02318	EECBHJJD_00030	CCMBABFH_00030	IGHBLAGC_00321	AJGMILHN_00030	HKBNIMKO_03073	NBOKCOPJ_03203	PCHMLMIE_03614	AHALIGDO_00234	AGLCKAPL_02557	PMDEOAHF_01751	OFKPCACC_01193
gdhB		NAD-specific glutamate dehydrogenase	27	27	1	1	8146				1364	1364	1364	GKLMAEHO_02478	NABABHHC_00425	NGDNHGDO_03659	BNADADGP_00899	DNHKFBIJ_00585	APNFPODL_03362	ODEGKIIL_02512	BFFJECJP_01460	LDNPNOCJ_01841	HMNBKDNO_03602	FIMPCLKD_03278	GNOIJLNC_02607	OPDODBMN_02243	KMIMLKCC_01041	MGJBCPGP_02352	BNLDLFLC_00353	EECBHJJD_02064	CCMBABFH_02083	IGHBLAGC_02125	AJGMILHN_02077	HKBNIMKO_01326	NBOKCOPJ_01394	PCHMLMIE_02125	AHALIGDO_02538	AGLCKAPL_02409	PMDEOAHF_02585	OFKPCACC_03443
metG		Methionine--tRNA ligase	27	27	1	1	6305				2033	2033	2033	GKLMAEHO_00299	NABABHHC_00900	NGDNHGDO_00038	BNADADGP_00626	DNHKFBIJ_02362	APNFPODL_03919	ODEGKIIL_03821	BFFJECJP_02283	LDNPNOCJ_01172	HMNBKDNO_02168	FIMPCLKD_00602	GNOIJLNC_03900	OPDODBMN_00687	KMIMLKCC_01183	MGJBCPGP_02575	BNLDLFLC_02985	EECBHJJD_00247	CCMBABFH_00248	IGHBLAGC_00749	AJGMILHN_00248	HKBNIMKO_02857	NBOKCOPJ_03000	PCHMLMIE_03402	AHALIGDO_00038	AGLCKAPL_01834	PMDEOAHF_01968	OFKPCACC_00983
resA_7		Thiol-disulfide oxidoreductase ResA	27	27	1	1	7863				1511	1511	1511	GKLMAEHO_02273	NABABHHC_03427	NGDNHGDO_01894	BNADADGP_03461	DNHKFBIJ_03517	APNFPODL_02572	ODEGKIIL_00118	BFFJECJP_03067	LDNPNOCJ_02042	HMNBKDNO_00110	FIMPCLKD_02487	GNOIJLNC_02145	OPDODBMN_02657	KMIMLKCC_01884	MGJBCPGP_02413	BNLDLFLC_02244	EECBHJJD_02270	CCMBABFH_02288	IGHBLAGC_01924	AJGMILHN_02287	HKBNIMKO_02738	NBOKCOPJ_00110	PCHMLMIE_00780	AHALIGDO_00825	AGLCKAPL_00267	PMDEOAHF_01116	OFKPCACC_01793
fabG_1		3-oxoacyl-[acyl-carrier-protein] reductase FabG	27	27	1	1	5847				743	743	743	GKLMAEHO_02601	NABABHHC_00307	NGDNHGDO_03535	BNADADGP_00098	DNHKFBIJ_00461	APNFPODL_00766	ODEGKIIL_02388	BFFJECJP_02136	LDNPNOCJ_01715	HMNBKDNO_03485	FIMPCLKD_03161	GNOIJLNC_02490	OPDODBMN_00767	KMIMLKCC_00400	MGJBCPGP_03295	BNLDLFLC_00190	EECBHJJD_01938	CCMBABFH_01957	IGHBLAGC_02242	AJGMILHN_01951	HKBNIMKO_00108	NBOKCOPJ_01277	PCHMLMIE_02773	AHALIGDO_02420	AGLCKAPL_02285	PMDEOAHF_02462	OFKPCACC_00718
hutU		Urocanate hydratase	27	27	1	1	1553				2009	2009	2009	GKLMAEHO_01165	NABABHHC_02770	NGDNHGDO_00899	BNADADGP_01352	DNHKFBIJ_01265	APNFPODL_01553	ODEGKIIL_03195	BFFJECJP_00281	LDNPNOCJ_00282	HMNBKDNO_01075	FIMPCLKD_01341	GNOIJLNC_03019	OPDODBMN_00468	KMIMLKCC_00322	MGJBCPGP_02265	BNLDLFLC_03780	EECBHJJD_03252	CCMBABFH_03325	IGHBLAGC_00638	AJGMILHN_03274	HKBNIMKO_00892	NBOKCOPJ_02583	PCHMLMIE_01410	AHALIGDO_01782	AGLCKAPL_01261	PMDEOAHF_00122	OFKPCACC_00277
kup		Low affinity potassium transport system protein kup	27	27	1	1	8293				1982	1982	1982	GKLMAEHO_02127	NABABHHC_03550	NGDNHGDO_01771	BNADADGP_03339	DNHKFBIJ_03642	APNFPODL_01266	ODEGKIIL_00242	BFFJECJP_03193	LDNPNOCJ_02167	HMNBKDNO_00233	FIMPCLKD_02364	GNOIJLNC_02022	OPDODBMN_00934	KMIMLKCC_01761	MGJBCPGP_02796	BNLDLFLC_01852	EECBHJJD_02394	CCMBABFH_02413	IGHBLAGC_01800	AJGMILHN_02412	HKBNIMKO_02613	NBOKCOPJ_00233	PCHMLMIE_00907	AHALIGDO_00947	AGLCKAPL_00390	PMDEOAHF_00993	OFKPCACC_01924
clpP		ATP-dependent Clp protease proteolytic subunit	27	27	1	1	1264				683	683	683	GKLMAEHO_01363	NABABHHC_02972	NGDNHGDO_01108	BNADADGP_01134	DNHKFBIJ_01055	APNFPODL_01835	ODEGKIIL_00960	BFFJECJP_02870	LDNPNOCJ_00076	HMNBKDNO_00873	FIMPCLKD_01139	GNOIJLNC_02817	OPDODBMN_01269	KMIMLKCC_01966	MGJBCPGP_02625	BNLDLFLC_01141	EECBHJJD_03044	CCMBABFH_03118	IGHBLAGC_03265	AJGMILHN_03065	HKBNIMKO_03720	NBOKCOPJ_02784	PCHMLMIE_02014	AHALIGDO_01580	AGLCKAPL_01052	PMDEOAHF_00329	OFKPCACC_00488
group_10106		hypothetical protein	27	27	1	1	5882				881	881	881	GKLMAEHO_02634	NABABHHC_00273	NGDNHGDO_03495	BNADADGP_00138	DNHKFBIJ_00429	APNFPODL_00733	ODEGKIIL_02356	BFFJECJP_02104	LDNPNOCJ_01683	HMNBKDNO_03451	FIMPCLKD_03127	GNOIJLNC_02456	OPDODBMN_02830	KMIMLKCC_02692	MGJBCPGP_00636	BNLDLFLC_01545	EECBHJJD_01906	CCMBABFH_01925	IGHBLAGC_02276	AJGMILHN_01919	HKBNIMKO_00140	NBOKCOPJ_01243	PCHMLMIE_02805	AHALIGDO_02388	AGLCKAPL_02245	PMDEOAHF_02422	OFKPCACC_00759
pheS		Phenylalanine--tRNA ligase alpha subunit	27	27	1	1	811				1010	1010	1010	GKLMAEHO_01587	NABABHHC_02311	NGDNHGDO_01200	BNADADGP_01042	DNHKFBIJ_00926	APNFPODL_01735	ODEGKIIL_00802	BFFJECJP_02745	LDNPNOCJ_03551	HMNBKDNO_00774	FIMPCLKD_01040	GNOIJLNC_01480	OPDODBMN_01539	KMIMLKCC_02572	MGJBCPGP_02981	BNLDLFLC_02698	EECBHJJD_02942	CCMBABFH_03016	IGHBLAGC_03164	AJGMILHN_02963	HKBNIMKO_01894	NBOKCOPJ_00803	PCHMLMIE_00549	AHALIGDO_01481	AGLCKAPL_00960	PMDEOAHF_00421	OFKPCACC_00583
dusB		tRNA-dihydrouridine synthase B	27	27	1	1	8579				989	989	989	GKLMAEHO_01910	NABABHHC_01968	NGDNHGDO_01555	BNADADGP_03124	DNHKFBIJ_03847	APNFPODL_01067	ODEGKIIL_00447	BFFJECJP_03892	LDNPNOCJ_02379	HMNBKDNO_00441	FIMPCLKD_00707	GNOIJLNC_01814	OPDODBMN_01692	KMIMLKCC_01617	MGJBCPGP_01890	BNLDLFLC_02512	EECBHJJD_02606	CCMBABFH_02669	IGHBLAGC_01591	AJGMILHN_02625	HKBNIMKO_00542	NBOKCOPJ_00441	PCHMLMIE_01109	AHALIGDO_01147	AGLCKAPL_00606	PMDEOAHF_00776	OFKPCACC_02134
group_10109		Proline dehydrogenase	27	27	1	1	6313				1169	1169	1169	GKLMAEHO_00304	NABABHHC_00894	NGDNHGDO_00043	BNADADGP_00632	DNHKFBIJ_02357	APNFPODL_03924	ODEGKIIL_03816	BFFJECJP_02289	LDNPNOCJ_01167	HMNBKDNO_02162	FIMPCLKD_00596	GNOIJLNC_03894	OPDODBMN_00301	KMIMLKCC_01178	MGJBCPGP_00434	BNLDLFLC_02990	EECBHJJD_00241	CCMBABFH_00244	IGHBLAGC_00128	AJGMILHN_00242	HKBNIMKO_02862	NBOKCOPJ_03006	PCHMLMIE_03408	AHALIGDO_00044	AGLCKAPL_01839	PMDEOAHF_01963	OFKPCACC_00988
uvrY_1		Response regulator UvrY	27	27	1	1	1765				671	671	671	GKLMAEHO_01066	NABABHHC_02688	NGDNHGDO_00803	BNADADGP_01474	DNHKFBIJ_01433	APNFPODL_01471	ODEGKIIL_02969	BFFJECJP_00365	LDNPNOCJ_00364	HMNBKDNO_01153	FIMPCLKD_01420	GNOIJLNC_03098	OPDODBMN_02518	KMIMLKCC_03598	MGJBCPGP_00591	BNLDLFLC_01209	EECBHJJD_03334	CCMBABFH_03409	IGHBLAGC_00382	AJGMILHN_03357	HKBNIMKO_01506	NBOKCOPJ_02503	PCHMLMIE_01329	AHALIGDO_01860	AGLCKAPL_03104	PMDEOAHF_00042	OFKPCACC_00196
ybhR		putative multidrug ABC transporter permease YbhR	27	27	1	1	3120				1205	1205	1205	GKLMAEHO_00040	NABABHHC_01697	NGDNHGDO_02286	BNADADGP_03877	DNHKFBIJ_02845	APNFPODL_02446	ODEGKIIL_01703	BFFJECJP_03354	LDNPNOCJ_03014	HMNBKDNO_02964	FIMPCLKD_03610	GNOIJLNC_00856	OPDODBMN_02054	KMIMLKCC_01579	MGJBCPGP_00915	BNLDLFLC_02554	EECBHJJD_00491	CCMBABFH_00492	IGHBLAGC_01015	AJGMILHN_00492	HKBNIMKO_03190	NBOKCOPJ_01734	PCHMLMIE_01732	AHALIGDO_02887	AGLCKAPL_03391	PMDEOAHF_03493	OFKPCACC_02638
clpX		ATP-dependent Clp protease ATP-binding subunit ClpX	27	27	1	1	4416				1190	1190	1190	GKLMAEHO_03200	NABABHHC_03165	NGDNHGDO_02940	BNADADGP_03590	DNHKFBIJ_04072	APNFPODL_03561	ODEGKIIL_04047	BFFJECJP_00960	LDNPNOCJ_03700	HMNBKDNO_03803	FIMPCLKD_02833	GNOIJLNC_01012	OPDODBMN_03110	KMIMLKCC_03041	MGJBCPGP_00290	BNLDLFLC_03405	EECBHJJD_01359	CCMBABFH_01371	IGHBLAGC_02849	AJGMILHN_01367	HKBNIMKO_03898	NBOKCOPJ_03395	PCHMLMIE_03247	AHALIGDO_03752	AGLCKAPL_00139	PMDEOAHF_03777	OFKPCACC_02513
group_10113		hypothetical protein	27	27	1	1	5967				317	317	317	GKLMAEHO_02715	NABABHHC_01018	NGDNHGDO_03445	BNADADGP_00227	DNHKFBIJ_00373	APNFPODL_00681	ODEGKIIL_02286	BFFJECJP_02054	LDNPNOCJ_01631	HMNBKDNO_03398	FIMPCLKD_03074	GNOIJLNC_02403	OPDODBMN_02882	KMIMLKCC_02744	MGJBCPGP_00688	BNLDLFLC_01493	EECBHJJD_01854	CCMBABFH_01873	IGHBLAGC_02329	AJGMILHN_01866	HKBNIMKO_00192	NBOKCOPJ_01190	PCHMLMIE_02856	AHALIGDO_02318	AGLCKAPL_02195	PMDEOAHF_02372	OFKPCACC_00810
cysK		Cysteine synthase	27	27	1	1	10136				911	911	911	GKLMAEHO_03379	NABABHHC_04110	NGDNHGDO_02770	BNADADGP_02765	DNHKFBIJ_03254	APNFPODL_02699	ODEGKIIL_03878	BFFJECJP_01587	LDNPNOCJ_03367	HMNBKDNO_02355	FIMPCLKD_02078	GNOIJLNC_00416	OPDODBMN_03076	KMIMLKCC_01811	MGJBCPGP_01936	BNLDLFLC_02878	EECBHJJD_01181	CCMBABFH_01191	IGHBLAGC_03514	AJGMILHN_01188	HKBNIMKO_01121	NBOKCOPJ_03824	PCHMLMIE_00469	AHALIGDO_03246	AGLCKAPL_01676	PMDEOAHF_03014	OFKPCACC_03632
mrdB_2		Peptidoglycan glycosyltransferase MrdB	27	27	1	1	8083				1226	1226	1226	GKLMAEHO_02523	NABABHHC_00384	NGDNHGDO_03618	BNADADGP_00021	DNHKFBIJ_00542	APNFPODL_00847	ODEGKIIL_02469	BFFJECJP_02220	LDNPNOCJ_01796	HMNBKDNO_03562	FIMPCLKD_03238	GNOIJLNC_02567	OPDODBMN_03812	KMIMLKCC_02200	MGJBCPGP_03376	BNLDLFLC_02419	EECBHJJD_02019	CCMBABFH_02038	IGHBLAGC_02165	AJGMILHN_02032	HKBNIMKO_00027	NBOKCOPJ_01354	PCHMLMIE_02688	AHALIGDO_02498	AGLCKAPL_02368	PMDEOAHF_02544	OFKPCACC_00641
nuoK		NADH-quinone oxidoreductase subunit K	27	27	1	1	8657				332	332	332	GKLMAEHO_01864	NABABHHC_02021	NGDNHGDO_01511	BNADADGP_03080	DNHKFBIJ_03890	APNFPODL_01022	ODEGKIIL_00490	BFFJECJP_03844	LDNPNOCJ_02424	HMNBKDNO_00485	FIMPCLKD_00751	GNOIJLNC_01770	OPDODBMN_00582	KMIMLKCC_00768	MGJBCPGP_01464	BNLDLFLC_03158	EECBHJJD_02651	CCMBABFH_02714	IGHBLAGC_01547	AJGMILHN_02671	HKBNIMKO_00587	NBOKCOPJ_00485	PCHMLMIE_01157	AHALIGDO_01191	AGLCKAPL_00650	PMDEOAHF_00732	OFKPCACC_02201
group_10118		hypothetical protein	27	27	1	1	8111				461	461	461	GKLMAEHO_02498	NABABHHC_00405	NGDNHGDO_03639	BNADADGP_00725	DNHKFBIJ_00565	APNFPODL_03995	ODEGKIIL_02492	BFFJECJP_02239	LDNPNOCJ_01821	HMNBKDNO_03582	FIMPCLKD_03258	GNOIJLNC_02587	OPDODBMN_00528	KMIMLKCC_03993	MGJBCPGP_03852	BNLDLFLC_02443	EECBHJJD_02044	CCMBABFH_02063	IGHBLAGC_02145	AJGMILHN_02057	HKBNIMKO_00002	NBOKCOPJ_01374	PCHMLMIE_02668	AHALIGDO_02518	AGLCKAPL_02389	PMDEOAHF_02565	OFKPCACC_00622
nanT		Sialic acid transporter NanT	27	27	1	1	2115				1241	1241	1241	GKLMAEHO_00165	NABABHHC_01820	NGDNHGDO_02094	BNADADGP_03998	DNHKFBIJ_02966	APNFPODL_02322	ODEGKIIL_01825	BFFJECJP_03474	LDNPNOCJ_03134	HMNBKDNO_03087	FIMPCLKD_03733	GNOIJLNC_04026	OPDODBMN_00261	KMIMLKCC_00352	MGJBCPGP_01065	BNLDLFLC_00835	EECBHJJD_00371	CCMBABFH_00372	IGHBLAGC_00887	AJGMILHN_00372	HKBNIMKO_01418	NBOKCOPJ_01567	PCHMLMIE_01611	AHALIGDO_03009	AGLCKAPL_03583	PMDEOAHF_03301	OFKPCACC_03340
group_10120		hypothetical protein	27	27	1	1	5827				509	509	509	GKLMAEHO_02584	NABABHHC_00322	NGDNHGDO_03554	BNADADGP_00083	DNHKFBIJ_00478	APNFPODL_00783	ODEGKIIL_02405	BFFJECJP_02154	LDNPNOCJ_01732	HMNBKDNO_03500	FIMPCLKD_03176	GNOIJLNC_02505	OPDODBMN_00750	KMIMLKCC_00417	MGJBCPGP_03312	BNLDLFLC_00173	EECBHJJD_01955	CCMBABFH_01974	IGHBLAGC_02227	AJGMILHN_01968	HKBNIMKO_00091	NBOKCOPJ_01292	PCHMLMIE_02754	AHALIGDO_02436	AGLCKAPL_02304	PMDEOAHF_02480	OFKPCACC_00702
aptB		Apulose-4-phosphate transketolase subunit B	27	27	1	1	10270				947	947	947	GKLMAEHO_03420	NABABHHC_04026	NGDNHGDO_02725	BNADADGP_02713	DNHKFBIJ_03158	APNFPODL_03167	ODEGKIIL_01084	BFFJECJP_01241	LDNPNOCJ_03310	HMNBKDNO_02407	FIMPCLKD_02026	GNOIJLNC_00280	OPDODBMN_00506	KMIMLKCC_02346	MGJBCPGP_03624	BNLDLFLC_03582	EECBHJJD_01124	CCMBABFH_01134	IGHBLAGC_03568	AJGMILHN_01131	HKBNIMKO_00983	NBOKCOPJ_03772	PCHMLMIE_03885	AHALIGDO_03336	AGLCKAPL_01631	PMDEOAHF_02968	OFKPCACC_02366
tpiA		Triosephosphate isomerase	27	27	1	1	1281				758	758	758	GKLMAEHO_01349	NABABHHC_02958	NGDNHGDO_01094	BNADADGP_01148	DNHKFBIJ_01069	APNFPODL_01849	ODEGKIIL_00974	BFFJECJP_02884	LDNPNOCJ_00090	HMNBKDNO_00887	FIMPCLKD_01153	GNOIJLNC_02831	OPDODBMN_01283	KMIMLKCC_01980	MGJBCPGP_02611	BNLDLFLC_00214	EECBHJJD_03058	CCMBABFH_03132	IGHBLAGC_03279	AJGMILHN_03079	HKBNIMKO_03706	NBOKCOPJ_02770	PCHMLMIE_02028	AHALIGDO_01594	AGLCKAPL_01066	PMDEOAHF_00315	OFKPCACC_00474
group_10123		hypothetical protein	27	27	1	1	825				2471	2474	2473	GKLMAEHO_01573	NABABHHC_02324	NGDNHGDO_01187	BNADADGP_01055	DNHKFBIJ_00939	APNFPODL_01748	ODEGKIIL_00815	BFFJECJP_02758	LDNPNOCJ_03538	HMNBKDNO_00787	FIMPCLKD_01053	GNOIJLNC_01467	OPDODBMN_01552	KMIMLKCC_02559	MGJBCPGP_02994	BNLDLFLC_02711	EECBHJJD_02955	CCMBABFH_03029	IGHBLAGC_03177	AJGMILHN_02976	HKBNIMKO_01881	NBOKCOPJ_00816	PCHMLMIE_00536	AHALIGDO_01494	AGLCKAPL_00973	PMDEOAHF_00408	OFKPCACC_00570
atpF		ATP synthase subunit b	27	27	1	1	8676				494	494	494	GKLMAEHO_01846	NABABHHC_02039	NGDNHGDO_01493	BNADADGP_03062	DNHKFBIJ_03907	APNFPODL_01004	ODEGKIIL_00507	BFFJECJP_03826	LDNPNOCJ_02442	HMNBKDNO_00503	FIMPCLKD_00769	GNOIJLNC_01752	OPDODBMN_00564	KMIMLKCC_00750	MGJBCPGP_01446	BNLDLFLC_02089	EECBHJJD_02669	CCMBABFH_02732	IGHBLAGC_01529	AJGMILHN_02689	HKBNIMKO_00605	NBOKCOPJ_00503	PCHMLMIE_01175	AHALIGDO_01209	AGLCKAPL_00668	PMDEOAHF_00714	OFKPCACC_02219
upp		Uracil phosphoribosyltransferase	27	27	1	1	8519				650	650	650	GKLMAEHO_01959	NABABHHC_01918	NGDNHGDO_01605	BNADADGP_03173	DNHKFBIJ_03797	APNFPODL_01117	ODEGKIIL_00396	BFFJECJP_03943	LDNPNOCJ_02323	HMNBKDNO_00391	FIMPCLKD_00657	GNOIJLNC_01864	OPDODBMN_01932	KMIMLKCC_02887	MGJBCPGP_02468	BNLDLFLC_01016	EECBHJJD_02550	CCMBABFH_02613	IGHBLAGC_01641	AJGMILHN_02568	HKBNIMKO_02457	NBOKCOPJ_00391	PCHMLMIE_01061	AHALIGDO_01097	AGLCKAPL_00556	PMDEOAHF_00826	OFKPCACC_02086
accD		Acetyl-coenzyme A carboxylase carboxyl transferase subunit beta	27	27	1	1	9134				857	857	857	GKLMAEHO_02731	NABABHHC_01033	NGDNHGDO_03431	BNADADGP_00241	DNHKFBIJ_00359	APNFPODL_00667	ODEGKIIL_02272	BFFJECJP_02040	LDNPNOCJ_01617	HMNBKDNO_03383	FIMPCLKD_03059	GNOIJLNC_02388	OPDODBMN_02896	KMIMLKCC_02758	MGJBCPGP_00702	BNLDLFLC_01479	EECBHJJD_01840	CCMBABFH_01859	IGHBLAGC_02343	AJGMILHN_01851	HKBNIMKO_00206	NBOKCOPJ_01175	PCHMLMIE_02870	AHALIGDO_02303	AGLCKAPL_02181	PMDEOAHF_02358	OFKPCACC_00826
group_10127		hypothetical protein	27	27	1	1	8322				389	389	389	GKLMAEHO_02100	NABABHHC_03577	NGDNHGDO_01747	BNADADGP_03314	DNHKFBIJ_03669	APNFPODL_01244	ODEGKIIL_00269	BFFJECJP_03212	LDNPNOCJ_02195	HMNBKDNO_00260	FIMPCLKD_02337	GNOIJLNC_01995	OPDODBMN_00906	KMIMLKCC_01789	MGJBCPGP_03161	BNLDLFLC_00632	EECBHJJD_02422	CCMBABFH_02441	IGHBLAGC_01772	AJGMILHN_02440	HKBNIMKO_02585	NBOKCOPJ_00260	PCHMLMIE_00926	AHALIGDO_00974	AGLCKAPL_00414	PMDEOAHF_00969	OFKPCACC_01951
ftsY		Signal recognition particle receptor FtsY	27	27	1	1	8257				962	962	962	GKLMAEHO_02157	NABABHHC_03520	NGDNHGDO_01801	BNADADGP_03369	DNHKFBIJ_03612	APNFPODL_02667	ODEGKIIL_00212	BFFJECJP_03163	LDNPNOCJ_02137	HMNBKDNO_00203	FIMPCLKD_02394	GNOIJLNC_02052	OPDODBMN_00964	KMIMLKCC_02685	MGJBCPGP_02719	BNLDLFLC_01882	EECBHJJD_02364	CCMBABFH_02383	IGHBLAGC_01830	AJGMILHN_02382	HKBNIMKO_02643	NBOKCOPJ_00203	PCHMLMIE_00877	AHALIGDO_00917	AGLCKAPL_00360	PMDEOAHF_01023	OFKPCACC_01889
glgA_2		Glycogen synthase	27	27	1	1	10126				770	770	770	GKLMAEHO_03370	NABABHHC_04119	NGDNHGDO_02779	BNADADGP_02774	DNHKFBIJ_03263	APNFPODL_02708	ODEGKIIL_03887	BFFJECJP_01578	LDNPNOCJ_03376	HMNBKDNO_02346	FIMPCLKD_02087	GNOIJLNC_00425	OPDODBMN_03085	KMIMLKCC_01820	MGJBCPGP_01945	BNLDLFLC_02887	EECBHJJD_01190	CCMBABFH_01200	IGHBLAGC_03505	AJGMILHN_01197	HKBNIMKO_01130	NBOKCOPJ_03833	PCHMLMIE_00460	AHALIGDO_03237	AGLCKAPL_01685	PMDEOAHF_03023	OFKPCACC_03641
purC		Phosphoribosylaminoimidazole-succinocarboxamide synthase	27	27	1	1	4197				722	722	722	GKLMAEHO_00754	NABABHHC_00060	NGDNHGDO_00519	BNADADGP_01763	DNHKFBIJ_01760	APNFPODL_00145	ODEGKIIL_03344	BFFJECJP_00645	LDNPNOCJ_00693	HMNBKDNO_01483	FIMPCLKD_00059	GNOIJLNC_03428	OPDODBMN_03193	KMIMLKCC_01449	MGJBCPGP_01379	BNLDLFLC_01999	EECBHJJD_03665	CCMBABFH_03738	IGHBLAGC_00737	AJGMILHN_03687	HKBNIMKO_01834	NBOKCOPJ_02173	PCHMLMIE_00174	AHALIGDO_00495	AGLCKAPL_02821	PMDEOAHF_01487	OFKPCACC_01465
thrS		Threonine--tRNA ligase	27	27	1	1	2151				1931	1931	1931	GKLMAEHO_00140	NABABHHC_01795	NGDNHGDO_02189	BNADADGP_03973	DNHKFBIJ_02943	APNFPODL_02346	ODEGKIIL_01802	BFFJECJP_03449	LDNPNOCJ_03109	HMNBKDNO_03062	FIMPCLKD_03708	GNOIJLNC_00954	OPDODBMN_03756	KMIMLKCC_03395	MGJBCPGP_03279	BNLDLFLC_03203	EECBHJJD_00396	CCMBABFH_00397	IGHBLAGC_00914	AJGMILHN_00397	HKBNIMKO_03285	NBOKCOPJ_01592	PCHMLMIE_01636	AHALIGDO_02985	AGLCKAPL_03488	PMDEOAHF_03396	OFKPCACC_02540
tsf		Elongation factor Ts	27	27	1	1	7763				824	824	824	GKLMAEHO_02345	NABABHHC_03360	NGDNHGDO_01961	BNADADGP_03529	DNHKFBIJ_03449	APNFPODL_02504	ODEGKIIL_00050	BFFJECJP_02999	LDNPNOCJ_01974	HMNBKDNO_00043	FIMPCLKD_02554	GNOIJLNC_02212	OPDODBMN_00113	KMIMLKCC_03282	MGJBCPGP_00767	BNLDLFLC_01953	EECBHJJD_02201	CCMBABFH_02220	IGHBLAGC_01991	AJGMILHN_02217	HKBNIMKO_01254	NBOKCOPJ_00043	PCHMLMIE_00712	AHALIGDO_00758	AGLCKAPL_00200	PMDEOAHF_01183	OFKPCACC_01723
group_10133		hypothetical protein	27	27	1	1	6365				428	428	428	GKLMAEHO_00348	NABABHHC_00850	NGDNHGDO_00088	BNADADGP_00676	DNHKFBIJ_02312	APNFPODL_03108	ODEGKIIL_03771	BFFJECJP_02333	LDNPNOCJ_01121	HMNBKDNO_02118	FIMPCLKD_00552	GNOIJLNC_03850	OPDODBMN_00500	KMIMLKCC_03841	MGJBCPGP_00479	BNLDLFLC_03035	EECBHJJD_00196	CCMBABFH_00198	IGHBLAGC_00081	AJGMILHN_00197	HKBNIMKO_02908	NBOKCOPJ_03050	PCHMLMIE_03452	AHALIGDO_00088	AGLCKAPL_01884	PMDEOAHF_01918	OFKPCACC_01033
ftn		Bacterial non-heme ferritin	27	27	1	1	7888				509	509	509	GKLMAEHO_02249	NABABHHC_03450	NGDNHGDO_01871	BNADADGP_03438	DNHKFBIJ_03540	APNFPODL_02595	ODEGKIIL_00141	BFFJECJP_03090	LDNPNOCJ_02065	HMNBKDNO_00133	FIMPCLKD_02464	GNOIJLNC_02122	OPDODBMN_02634	KMIMLKCC_01861	MGJBCPGP_02436	BNLDLFLC_02221	EECBHJJD_02293	CCMBABFH_02311	IGHBLAGC_01901	AJGMILHN_02310	HKBNIMKO_02715	NBOKCOPJ_00133	PCHMLMIE_00803	AHALIGDO_00848	AGLCKAPL_00290	PMDEOAHF_01093	OFKPCACC_01816
exoX		Exodeoxyribonuclease 10	27	27	1	1	8287				764	764	764	GKLMAEHO_02131	NABABHHC_03546	NGDNHGDO_01775	BNADADGP_03343	DNHKFBIJ_03638	APNFPODL_01272	ODEGKIIL_00238	BFFJECJP_03189	LDNPNOCJ_02163	HMNBKDNO_00229	FIMPCLKD_02368	GNOIJLNC_02026	OPDODBMN_00938	KMIMLKCC_01757	MGJBCPGP_02800	BNLDLFLC_01856	EECBHJJD_02390	CCMBABFH_02409	IGHBLAGC_01804	AJGMILHN_02408	HKBNIMKO_02617	NBOKCOPJ_00229	PCHMLMIE_00903	AHALIGDO_00943	AGLCKAPL_00386	PMDEOAHF_00997	OFKPCACC_01918
group_10136		hypothetical protein	27	27	1	1	1772				458	458	458	GKLMAEHO_01059	NABABHHC_02681	NGDNHGDO_00796	BNADADGP_01481	DNHKFBIJ_01440	APNFPODL_01464	ODEGKIIL_02962	BFFJECJP_00372	LDNPNOCJ_00371	HMNBKDNO_01160	FIMPCLKD_01427	GNOIJLNC_03105	OPDODBMN_02525	KMIMLKCC_03591	MGJBCPGP_00584	BNLDLFLC_01216	EECBHJJD_03341	CCMBABFH_03416	IGHBLAGC_00375	AJGMILHN_03364	HKBNIMKO_01513	NBOKCOPJ_02496	PCHMLMIE_01322	AHALIGDO_01867	AGLCKAPL_03097	PMDEOAHF_00035	OFKPCACC_00189
nrdZ		Vitamin B12-dependent ribonucleoside-diphosphate reductase	27	27	1	1	9973				1652	1652	1652	GKLMAEHO_03293	NABABHHC_04190	NGDNHGDO_02849	BNADADGP_02846	DNHKFBIJ_03342	APNFPODL_02788	ODEGKIIL_03965	BFFJECJP_01131	LDNPNOCJ_03457	HMNBKDNO_02275	FIMPCLKD_02158	GNOIJLNC_00496	OPDODBMN_00059	KMIMLKCC_00045	MGJBCPGP_01188	BNLDLFLC_03319	EECBHJJD_01269	CCMBABFH_01281	IGHBLAGC_02941	AJGMILHN_01277	HKBNIMKO_02333	NBOKCOPJ_03904	PCHMLMIE_00383	AHALIGDO_03166	AGLCKAPL_01755	PMDEOAHF_03093	OFKPCACC_03711
yqiK		Inner membrane protein YqiK	27	27	1	1	1428				1589	1589	1589	GKLMAEHO_01250	NABABHHC_02860	NGDNHGDO_00990	BNADADGP_01262	DNHKFBIJ_01173	APNFPODL_01644	ODEGKIIL_03288	BFFJECJP_00191	LDNPNOCJ_00193	HMNBKDNO_00985	FIMPCLKD_01251	GNOIJLNC_02929	OPDODBMN_01578	KMIMLKCC_03819	MGJBCPGP_03728	BNLDLFLC_00550	EECBHJJD_03162	CCMBABFH_03235	IGHBLAGC_03383	AJGMILHN_03184	HKBNIMKO_00803	NBOKCOPJ_02672	PCHMLMIE_01500	AHALIGDO_01691	AGLCKAPL_01170	PMDEOAHF_00212	OFKPCACC_00369
group_10139		Ketol-acid reductoisomerase (NAD(+))	27	27	1	1	4401				1052	1052	1052	GKLMAEHO_03217	NABABHHC_03182	NGDNHGDO_02923	BNADADGP_03573	DNHKFBIJ_04089	APNFPODL_03578	ODEGKIIL_04030	BFFJECJP_00943	LDNPNOCJ_03683	HMNBKDNO_03820	FIMPCLKD_02850	GNOIJLNC_00995	OPDODBMN_03093	KMIMLKCC_03058	MGJBCPGP_00431	BNLDLFLC_03422	EECBHJJD_01342	CCMBABFH_01354	IGHBLAGC_02866	AJGMILHN_01350	HKBNIMKO_03915	NBOKCOPJ_03378	PCHMLMIE_03230	AHALIGDO_03769	AGLCKAPL_00156	PMDEOAHF_03794	OFKPCACC_02530
group_10140		Butyryl-CoA:acetate CoA-transferase	27	27	1	1	1418				1274	1274	1274	GKLMAEHO_01260	NABABHHC_02869	NGDNHGDO_00999	BNADADGP_01254	DNHKFBIJ_01164	APNFPODL_01653	ODEGKIIL_03297	BFFJECJP_00182	LDNPNOCJ_00183	HMNBKDNO_00976	FIMPCLKD_01242	GNOIJLNC_02920	OPDODBMN_03679	KMIMLKCC_03809	MGJBCPGP_00764	BNLDLFLC_00540	EECBHJJD_03152	CCMBABFH_03225	IGHBLAGC_03374	AJGMILHN_03174	HKBNIMKO_00793	NBOKCOPJ_02681	PCHMLMIE_01509	AHALIGDO_01682	AGLCKAPL_01161	PMDEOAHF_00221	OFKPCACC_00379
accD5		putative propionyl-CoA carboxylase beta chain 5	27	27	1	1	7890				1628	1628	1628	GKLMAEHO_02247	NABABHHC_03452	NGDNHGDO_01869	BNADADGP_03436	DNHKFBIJ_03542	APNFPODL_02597	ODEGKIIL_00143	BFFJECJP_03092	LDNPNOCJ_02067	HMNBKDNO_00135	FIMPCLKD_02462	GNOIJLNC_02120	OPDODBMN_02632	KMIMLKCC_01859	MGJBCPGP_02438	BNLDLFLC_02219	EECBHJJD_02295	CCMBABFH_02313	IGHBLAGC_01899	AJGMILHN_02312	HKBNIMKO_02713	NBOKCOPJ_00135	PCHMLMIE_00805	AHALIGDO_00850	AGLCKAPL_00292	PMDEOAHF_01091	OFKPCACC_01818
group_10142		hypothetical protein	27	27	1	1	2766				611	611	611	GKLMAEHO_03768	NABABHHC_01466	NGDNHGDO_03811	BNADADGP_02368	DNHKFBIJ_02606	APNFPODL_01953	ODEGKIIL_01464	BFFJECJP_03582	LDNPNOCJ_02720	HMNBKDNO_02733	FIMPCLKD_03379	GNOIJLNC_00579	OPDODBMN_01779	KMIMLKCC_00290	MGJBCPGP_00329	BNLDLFLC_02142	EECBHJJD_00818	CCMBABFH_00827	IGHBLAGC_03904	AJGMILHN_00819	HKBNIMKO_00678	NBOKCOPJ_01966	PCHMLMIE_02262	AHALIGDO_02656	AGLCKAPL_03155	PMDEOAHF_03813	OFKPCACC_02887
group_10143		hypothetical protein	27	27	1	1	9223				947	947	947	GKLMAEHO_02813	NABABHHC_01110	NGDNHGDO_03355	BNADADGP_00317	DNHKFBIJ_00279	APNFPODL_00587	ODEGKIIL_02192	BFFJECJP_01963	LDNPNOCJ_01539	HMNBKDNO_03306	FIMPCLKD_02982	GNOIJLNC_02311	OPDODBMN_02974	KMIMLKCC_02237	MGJBCPGP_00497	BNLDLFLC_01401	EECBHJJD_01762	CCMBABFH_01781	IGHBLAGC_02421	AJGMILHN_01772	HKBNIMKO_00284	NBOKCOPJ_01098	PCHMLMIE_02947	AHALIGDO_02225	AGLCKAPL_02105	PMDEOAHF_02282	OFKPCACC_00907
ysdC		Putative aminopeptidase YsdC	27	27	1	1	4114				1073	1073	1073	GKLMAEHO_00690	NABABHHC_00124	NGDNHGDO_00456	BNADADGP_01826	DNHKFBIJ_01826	APNFPODL_00209	ODEGKIIL_03410	BFFJECJP_00711	LDNPNOCJ_00758	HMNBKDNO_01547	FIMPCLKD_00124	GNOIJLNC_03492	OPDODBMN_02547	KMIMLKCC_01273	MGJBCPGP_03061	BNLDLFLC_00684	EECBHJJD_03731	CCMBABFH_03803	IGHBLAGC_00671	AJGMILHN_03753	HKBNIMKO_02392	NBOKCOPJ_02109	PCHMLMIE_00240	AHALIGDO_00433	AGLCKAPL_02758	PMDEOAHF_01549	OFKPCACC_01397
nadB		L-aspartate oxidase	27	27	1	1	9430				1577	1583	1579	GKLMAEHO_02892	NABABHHC_01186	NGDNHGDO_03269	BNADADGP_00394	DNHKFBIJ_00202	APNFPODL_00510	ODEGKIIL_02115	BFFJECJP_01886	LDNPNOCJ_01463	HMNBKDNO_03230	FIMPCLKD_02905	GNOIJLNC_01151	OPDODBMN_03050	KMIMLKCC_02067	MGJBCPGP_02096	BNLDLFLC_01326	EECBHJJD_01686	CCMBABFH_01704	IGHBLAGC_02498	AJGMILHN_01696	HKBNIMKO_00360	NBOKCOPJ_01022	PCHMLMIE_03023	AHALIGDO_02148	AGLCKAPL_02019	PMDEOAHF_02196	OFKPCACC_03130
pnp		Polyribonucleotide nucleotidyltransferase	27	27	1	1	2769				2189	2189	2189	GKLMAEHO_03771	NABABHHC_01469	NGDNHGDO_03814	BNADADGP_02365	DNHKFBIJ_02609	APNFPODL_01956	ODEGKIIL_01467	BFFJECJP_03585	LDNPNOCJ_02717	HMNBKDNO_02736	FIMPCLKD_03382	GNOIJLNC_00582	OPDODBMN_01782	KMIMLKCC_00287	MGJBCPGP_00326	BNLDLFLC_02145	EECBHJJD_00815	CCMBABFH_00824	IGHBLAGC_03907	AJGMILHN_00816	HKBNIMKO_00681	NBOKCOPJ_01963	PCHMLMIE_02265	AHALIGDO_02659	AGLCKAPL_03158	PMDEOAHF_03816	OFKPCACC_02884
group_10147	rhaS_2	HTH-type transcriptional activator RhaS	27	27	1	1	6404				905	905	905	GKLMAEHO_00374	NABABHHC_00777	NGDNHGDO_00115	BNADADGP_00703	DNHKFBIJ_02284	APNFPODL_03080	ODEGKIIL_03743	BFFJECJP_02359	LDNPNOCJ_01093	HMNBKDNO_02091	FIMPCLKD_00525	GNOIJLNC_03823	OPDODBMN_00005	KMIMLKCC_00388	MGJBCPGP_01032	BNLDLFLC_03109	EECBHJJD_00168	CCMBABFH_00169	IGHBLAGC_00051	AJGMILHN_00168	HKBNIMKO_02936	NBOKCOPJ_03077	PCHMLMIE_03478	AHALIGDO_00115	AGLCKAPL_01911	PMDEOAHF_01891	OFKPCACC_01063
mnmG		tRNA uridine 5-carboxymethylaminomethyl modification enzyme MnmG	27	27	1	1	5856				1862	1862	1862	GKLMAEHO_02610	NABABHHC_00298	NGDNHGDO_03526	BNADADGP_00107	DNHKFBIJ_00452	APNFPODL_00757	ODEGKIIL_02379	BFFJECJP_02127	LDNPNOCJ_01706	HMNBKDNO_03476	FIMPCLKD_03152	GNOIJLNC_02481	OPDODBMN_00776	KMIMLKCC_00391	MGJBCPGP_03286	BNLDLFLC_00199	EECBHJJD_01929	CCMBABFH_01948	IGHBLAGC_02251	AJGMILHN_01942	HKBNIMKO_00117	NBOKCOPJ_01268	PCHMLMIE_02782	AHALIGDO_02411	AGLCKAPL_02276	PMDEOAHF_02453	OFKPCACC_00727
group_10149		hypothetical protein	27	27	1	1	6492				407	407	407	GKLMAEHO_00388	NABABHHC_00722	NGDNHGDO_00169	BNADADGP_02206	DNHKFBIJ_02243	APNFPODL_03035	ODEGKIIL_03701	BFFJECJP_02406	LDNPNOCJ_01048	HMNBKDNO_02063	FIMPCLKD_00489	GNOIJLNC_03787	OPDODBMN_02681	KMIMLKCC_03440	MGJBCPGP_03602	BNLDLFLC_03658	EECBHJJD_00123	CCMBABFH_00123	IGHBLAGC_00020	AJGMILHN_00124	HKBNIMKO_02981	NBOKCOPJ_03113	PCHMLMIE_03526	AHALIGDO_00143	AGLCKAPL_01965	PMDEOAHF_01837	OFKPCACC_01097
engB		putative GTP-binding protein EngB	27	27	1	1	8074				617	617	617	GKLMAEHO_02532	NABABHHC_00375	NGDNHGDO_03609	BNADADGP_00030	DNHKFBIJ_00533	APNFPODL_00838	ODEGKIIL_02460	BFFJECJP_02211	LDNPNOCJ_01787	HMNBKDNO_03553	FIMPCLKD_03229	GNOIJLNC_02558	OPDODBMN_03821	KMIMLKCC_02191	MGJBCPGP_03367	BNLDLFLC_02410	EECBHJJD_02010	CCMBABFH_02029	IGHBLAGC_02174	AJGMILHN_02023	HKBNIMKO_00036	NBOKCOPJ_01345	PCHMLMIE_02697	AHALIGDO_02489	AGLCKAPL_02359	PMDEOAHF_02535	OFKPCACC_00650
group_10151		hypothetical protein	27	27	1	1	10533				998	998	998	GKLMAEHO_03576	NABABHHC_03861	NGDNHGDO_02559	BNADADGP_02480	DNHKFBIJ_02485	APNFPODL_03804	ODEGKIIL_01254	BFFJECJP_00851	LDNPNOCJ_02846	HMNBKDNO_02593	FIMPCLKD_01840	GNOIJLNC_00094	OPDODBMN_03304	KMIMLKCC_03941	MGJBCPGP_03020	BNLDLFLC_02616	EECBHJJD_00944	CCMBABFH_00953	IGHBLAGC_03755	AJGMILHN_00948	HKBNIMKO_03539	NBOKCOPJ_03607	PCHMLMIE_01825	AHALIGDO_03498	AGLCKAPL_01465	PMDEOAHF_02801	OFKPCACC_03027
nfuA_1		Fe/S biogenesis protein NfuA	27	27	1	1	8244				878	878	878	GKLMAEHO_02170	NABABHHC_03508	NGDNHGDO_01813	BNADADGP_03381	DNHKFBIJ_03600	APNFPODL_02655	ODEGKIIL_00200	BFFJECJP_03151	LDNPNOCJ_02125	HMNBKDNO_00191	FIMPCLKD_02406	GNOIJLNC_02064	OPDODBMN_00976	KMIMLKCC_02673	MGJBCPGP_02731	BNLDLFLC_01894	EECBHJJD_02352	CCMBABFH_02371	IGHBLAGC_01842	AJGMILHN_02369	HKBNIMKO_02655	NBOKCOPJ_00191	PCHMLMIE_00865	AHALIGDO_00905	AGLCKAPL_00348	PMDEOAHF_01035	OFKPCACC_01877
group_10153		hypothetical protein	27	27	1	1	2204				1007	1007	1007	GKLMAEHO_00092	NABABHHC_01748	NGDNHGDO_02235	BNADADGP_03927	DNHKFBIJ_02899	APNFPODL_02390	ODEGKIIL_01758	BFFJECJP_03405	LDNPNOCJ_03065	HMNBKDNO_03015	FIMPCLKD_03661	GNOIJLNC_00907	OPDODBMN_02004	KMIMLKCC_03705	MGJBCPGP_00404	BNLDLFLC_03229	EECBHJJD_00440	CCMBABFH_00441	IGHBLAGC_00962	AJGMILHN_00441	HKBNIMKO_03241	NBOKCOPJ_01683	PCHMLMIE_01681	AHALIGDO_02938	AGLCKAPL_03442	PMDEOAHF_03442	OFKPCACC_02588
accB		Biotin carboxyl carrier protein of acetyl-CoA carboxylase	27	27	1	1	7799				476	476	476	GKLMAEHO_02330	NABABHHC_03375	NGDNHGDO_01946	BNADADGP_03513	DNHKFBIJ_03466	APNFPODL_02521	ODEGKIIL_00067	BFFJECJP_03014	LDNPNOCJ_01991	HMNBKDNO_00058	FIMPCLKD_02539	GNOIJLNC_02197	OPDODBMN_02456	KMIMLKCC_01936	MGJBCPGP_02190	BNLDLFLC_02295	EECBHJJD_02218	CCMBABFH_02237	IGHBLAGC_01976	AJGMILHN_02235	HKBNIMKO_01271	NBOKCOPJ_00058	PCHMLMIE_00727	AHALIGDO_00773	AGLCKAPL_00215	PMDEOAHF_01168	OFKPCACC_01739
rsfS		Ribosomal silencing factor RsfS	27	27	1	1	7675				362	362	362	GKLMAEHO_02423	NABABHHC_00479	NGDNHGDO_03715	BNADADGP_00844	DNHKFBIJ_00661	APNFPODL_03307	ODEGKIIL_02568	BFFJECJP_01519	LDNPNOCJ_01899	HMNBKDNO_03656	FIMPCLKD_03332	GNOIJLNC_02661	OPDODBMN_02300	KMIMLKCC_01098	MGJBCPGP_03107	BNLDLFLC_00410	EECBHJJD_02122	CCMBABFH_02141	IGHBLAGC_02071	AJGMILHN_02136	HKBNIMKO_01384	NBOKCOPJ_01448	PCHMLMIE_02184	AHALIGDO_02609	AGLCKAPL_02465	PMDEOAHF_02641	OFKPCACC_03498
nusG		Transcription termination/antitermination protein NusG	27	27	1	1	7907				542	542	542	GKLMAEHO_02227	NABABHHC_03471	NGDNHGDO_01850	BNADADGP_03417	DNHKFBIJ_03561	APNFPODL_02616	ODEGKIIL_00162	BFFJECJP_03111	LDNPNOCJ_02086	HMNBKDNO_00154	FIMPCLKD_02443	GNOIJLNC_02101	OPDODBMN_00330	KMIMLKCC_02634	MGJBCPGP_02769	BNLDLFLC_01932	EECBHJJD_02314	CCMBABFH_02332	IGHBLAGC_01880	AJGMILHN_02331	HKBNIMKO_02694	NBOKCOPJ_00154	PCHMLMIE_00825	AHALIGDO_00869	AGLCKAPL_00311	PMDEOAHF_01072	OFKPCACC_01837
rpoA		DNA-directed RNA polymerase subunit alpha	27	27	1	1	9573				995	995	995	GKLMAEHO_03007	NABABHHC_01303	NGDNHGDO_03146	BNADADGP_00514	DNHKFBIJ_00079	APNFPODL_02931	ODEGKIIL_01993	BFFJECJP_01774	LDNPNOCJ_01342	HMNBKDNO_03895	FIMPCLKD_03895	GNOIJLNC_01292	OPDODBMN_01981	KMIMLKCC_01509	MGJBCPGP_00983	BNLDLFLC_01763	EECBHJJD_01566	CCMBABFH_01584	IGHBLAGC_02644	AJGMILHN_01576	HKBNIMKO_00394	NBOKCOPJ_00905	PCHMLMIE_03134	AHALIGDO_02029	AGLCKAPL_03768	PMDEOAHF_02073	OFKPCACC_03247
group_10158		hypothetical protein	27	27	1	1	8273				581	581	581	GKLMAEHO_02144	NABABHHC_03533	NGDNHGDO_01788	BNADADGP_03356	DNHKFBIJ_03625	APNFPODL_01285	ODEGKIIL_00225	BFFJECJP_03176	LDNPNOCJ_02150	HMNBKDNO_00216	FIMPCLKD_02381	GNOIJLNC_02039	OPDODBMN_00951	KMIMLKCC_01744	MGJBCPGP_02813	BNLDLFLC_01869	EECBHJJD_02377	CCMBABFH_02396	IGHBLAGC_01817	AJGMILHN_02395	HKBNIMKO_02630	NBOKCOPJ_00216	PCHMLMIE_00890	AHALIGDO_00930	AGLCKAPL_00373	PMDEOAHF_01010	OFKPCACC_01905
group_10159	mutS2_2	Endonuclease MutS2	27	27	1	1	10308				2195	2195	2195	GKLMAEHO_03455	NABABHHC_03992	NGDNHGDO_02693	BNADADGP_02679	DNHKFBIJ_03126	APNFPODL_03199	ODEGKIIL_01116	BFFJECJP_01275	LDNPNOCJ_03278	HMNBKDNO_02441	FIMPCLKD_01992	GNOIJLNC_00246	OPDODBMN_01125	KMIMLKCC_02378	MGJBCPGP_02134	BNLDLFLC_03550	EECBHJJD_01092	CCMBABFH_01102	IGHBLAGC_03602	AJGMILHN_01099	HKBNIMKO_00951	NBOKCOPJ_03739	PCHMLMIE_03851	AHALIGDO_03370	AGLCKAPL_01599	PMDEOAHF_02936	OFKPCACC_02331
bfmBAB		2-oxoisovalerate dehydrogenase subunit beta	27	27	1	1	8292				983	983	983	GKLMAEHO_02128	NABABHHC_03549	NGDNHGDO_01772	BNADADGP_03340	DNHKFBIJ_03641	APNFPODL_01267	ODEGKIIL_00241	BFFJECJP_03192	LDNPNOCJ_02166	HMNBKDNO_00232	FIMPCLKD_02365	GNOIJLNC_02023	OPDODBMN_00935	KMIMLKCC_01760	MGJBCPGP_02797	BNLDLFLC_01853	EECBHJJD_02393	CCMBABFH_02412	IGHBLAGC_01801	AJGMILHN_02411	HKBNIMKO_02614	NBOKCOPJ_00232	PCHMLMIE_00906	AHALIGDO_00946	AGLCKAPL_00389	PMDEOAHF_00994	OFKPCACC_01923
gdx_2		Guanidinium exporter	27	27	1	1	2187				326	326	326	GKLMAEHO_00110	NABABHHC_01766	NGDNHGDO_02218	BNADADGP_03944	DNHKFBIJ_02916	APNFPODL_02373	ODEGKIIL_01775	BFFJECJP_03422	LDNPNOCJ_03082	HMNBKDNO_03033	FIMPCLKD_03679	GNOIJLNC_00925	OPDODBMN_03794	KMIMLKCC_03722	MGJBCPGP_03868	BNLDLFLC_03609	EECBHJJD_00423	CCMBABFH_00424	IGHBLAGC_00944	AJGMILHN_00424	HKBNIMKO_03258	NBOKCOPJ_01665	PCHMLMIE_01664	AHALIGDO_02956	AGLCKAPL_03459	PMDEOAHF_03425	OFKPCACC_02571
carB		Carbamoyl-phosphate synthase large chain	27	27	1	1	4067				3182	3185	3184	GKLMAEHO_00636	NABABHHC_00162	NGDNHGDO_00417	BNADADGP_01865	DNHKFBIJ_01995	APNFPODL_00249	ODEGKIIL_03452	BFFJECJP_00750	LDNPNOCJ_00798	HMNBKDNO_01585	FIMPCLKD_00162	GNOIJLNC_03530	OPDODBMN_03415	KMIMLKCC_03071	MGJBCPGP_01533	BNLDLFLC_01076	EECBHJJD_03772	CCMBABFH_03843	IGHBLAGC_01207	AJGMILHN_03794	HKBNIMKO_03329	NBOKCOPJ_02071	PCHMLMIE_00278	AHALIGDO_00395	AGLCKAPL_02719	PMDEOAHF_01588	OFKPCACC_01354
group_10163		hypothetical protein	27	27	1	1	9553				404	404	404	GKLMAEHO_02987	NABABHHC_01283	NGDNHGDO_03166	BNADADGP_00494	DNHKFBIJ_00099	APNFPODL_02951	ODEGKIIL_02013	BFFJECJP_01794	LDNPNOCJ_01362	HMNBKDNO_03915	FIMPCLKD_03915	GNOIJLNC_01272	OPDODBMN_01961	KMIMLKCC_01529	MGJBCPGP_01003	BNLDLFLC_01743	EECBHJJD_01586	CCMBABFH_01604	IGHBLAGC_02624	AJGMILHN_01596	HKBNIMKO_00414	NBOKCOPJ_00925	PCHMLMIE_03114	AHALIGDO_02049	AGLCKAPL_03748	PMDEOAHF_02093	OFKPCACC_03227
ald2		Alanine dehydrogenase 2	27	27	1	1	2788				1190	1190	1190	GKLMAEHO_03788	NABABHHC_01484	NGDNHGDO_03829	BNADADGP_02349	DNHKFBIJ_02624	APNFPODL_01971	ODEGKIIL_01482	BFFJECJP_03599	LDNPNOCJ_02702	HMNBKDNO_02751	FIMPCLKD_03397	GNOIJLNC_00597	OPDODBMN_01797	KMIMLKCC_00272	MGJBCPGP_00311	BNLDLFLC_02160	EECBHJJD_00800	CCMBABFH_00809	IGHBLAGC_03923	AJGMILHN_00801	HKBNIMKO_00696	NBOKCOPJ_01948	PCHMLMIE_02279	AHALIGDO_02674	AGLCKAPL_03173	PMDEOAHF_03831	OFKPCACC_02868
ilvD		Dihydroxy-acid dehydratase	27	27	1	1	4404				1679	1679	1679	GKLMAEHO_03214	NABABHHC_03179	NGDNHGDO_02926	BNADADGP_03576	DNHKFBIJ_04086	APNFPODL_03575	ODEGKIIL_04033	BFFJECJP_00946	LDNPNOCJ_03686	HMNBKDNO_03817	FIMPCLKD_02847	GNOIJLNC_00998	OPDODBMN_03096	KMIMLKCC_03055	MGJBCPGP_00428	BNLDLFLC_03419	EECBHJJD_01345	CCMBABFH_01357	IGHBLAGC_02863	AJGMILHN_01353	HKBNIMKO_03912	NBOKCOPJ_03381	PCHMLMIE_03233	AHALIGDO_03766	AGLCKAPL_00153	PMDEOAHF_03791	OFKPCACC_02527
trxB_1		Thioredoxin reductase	27	27	1	1	865				950	950	950	GKLMAEHO_01562	NABABHHC_01417	NGDNHGDO_01176	BNADADGP_01066	DNHKFBIJ_00949	APNFPODL_01759	ODEGKIIL_00825	BFFJECJP_02769	LDNPNOCJ_03528	HMNBKDNO_00798	FIMPCLKD_01064	GNOIJLNC_01456	OPDODBMN_01562	KMIMLKCC_01196	MGJBCPGP_01671	BNLDLFLC_02721	EECBHJJD_02965	CCMBABFH_03039	IGHBLAGC_03188	AJGMILHN_02986	HKBNIMKO_01871	NBOKCOPJ_00827	PCHMLMIE_00525	AHALIGDO_01505	AGLCKAPL_00984	PMDEOAHF_00397	OFKPCACC_00559
araJ_1		Putative transporter AraJ	27	27	1	1	1462				1169	1169	1169	GKLMAEHO_01224	NABABHHC_02834	NGDNHGDO_00963	BNADADGP_01288	DNHKFBIJ_01199	APNFPODL_01618	ODEGKIIL_03261	BFFJECJP_00218	LDNPNOCJ_00219	HMNBKDNO_01011	FIMPCLKD_01277	GNOIJLNC_02955	OPDODBMN_01224	KMIMLKCC_03310	MGJBCPGP_00340	BNLDLFLC_03717	EECBHJJD_03188	CCMBABFH_03261	IGHBLAGC_00566	AJGMILHN_03210	HKBNIMKO_00829	NBOKCOPJ_02646	PCHMLMIE_01473	AHALIGDO_01717	AGLCKAPL_01197	PMDEOAHF_00186	OFKPCACC_00341
purF		Amidophosphoribosyltransferase	27	27	1	1	4196				1496	1496	1496	GKLMAEHO_00753	NABABHHC_00061	NGDNHGDO_00518	BNADADGP_01764	DNHKFBIJ_01761	APNFPODL_00146	ODEGKIIL_03345	BFFJECJP_00646	LDNPNOCJ_00694	HMNBKDNO_01484	FIMPCLKD_00060	GNOIJLNC_03429	OPDODBMN_03192	KMIMLKCC_01450	MGJBCPGP_01378	BNLDLFLC_01998	EECBHJJD_03666	CCMBABFH_03739	IGHBLAGC_00736	AJGMILHN_03688	HKBNIMKO_01835	NBOKCOPJ_02172	PCHMLMIE_00175	AHALIGDO_00494	AGLCKAPL_02820	PMDEOAHF_01488	OFKPCACC_01464
gltA2		Citrate synthase 1	27	27	1	1	9579				1286	1286	1286	GKLMAEHO_03012	NABABHHC_01308	NGDNHGDO_03141	BNADADGP_00518	DNHKFBIJ_00074	APNFPODL_02926	ODEGKIIL_01988	BFFJECJP_01769	LDNPNOCJ_01337	HMNBKDNO_03890	FIMPCLKD_03890	GNOIJLNC_01297	OPDODBMN_01986	KMIMLKCC_01504	MGJBCPGP_02840	BNLDLFLC_01768	EECBHJJD_01561	CCMBABFH_01579	IGHBLAGC_02649	AJGMILHN_01571	HKBNIMKO_00389	NBOKCOPJ_00900	PCHMLMIE_03139	AHALIGDO_02024	AGLCKAPL_03773	PMDEOAHF_02068	OFKPCACC_03252
lysA		Diaminopimelate decarboxylase	27	27	1	1	8128				1199	1199	1199	GKLMAEHO_02489	NABABHHC_00414	NGDNHGDO_03648	BNADADGP_00910	DNHKFBIJ_00574	APNFPODL_03373	ODEGKIIL_02501	BFFJECJP_01449	LDNPNOCJ_01830	HMNBKDNO_03591	FIMPCLKD_03267	GNOIJLNC_02596	OPDODBMN_02232	KMIMLKCC_01030	MGJBCPGP_01634	BNLDLFLC_00342	EECBHJJD_02053	CCMBABFH_02072	IGHBLAGC_02136	AJGMILHN_02066	HKBNIMKO_01315	NBOKCOPJ_01383	PCHMLMIE_02114	AHALIGDO_02527	AGLCKAPL_02398	PMDEOAHF_02574	OFKPCACC_03432
group_10171		hypothetical protein	27	27	1	1	6306				623	623	623	GKLMAEHO_00300	NABABHHC_00899	NGDNHGDO_00039	BNADADGP_00627	DNHKFBIJ_02361	APNFPODL_03920	ODEGKIIL_03820	BFFJECJP_02284	LDNPNOCJ_01171	HMNBKDNO_02167	FIMPCLKD_00601	GNOIJLNC_03899	OPDODBMN_00688	KMIMLKCC_01182	MGJBCPGP_02574	BNLDLFLC_02986	EECBHJJD_00246	CCMBABFH_00247	IGHBLAGC_00748	AJGMILHN_00247	HKBNIMKO_02858	NBOKCOPJ_03001	PCHMLMIE_03403	AHALIGDO_00039	AGLCKAPL_01835	PMDEOAHF_01967	OFKPCACC_00984
tolQ_1		Tol-Pal system protein TolQ	27	27	1	1	7821				872	872	872	GKLMAEHO_02309	NABABHHC_03396	NGDNHGDO_01925	BNADADGP_03492	DNHKFBIJ_03487	APNFPODL_02542	ODEGKIIL_00088	BFFJECJP_03035	LDNPNOCJ_02012	HMNBKDNO_00079	FIMPCLKD_02518	GNOIJLNC_02176	OPDODBMN_02748	KMIMLKCC_01915	MGJBCPGP_00062	BNLDLFLC_02274	EECBHJJD_02239	CCMBABFH_02258	IGHBLAGC_01955	AJGMILHN_02256	HKBNIMKO_01292	NBOKCOPJ_00079	PCHMLMIE_00748	AHALIGDO_00794	AGLCKAPL_00236	PMDEOAHF_01147	OFKPCACC_01760
recQ		ATP-dependent DNA helicase RecQ	27	27	1	1	2175				2207	2207	2207	GKLMAEHO_00120	NABABHHC_01773	NGDNHGDO_02211	BNADADGP_03951	DNHKFBIJ_02923	APNFPODL_02366	ODEGKIIL_01782	BFFJECJP_03429	LDNPNOCJ_03089	HMNBKDNO_03040	FIMPCLKD_03686	GNOIJLNC_00932	OPDODBMN_00487	KMIMLKCC_03729	MGJBCPGP_03861	BNLDLFLC_00087	EECBHJJD_00416	CCMBABFH_00417	IGHBLAGC_00937	AJGMILHN_00417	HKBNIMKO_03265	NBOKCOPJ_01614	PCHMLMIE_01657	AHALIGDO_02963	AGLCKAPL_03466	PMDEOAHF_03418	OFKPCACC_02561
lptD_2		LPS-assembly protein LptD	27	27	1	1	9498				2606	2606	2606	GKLMAEHO_02941	NABABHHC_01239	NGDNHGDO_03215	BNADADGP_00447	DNHKFBIJ_00144	APNFPODL_02998	ODEGKIIL_02058	BFFJECJP_01839	LDNPNOCJ_01408	HMNBKDNO_03959	FIMPCLKD_03959	GNOIJLNC_01228	OPDODBMN_01062	KMIMLKCC_01656	MGJBCPGP_00268	BNLDLFLC_01698	EECBHJJD_01632	CCMBABFH_01650	IGHBLAGC_02579	AJGMILHN_01642	HKBNIMKO_00460	NBOKCOPJ_00969	PCHMLMIE_03070	AHALIGDO_02092	AGLCKAPL_03699	PMDEOAHF_02143	OFKPCACC_03182
group_10175		hypothetical protein	27	27	1	1	9261				575	575	575	GKLMAEHO_02845	NABABHHC_01141	NGDNHGDO_03324	BNADADGP_00348	DNHKFBIJ_00248	APNFPODL_00556	ODEGKIIL_02161	BFFJECJP_01932	LDNPNOCJ_01508	HMNBKDNO_03275	FIMPCLKD_02951	GNOIJLNC_02280	OPDODBMN_03005	KMIMLKCC_02112	MGJBCPGP_02052	BNLDLFLC_01370	EECBHJJD_01731	CCMBABFH_01750	IGHBLAGC_02452	AJGMILHN_01741	HKBNIMKO_00315	NBOKCOPJ_01067	PCHMLMIE_02978	AHALIGDO_02194	AGLCKAPL_02074	PMDEOAHF_02251	OFKPCACC_00939
group_10176		hypothetical protein	27	27	1	1	10299				338	338	338	GKLMAEHO_03447	NABABHHC_04001	NGDNHGDO_02701	BNADADGP_02688	DNHKFBIJ_03134	APNFPODL_03191	ODEGKIIL_01108	BFFJECJP_01267	LDNPNOCJ_03286	HMNBKDNO_02432	FIMPCLKD_02001	GNOIJLNC_00255	OPDODBMN_01133	KMIMLKCC_02370	MGJBCPGP_02126	BNLDLFLC_03558	EECBHJJD_01100	CCMBABFH_01110	IGHBLAGC_03593	AJGMILHN_01107	HKBNIMKO_00959	NBOKCOPJ_03747	PCHMLMIE_03859	AHALIGDO_03361	AGLCKAPL_01607	PMDEOAHF_02944	OFKPCACC_02339
purA		Adenylosuccinate synthetase	27	27	1	1	1627				1286	1286	1286	GKLMAEHO_01102	NABABHHC_02711	NGDNHGDO_00839	BNADADGP_01411	DNHKFBIJ_01327	APNFPODL_01491	ODEGKIIL_03071	BFFJECJP_00343	LDNPNOCJ_00342	HMNBKDNO_01134	FIMPCLKD_01400	GNOIJLNC_03078	OPDODBMN_02464	KMIMLKCC_03367	MGJBCPGP_03577	BNLDLFLC_01189	EECBHJJD_03312	CCMBABFH_03386	IGHBLAGC_00405	AJGMILHN_03334	HKBNIMKO_01968	NBOKCOPJ_02523	PCHMLMIE_01349	AHALIGDO_01840	AGLCKAPL_01321	PMDEOAHF_00062	OFKPCACC_00215
group_10178		hypothetical protein	27	27	1	1	1215				1040	1040	1040	GKLMAEHO_01402	NABABHHC_03012	NGDNHGDO_01148	BNADADGP_01094	DNHKFBIJ_01015	APNFPODL_01795	ODEGKIIL_00920	BFFJECJP_02832	LDNPNOCJ_00036	HMNBKDNO_00833	FIMPCLKD_01099	GNOIJLNC_02777	OPDODBMN_03269	KMIMLKCC_00128	MGJBCPGP_03408	BNLDLFLC_01640	EECBHJJD_03004	CCMBABFH_03078	IGHBLAGC_03223	AJGMILHN_03025	HKBNIMKO_03760	NBOKCOPJ_02824	PCHMLMIE_01975	AHALIGDO_01540	AGLCKAPL_01012	PMDEOAHF_00369	OFKPCACC_00528
group_10179		hypothetical protein	27	27	1	1	5873				473	473	473	GKLMAEHO_02627	NABABHHC_00281	NGDNHGDO_03509	BNADADGP_00124	DNHKFBIJ_00435	APNFPODL_00740	ODEGKIIL_02362	BFFJECJP_02110	LDNPNOCJ_01689	HMNBKDNO_03459	FIMPCLKD_03135	GNOIJLNC_02464	OPDODBMN_02824	KMIMLKCC_02522	MGJBCPGP_03473	BNLDLFLC_01551	EECBHJJD_01912	CCMBABFH_01931	IGHBLAGC_02268	AJGMILHN_01925	HKBNIMKO_00134	NBOKCOPJ_01251	PCHMLMIE_02799	AHALIGDO_02394	AGLCKAPL_02259	PMDEOAHF_02436	OFKPCACC_00744
uvrC		UvrABC system protein C	27	27	1	1	7897				1802	1802	1802	GKLMAEHO_02241	NABABHHC_03457	NGDNHGDO_01864	BNADADGP_03431	DNHKFBIJ_03547	APNFPODL_02602	ODEGKIIL_00148	BFFJECJP_03097	LDNPNOCJ_02072	HMNBKDNO_00140	FIMPCLKD_02457	GNOIJLNC_02115	OPDODBMN_02627	KMIMLKCC_01854	MGJBCPGP_01179	BNLDLFLC_02214	EECBHJJD_02300	CCMBABFH_02318	IGHBLAGC_01894	AJGMILHN_02317	HKBNIMKO_02708	NBOKCOPJ_00140	PCHMLMIE_00810	AHALIGDO_00855	AGLCKAPL_00297	PMDEOAHF_01086	OFKPCACC_01823
accC		Biotin carboxylase	27	27	1	1	7798				1358	1358	1358	GKLMAEHO_02331	NABABHHC_03374	NGDNHGDO_01947	BNADADGP_03514	DNHKFBIJ_03465	APNFPODL_02520	ODEGKIIL_00066	BFFJECJP_03013	LDNPNOCJ_01990	HMNBKDNO_00057	FIMPCLKD_02540	GNOIJLNC_02198	OPDODBMN_02457	KMIMLKCC_01937	MGJBCPGP_02189	BNLDLFLC_02296	EECBHJJD_02217	CCMBABFH_02236	IGHBLAGC_01977	AJGMILHN_02234	HKBNIMKO_01270	NBOKCOPJ_00057	PCHMLMIE_00726	AHALIGDO_00772	AGLCKAPL_00214	PMDEOAHF_01169	OFKPCACC_01738
mmgB		putative 3-hydroxybutyryl-CoA dehydrogenase	27	27	1	1	1544				893	893	893	GKLMAEHO_01171	NABABHHC_02777	NGDNHGDO_00906	BNADADGP_01345	DNHKFBIJ_01258	APNFPODL_01560	ODEGKIIL_03202	BFFJECJP_00274	LDNPNOCJ_00275	HMNBKDNO_01068	FIMPCLKD_01334	GNOIJLNC_03012	OPDODBMN_01858	KMIMLKCC_01726	MGJBCPGP_02258	BNLDLFLC_03773	EECBHJJD_03245	CCMBABFH_03318	IGHBLAGC_00631	AJGMILHN_03267	HKBNIMKO_00885	NBOKCOPJ_02590	PCHMLMIE_01417	AHALIGDO_01775	AGLCKAPL_01254	PMDEOAHF_00129	OFKPCACC_00284
rplD		50S ribosomal protein L4	27	27	1	1	9549				629	629	629	GKLMAEHO_02983	NABABHHC_01279	NGDNHGDO_03170	BNADADGP_00490	DNHKFBIJ_00103	APNFPODL_02955	ODEGKIIL_02017	BFFJECJP_01798	LDNPNOCJ_01366	HMNBKDNO_03919	FIMPCLKD_03919	GNOIJLNC_01268	OPDODBMN_01957	KMIMLKCC_01533	MGJBCPGP_01007	BNLDLFLC_01739	EECBHJJD_01590	CCMBABFH_01608	IGHBLAGC_02620	AJGMILHN_01600	HKBNIMKO_00418	NBOKCOPJ_00929	PCHMLMIE_03110	AHALIGDO_02053	AGLCKAPL_03744	PMDEOAHF_02097	OFKPCACC_03223
group_10184		putative HIT-like protein	27	27	1	1	4417				389	389	389	GKLMAEHO_03199	NABABHHC_03164	NGDNHGDO_02941	BNADADGP_03591	DNHKFBIJ_04071	APNFPODL_03560	ODEGKIIL_04048	BFFJECJP_00961	LDNPNOCJ_03701	HMNBKDNO_03802	FIMPCLKD_02832	GNOIJLNC_01013	OPDODBMN_03111	KMIMLKCC_03040	MGJBCPGP_00289	BNLDLFLC_03404	EECBHJJD_01360	CCMBABFH_01372	IGHBLAGC_02848	AJGMILHN_01368	HKBNIMKO_03897	NBOKCOPJ_03396	PCHMLMIE_03248	AHALIGDO_03751	AGLCKAPL_00138	PMDEOAHF_03776	OFKPCACC_02512
kdpD		Sensor protein KdpD	27	27	1	1	1225				1109	1109	1109	GKLMAEHO_01392	NABABHHC_03002	NGDNHGDO_01138	BNADADGP_01104	DNHKFBIJ_01025	APNFPODL_01805	ODEGKIIL_00930	BFFJECJP_02842	LDNPNOCJ_00046	HMNBKDNO_00843	FIMPCLKD_01109	GNOIJLNC_02787	OPDODBMN_03279	KMIMLKCC_00118	MGJBCPGP_03398	BNLDLFLC_01630	EECBHJJD_03014	CCMBABFH_03088	IGHBLAGC_03233	AJGMILHN_03035	HKBNIMKO_03750	NBOKCOPJ_02814	PCHMLMIE_01985	AHALIGDO_01550	AGLCKAPL_01022	PMDEOAHF_00359	OFKPCACC_00518
tdk		Thymidine kinase	27	27	1	1	5852				593	593	593	GKLMAEHO_02606	NABABHHC_00302	NGDNHGDO_03530	BNADADGP_00103	DNHKFBIJ_00456	APNFPODL_00761	ODEGKIIL_02383	BFFJECJP_02131	LDNPNOCJ_01710	HMNBKDNO_03480	FIMPCLKD_03156	GNOIJLNC_02485	OPDODBMN_00772	KMIMLKCC_00395	MGJBCPGP_03290	BNLDLFLC_00195	EECBHJJD_01933	CCMBABFH_01952	IGHBLAGC_02247	AJGMILHN_01946	HKBNIMKO_00113	NBOKCOPJ_01272	PCHMLMIE_02778	AHALIGDO_02415	AGLCKAPL_02280	PMDEOAHF_02457	OFKPCACC_00723
rgtE		Dodecaprenyl-phosphate galacturonate synthase	27	27	1	1	2213				950	950	950	GKLMAEHO_00085	NABABHHC_01740	NGDNHGDO_02243	BNADADGP_03919	DNHKFBIJ_02891	APNFPODL_02398	ODEGKIIL_01750	BFFJECJP_03397	LDNPNOCJ_03057	HMNBKDNO_03007	FIMPCLKD_03653	GNOIJLNC_00899	OPDODBMN_02012	KMIMLKCC_03697	MGJBCPGP_00396	BNLDLFLC_03237	EECBHJJD_00448	CCMBABFH_00449	IGHBLAGC_00971	AJGMILHN_00449	HKBNIMKO_03233	NBOKCOPJ_01691	PCHMLMIE_01689	AHALIGDO_02930	AGLCKAPL_03434	PMDEOAHF_03450	OFKPCACC_02595
opuE		Osmoregulated proline transporter OpuE	27	27	1	1	1218				1496	1496	1496	GKLMAEHO_01399	NABABHHC_03009	NGDNHGDO_01145	BNADADGP_01097	DNHKFBIJ_01018	APNFPODL_01798	ODEGKIIL_00923	BFFJECJP_02835	LDNPNOCJ_00039	HMNBKDNO_00836	FIMPCLKD_01102	GNOIJLNC_02780	OPDODBMN_03272	KMIMLKCC_00125	MGJBCPGP_03405	BNLDLFLC_01637	EECBHJJD_03007	CCMBABFH_03081	IGHBLAGC_03226	AJGMILHN_03028	HKBNIMKO_03757	NBOKCOPJ_02821	PCHMLMIE_01978	AHALIGDO_01543	AGLCKAPL_01015	PMDEOAHF_00366	OFKPCACC_00525
acnD		2-methylcitrate dehydratase (2-methyl-trans-aconitate forming)	27	27	1	1	9387				2264	2264	2264	GKLMAEHO_02849	NABABHHC_01145	NGDNHGDO_03320	BNADADGP_00352	DNHKFBIJ_00244	APNFPODL_00552	ODEGKIIL_02157	BFFJECJP_01928	LDNPNOCJ_01504	HMNBKDNO_03271	FIMPCLKD_02947	GNOIJLNC_02276	OPDODBMN_03009	KMIMLKCC_02108	MGJBCPGP_02056	BNLDLFLC_01366	EECBHJJD_01727	CCMBABFH_01746	IGHBLAGC_02456	AJGMILHN_01737	HKBNIMKO_00319	NBOKCOPJ_01063	PCHMLMIE_02982	AHALIGDO_02190	AGLCKAPL_02070	PMDEOAHF_02247	OFKPCACC_03087
group_1019		hypothetical protein	27	27	1	1	6524				1385	2375	2332	GKLMAEHO_00411	NABABHHC_00699	NGDNHGDO_00192	BNADADGP_02182	DNHKFBIJ_02220	APNFPODL_03013	ODEGKIIL_03678	BFFJECJP_02431	LDNPNOCJ_01026	HMNBKDNO_02039	FIMPCLKD_00466	GNOIJLNC_03764	OPDODBMN_02703	KMIMLKCC_03417	MGJBCPGP_00078	BNLDLFLC_00294	EECBHJJD_00101	CCMBABFH_00101	IGHBLAGC_02992	AJGMILHN_00102	HKBNIMKO_03003	NBOKCOPJ_03137	PCHMLMIE_03551	AHALIGDO_00166	AGLCKAPL_01988	PMDEOAHF_01814	OFKPCACC_01123
miaB		tRNA-2-methylthio-N(6)-dimethylallyladenosine synthase	27	27	1	1	9164				1481	1481	1481	GKLMAEHO_02759	NABABHHC_01061	NGDNHGDO_03403	BNADADGP_00269	DNHKFBIJ_00331	APNFPODL_00638	ODEGKIIL_02244	BFFJECJP_02012	LDNPNOCJ_01589	HMNBKDNO_03355	FIMPCLKD_03031	GNOIJLNC_02360	OPDODBMN_02924	KMIMLKCC_02287	MGJBCPGP_00547	BNLDLFLC_01451	EECBHJJD_01812	CCMBABFH_01831	IGHBLAGC_02372	AJGMILHN_01823	HKBNIMKO_00234	NBOKCOPJ_01147	PCHMLMIE_02898	AHALIGDO_02274	AGLCKAPL_02153	PMDEOAHF_02330	OFKPCACC_00853
group_10191		hypothetical protein	27	27	1	1	4199				974	974	974	GKLMAEHO_00755	NABABHHC_00059	NGDNHGDO_00520	BNADADGP_01762	DNHKFBIJ_01759	APNFPODL_00144	ODEGKIIL_03343	BFFJECJP_00644	LDNPNOCJ_00692	HMNBKDNO_01482	FIMPCLKD_00058	GNOIJLNC_03427	OPDODBMN_03194	KMIMLKCC_01448	MGJBCPGP_01380	BNLDLFLC_02000	EECBHJJD_03664	CCMBABFH_03737	IGHBLAGC_00738	AJGMILHN_03686	HKBNIMKO_01833	NBOKCOPJ_02174	PCHMLMIE_00173	AHALIGDO_00496	AGLCKAPL_02822	PMDEOAHF_01486	OFKPCACC_01466
glgC		Glucose-1-phosphate adenylyltransferase	27	27	1	1	4215				1253	1253	1253	GKLMAEHO_00771	NABABHHC_00044	NGDNHGDO_00535	BNADADGP_01747	DNHKFBIJ_01744	APNFPODL_00129	ODEGKIIL_03328	BFFJECJP_00629	LDNPNOCJ_00677	HMNBKDNO_01467	FIMPCLKD_00043	GNOIJLNC_03412	OPDODBMN_03209	KMIMLKCC_01433	MGJBCPGP_01395	BNLDLFLC_02015	EECBHJJD_03649	CCMBABFH_03722	IGHBLAGC_03006	AJGMILHN_03671	HKBNIMKO_01818	NBOKCOPJ_02189	PCHMLMIE_00158	AHALIGDO_00511	AGLCKAPL_02837	PMDEOAHF_01471	OFKPCACC_01482
bshA		N-acetyl-alpha-D-glucosaminyl L-malate synthase	27	27	1	1	4714				1130	1130	1130	GKLMAEHO_03146	NABABHHC_03113	NGDNHGDO_02991	BNADADGP_03710	DNHKFBIJ_04019	APNFPODL_03507	ODEGKIIL_04100	BFFJECJP_01014	LDNPNOCJ_03753	HMNBKDNO_03751	FIMPCLKD_02723	GNOIJLNC_01064	OPDODBMN_03163	KMIMLKCC_02840	MGJBCPGP_02908	BNLDLFLC_03352	EECBHJJD_01412	CCMBABFH_01425	IGHBLAGC_02793	AJGMILHN_01420	HKBNIMKO_03845	NBOKCOPJ_03447	PCHMLMIE_03301	AHALIGDO_03699	AGLCKAPL_00088	PMDEOAHF_03726	OFKPCACC_02462
accA		Acetyl-coenzyme A carboxylase carboxyl transferase subunit alpha	27	27	1	1	7768				956	956	956	GKLMAEHO_02341	NABABHHC_03364	NGDNHGDO_01957	BNADADGP_03524	DNHKFBIJ_03453	APNFPODL_02508	ODEGKIIL_00054	BFFJECJP_03003	LDNPNOCJ_01978	HMNBKDNO_00047	FIMPCLKD_02550	GNOIJLNC_02208	OPDODBMN_00109	KMIMLKCC_03286	MGJBCPGP_01972	BNLDLFLC_01957	EECBHJJD_02205	CCMBABFH_02224	IGHBLAGC_01987	AJGMILHN_02221	HKBNIMKO_01258	NBOKCOPJ_00047	PCHMLMIE_00716	AHALIGDO_00762	AGLCKAPL_00204	PMDEOAHF_01179	OFKPCACC_01727
group_10195		hypothetical protein	27	27	1	1	8510				653	659	658	GKLMAEHO_01967	NABABHHC_01910	NGDNHGDO_01613	BNADADGP_03181	DNHKFBIJ_03789	APNFPODL_01125	ODEGKIIL_00388	BFFJECJP_03951	LDNPNOCJ_02315	HMNBKDNO_00383	FIMPCLKD_00649	GNOIJLNC_01872	OPDODBMN_01261	KMIMLKCC_02879	MGJBCPGP_02460	BNLDLFLC_01008	EECBHJJD_02542	CCMBABFH_02561	IGHBLAGC_01649	AJGMILHN_02560	HKBNIMKO_02465	NBOKCOPJ_00383	PCHMLMIE_01053	AHALIGDO_01089	AGLCKAPL_00548	PMDEOAHF_00834	OFKPCACC_02078
group_10196		Putative outer membrane protein	27	27	1	1	9143				1238	1238	1238	GKLMAEHO_02740	NABABHHC_01042	NGDNHGDO_03422	BNADADGP_00250	DNHKFBIJ_00350	APNFPODL_00658	ODEGKIIL_02263	BFFJECJP_02031	LDNPNOCJ_01608	HMNBKDNO_03374	FIMPCLKD_03050	GNOIJLNC_02379	OPDODBMN_02905	KMIMLKCC_02767	MGJBCPGP_00711	BNLDLFLC_01470	EECBHJJD_01831	CCMBABFH_01850	IGHBLAGC_02353	AJGMILHN_01842	HKBNIMKO_00215	NBOKCOPJ_01166	PCHMLMIE_02879	AHALIGDO_02294	AGLCKAPL_02172	PMDEOAHF_02349	OFKPCACC_00835
degQ		Periplasmic pH-dependent serine endoprotease DegQ	27	27	1	1	9514				1523	1523	1523	GKLMAEHO_02948	NABABHHC_01246	NGDNHGDO_03205	BNADADGP_00457	DNHKFBIJ_00137	APNFPODL_02991	ODEGKIIL_02051	BFFJECJP_01832	LDNPNOCJ_01401	HMNBKDNO_03952	FIMPCLKD_03952	GNOIJLNC_01235	OPDODBMN_01055	KMIMLKCC_01359	MGJBCPGP_03267	BNLDLFLC_01705	EECBHJJD_01625	CCMBABFH_01643	IGHBLAGC_02587	AJGMILHN_01635	HKBNIMKO_00453	NBOKCOPJ_00962	PCHMLMIE_03077	AHALIGDO_02085	AGLCKAPL_03709	PMDEOAHF_02133	OFKPCACC_03189
rcsC_3		Sensor histidine kinase RcsC	27	27	1	1	2035				1166	1166	1166	GKLMAEHO_00229	NABABHHC_01890	NGDNHGDO_02021	BNADADGP_04070	DNHKFBIJ_03038	APNFPODL_02258	ODEGKIIL_01898	BFFJECJP_03544	LDNPNOCJ_03205	HMNBKDNO_03157	FIMPCLKD_03803	GNOIJLNC_03956	OPDODBMN_03229	KMIMLKCC_03898	MGJBCPGP_00115	BNLDLFLC_00028	EECBHJJD_00300	CCMBABFH_00301	IGHBLAGC_00814	AJGMILHN_00301	HKBNIMKO_01489	NBOKCOPJ_01497	PCHMLMIE_01541	AHALIGDO_03080	AGLCKAPL_03657	PMDEOAHF_03228	OFKPCACC_03408
rlmB_2		23S rRNA (guanosine-2'-O-)-methyltransferase RlmB	27	27	1	1	10282				758	758	758	GKLMAEHO_03430	NABABHHC_04017	NGDNHGDO_02717	BNADADGP_02704	DNHKFBIJ_03150	APNFPODL_03175	ODEGKIIL_01092	BFFJECJP_01251	LDNPNOCJ_03302	HMNBKDNO_02416	FIMPCLKD_02017	GNOIJLNC_00271	OPDODBMN_01149	KMIMLKCC_02354	MGJBCPGP_02110	BNLDLFLC_03574	EECBHJJD_01116	CCMBABFH_01126	IGHBLAGC_03577	AJGMILHN_01123	HKBNIMKO_00975	NBOKCOPJ_03763	PCHMLMIE_03875	AHALIGDO_03345	AGLCKAPL_01623	PMDEOAHF_02960	OFKPCACC_02356
rsmH		Ribosomal RNA small subunit methyltransferase H	27	27	1	1	8077				893	893	893	GKLMAEHO_02529	NABABHHC_00378	NGDNHGDO_03612	BNADADGP_00027	DNHKFBIJ_00536	APNFPODL_00841	ODEGKIIL_02463	BFFJECJP_02214	LDNPNOCJ_01790	HMNBKDNO_03556	FIMPCLKD_03232	GNOIJLNC_02561	OPDODBMN_03818	KMIMLKCC_02194	MGJBCPGP_03370	BNLDLFLC_02413	EECBHJJD_02013	CCMBABFH_02032	IGHBLAGC_02171	AJGMILHN_02026	HKBNIMKO_00033	NBOKCOPJ_01348	PCHMLMIE_02694	AHALIGDO_02492	AGLCKAPL_02362	PMDEOAHF_02538	OFKPCACC_00647
lpxC		UDP-3-O-acyl-N-acetylglucosamine deacetylase	27	27	1	1	2794				1397	1397	1397	GKLMAEHO_03794	NABABHHC_01490	NGDNHGDO_03835	BNADADGP_02343	DNHKFBIJ_02630	APNFPODL_01977	ODEGKIIL_01488	BFFJECJP_03605	LDNPNOCJ_02696	HMNBKDNO_02757	FIMPCLKD_03403	GNOIJLNC_00603	OPDODBMN_01803	KMIMLKCC_00266	MGJBCPGP_00305	BNLDLFLC_02166	EECBHJJD_00794	CCMBABFH_00803	IGHBLAGC_03929	AJGMILHN_00795	HKBNIMKO_00702	NBOKCOPJ_01942	PCHMLMIE_02285	AHALIGDO_02680	AGLCKAPL_03179	PMDEOAHF_03837	OFKPCACC_02862
aspA		Aspartate ammonia-lyase	27	27	1	1	1216				1403	1403	1403	GKLMAEHO_01401	NABABHHC_03011	NGDNHGDO_01147	BNADADGP_01095	DNHKFBIJ_01016	APNFPODL_01796	ODEGKIIL_00921	BFFJECJP_02833	LDNPNOCJ_00037	HMNBKDNO_00834	FIMPCLKD_01100	GNOIJLNC_02778	OPDODBMN_03270	KMIMLKCC_00127	MGJBCPGP_03407	BNLDLFLC_01639	EECBHJJD_03005	CCMBABFH_03079	IGHBLAGC_03224	AJGMILHN_03026	HKBNIMKO_03759	NBOKCOPJ_02823	PCHMLMIE_01976	AHALIGDO_01541	AGLCKAPL_01013	PMDEOAHF_00368	OFKPCACC_00527
rplM		50S ribosomal protein L13	27	27	1	1	7759				455	455	455	GKLMAEHO_02349	NABABHHC_03356	NGDNHGDO_01965	BNADADGP_03533	DNHKFBIJ_03445	APNFPODL_02500	ODEGKIIL_00046	BFFJECJP_02995	LDNPNOCJ_01970	HMNBKDNO_00039	FIMPCLKD_02558	GNOIJLNC_02216	OPDODBMN_03739	KMIMLKCC_03278	MGJBCPGP_00771	BNLDLFLC_01949	EECBHJJD_02197	CCMBABFH_02216	IGHBLAGC_01995	AJGMILHN_02213	HKBNIMKO_01250	NBOKCOPJ_00039	PCHMLMIE_00708	AHALIGDO_00754	AGLCKAPL_00196	PMDEOAHF_01187	OFKPCACC_01719
fabH_1		3-oxoacyl-[acyl-carrier-protein] synthase 3	27	27	1	1	4251				1022	1022	1022	GKLMAEHO_00784	NABABHHC_00029	NGDNHGDO_00550	BNADADGP_01732	DNHKFBIJ_01724	APNFPODL_00113	ODEGKIIL_02620	BFFJECJP_00614	LDNPNOCJ_00660	HMNBKDNO_01452	FIMPCLKD_00028	GNOIJLNC_03397	OPDODBMN_02401	KMIMLKCC_01416	MGJBCPGP_01412	BNLDLFLC_02032	EECBHJJD_03632	CCMBABFH_03705	IGHBLAGC_00236	AJGMILHN_03654	HKBNIMKO_01801	NBOKCOPJ_02204	PCHMLMIE_00143	AHALIGDO_00527	AGLCKAPL_02852	PMDEOAHF_01456	OFKPCACC_01497
radA		DNA repair protein RadA	27	27	1	1	8408				1346	1346	1346	GKLMAEHO_02053	NABABHHC_03618	NGDNHGDO_01698	BNADADGP_03267	DNHKFBIJ_03716	APNFPODL_01198	ODEGKIIL_00315	BFFJECJP_03254	LDNPNOCJ_02241	HMNBKDNO_00301	FIMPCLKD_02296	GNOIJLNC_01954	OPDODBMN_01593	KMIMLKCC_03628	MGJBCPGP_02826	BNLDLFLC_02920	EECBHJJD_02468	CCMBABFH_02487	IGHBLAGC_01731	AJGMILHN_02486	HKBNIMKO_02539	NBOKCOPJ_00301	PCHMLMIE_00968	AHALIGDO_01020	AGLCKAPL_00463	PMDEOAHF_00920	OFKPCACC_01997
group_10206	petJ_2	Cytochrome c6	27	27	1	1	7655				695	695	695	GKLMAEHO_02442	NABABHHC_00460	NGDNHGDO_03696	BNADADGP_00863	DNHKFBIJ_00642	APNFPODL_03326	ODEGKIIL_02549	BFFJECJP_01500	LDNPNOCJ_01880	HMNBKDNO_03637	FIMPCLKD_03313	GNOIJLNC_02642	OPDODBMN_02281	KMIMLKCC_01079	MGJBCPGP_02390	BNLDLFLC_00391	EECBHJJD_02103	CCMBABFH_02122	IGHBLAGC_02090	AJGMILHN_02117	HKBNIMKO_01365	NBOKCOPJ_01429	PCHMLMIE_02165	AHALIGDO_02590	AGLCKAPL_02446	PMDEOAHF_02622	OFKPCACC_03479
penA		putative peptidoglycan D,D-transpeptidase PenA	27	27	1	1	8079				1994	1994	1994	GKLMAEHO_02527	NABABHHC_00380	NGDNHGDO_03614	BNADADGP_00025	DNHKFBIJ_00538	APNFPODL_00843	ODEGKIIL_02465	BFFJECJP_02216	LDNPNOCJ_01792	HMNBKDNO_03558	FIMPCLKD_03234	GNOIJLNC_02563	OPDODBMN_03816	KMIMLKCC_02196	MGJBCPGP_03372	BNLDLFLC_02415	EECBHJJD_02015	CCMBABFH_02034	IGHBLAGC_02169	AJGMILHN_02028	HKBNIMKO_00031	NBOKCOPJ_01350	PCHMLMIE_02692	AHALIGDO_02494	AGLCKAPL_02364	PMDEOAHF_02540	OFKPCACC_00645
panB		3-methyl-2-oxobutanoate hydroxymethyltransferase	27	27	1	1	9240				815	815	815	GKLMAEHO_02828	NABABHHC_01125	NGDNHGDO_03340	BNADADGP_00332	DNHKFBIJ_00264	APNFPODL_00572	ODEGKIIL_02177	BFFJECJP_01948	LDNPNOCJ_01524	HMNBKDNO_03291	FIMPCLKD_02967	GNOIJLNC_02296	OPDODBMN_02989	KMIMLKCC_02222	MGJBCPGP_00482	BNLDLFLC_01386	EECBHJJD_01747	CCMBABFH_01766	IGHBLAGC_02436	AJGMILHN_01757	HKBNIMKO_00299	NBOKCOPJ_01083	PCHMLMIE_02962	AHALIGDO_02210	AGLCKAPL_02090	PMDEOAHF_02267	OFKPCACC_00922
group_10209		hypothetical protein	27	27	1	1	8276				605	605	605	GKLMAEHO_02141	NABABHHC_03536	NGDNHGDO_01785	BNADADGP_03353	DNHKFBIJ_03628	APNFPODL_01282	ODEGKIIL_00228	BFFJECJP_03179	LDNPNOCJ_02153	HMNBKDNO_00219	FIMPCLKD_02378	GNOIJLNC_02036	OPDODBMN_00948	KMIMLKCC_01747	MGJBCPGP_02810	BNLDLFLC_01866	EECBHJJD_02380	CCMBABFH_02399	IGHBLAGC_01814	AJGMILHN_02398	HKBNIMKO_02627	NBOKCOPJ_00219	PCHMLMIE_00893	AHALIGDO_00933	AGLCKAPL_00376	PMDEOAHF_01007	OFKPCACC_01908
group_10210		hypothetical protein	27	27	1	1	9146				470	470	470	GKLMAEHO_02743	NABABHHC_01045	NGDNHGDO_03419	BNADADGP_00253	DNHKFBIJ_00347	APNFPODL_00655	ODEGKIIL_02260	BFFJECJP_02028	LDNPNOCJ_01605	HMNBKDNO_03371	FIMPCLKD_03047	GNOIJLNC_02376	OPDODBMN_02908	KMIMLKCC_02770	MGJBCPGP_00714	BNLDLFLC_01467	EECBHJJD_01828	CCMBABFH_01847	IGHBLAGC_02356	AJGMILHN_01839	HKBNIMKO_00218	NBOKCOPJ_01163	PCHMLMIE_02882	AHALIGDO_02291	AGLCKAPL_02169	PMDEOAHF_02346	OFKPCACC_00838
group_10211		hypothetical protein	27	27	1	1	6589				350	350	350	GKLMAEHO_00454	NABABHHC_00651	NGDNHGDO_00240	BNADADGP_02133	DNHKFBIJ_02169	APNFPODL_00417	ODEGKIIL_03627	BFFJECJP_02479	LDNPNOCJ_00974	HMNBKDNO_01991	FIMPCLKD_00417	GNOIJLNC_03716	OPDODBMN_01186	KMIMLKCC_00994	MGJBCPGP_00952	BNLDLFLC_02336	EECBHJJD_00048	CCMBABFH_00048	IGHBLAGC_00341	AJGMILHN_00048	HKBNIMKO_03055	NBOKCOPJ_03185	PCHMLMIE_03599	AHALIGDO_00214	AGLCKAPL_02542	PMDEOAHF_01766	OFKPCACC_01172
fusA		Elongation factor G	27	27	1	1	9531				2117	2117	2117	GKLMAEHO_02963	NABABHHC_01262	NGDNHGDO_03189	BNADADGP_00473	DNHKFBIJ_00123	APNFPODL_02975	ODEGKIIL_02037	BFFJECJP_01816	LDNPNOCJ_01387	HMNBKDNO_03936	FIMPCLKD_03936	GNOIJLNC_01251	OPDODBMN_01611	KMIMLKCC_01554	MGJBCPGP_03715	BNLDLFLC_01719	EECBHJJD_01611	CCMBABFH_01629	IGHBLAGC_02603	AJGMILHN_01621	HKBNIMKO_00439	NBOKCOPJ_00946	PCHMLMIE_03093	AHALIGDO_02070	AGLCKAPL_03725	PMDEOAHF_02117	OFKPCACC_03204
rpsC		30S ribosomal protein S3	27	27	1	1	9554				728	728	728	GKLMAEHO_02988	NABABHHC_01284	NGDNHGDO_03165	BNADADGP_00495	DNHKFBIJ_00098	APNFPODL_02950	ODEGKIIL_02012	BFFJECJP_01793	LDNPNOCJ_01361	HMNBKDNO_03914	FIMPCLKD_03914	GNOIJLNC_01273	OPDODBMN_01962	KMIMLKCC_01528	MGJBCPGP_01002	BNLDLFLC_01744	EECBHJJD_01585	CCMBABFH_01603	IGHBLAGC_02625	AJGMILHN_01595	HKBNIMKO_00413	NBOKCOPJ_00924	PCHMLMIE_03115	AHALIGDO_02048	AGLCKAPL_03749	PMDEOAHF_02092	OFKPCACC_03228
ahcY		Adenosylhomocysteinase	27	27	1	1	4265				1313	1313	1313	GKLMAEHO_00797	NABABHHC_00016	NGDNHGDO_00563	BNADADGP_01719	DNHKFBIJ_01711	APNFPODL_00100	ODEGKIIL_02633	BFFJECJP_00601	LDNPNOCJ_00647	HMNBKDNO_01439	FIMPCLKD_00015	GNOIJLNC_03384	OPDODBMN_02414	KMIMLKCC_00957	MGJBCPGP_01425	BNLDLFLC_02045	EECBHJJD_03619	CCMBABFH_03692	IGHBLAGC_00222	AJGMILHN_03641	HKBNIMKO_01788	NBOKCOPJ_02217	PCHMLMIE_00130	AHALIGDO_00540	AGLCKAPL_02865	PMDEOAHF_01443	OFKPCACC_01510
dnaJ_2		Chaperone protein DnaJ	27	27	1	1	3010				1109	1112	1111	GKLMAEHO_03921	NABABHHC_01587	NGDNHGDO_02403	BNADADGP_02247	DNHKFBIJ_02734	APNFPODL_02097	ODEGKIIL_01592	BFFJECJP_03708	LDNPNOCJ_02591	HMNBKDNO_02854	FIMPCLKD_03500	GNOIJLNC_00746	OPDODBMN_03501	KMIMLKCC_03927	MGJBCPGP_03910	BNLDLFLC_00153	EECBHJJD_00689	CCMBABFH_00697	IGHBLAGC_01132	AJGMILHN_00690	HKBNIMKO_02132	NBOKCOPJ_01845	PCHMLMIE_02387	AHALIGDO_02777	AGLCKAPL_03274	PMDEOAHF_03610	OFKPCACC_02749
group_10216		hypothetical protein	27	27	1	1	7673				1094	1094	1094	GKLMAEHO_02425	NABABHHC_00477	NGDNHGDO_03713	BNADADGP_00846	DNHKFBIJ_00659	APNFPODL_03309	ODEGKIIL_02566	BFFJECJP_01517	LDNPNOCJ_01897	HMNBKDNO_03654	FIMPCLKD_03330	GNOIJLNC_02659	OPDODBMN_02298	KMIMLKCC_01096	MGJBCPGP_03109	BNLDLFLC_00408	EECBHJJD_02120	CCMBABFH_02139	IGHBLAGC_02073	AJGMILHN_02134	HKBNIMKO_01382	NBOKCOPJ_01446	PCHMLMIE_02182	AHALIGDO_02607	AGLCKAPL_02463	PMDEOAHF_02639	OFKPCACC_03496
ravA_2		ATPase RavA	27	27	1	1	9607				1025	1025	1025	GKLMAEHO_03034	NABABHHC_01329	NGDNHGDO_03122	BNADADGP_00537	DNHKFBIJ_00046	APNFPODL_02899	ODEGKIIL_01960	BFFJECJP_01750	LDNPNOCJ_01309	HMNBKDNO_03869	FIMPCLKD_03869	GNOIJLNC_01318	OPDODBMN_01902	KMIMLKCC_01476	MGJBCPGP_02868	BNLDLFLC_02776	EECBHJJD_01533	CCMBABFH_01551	IGHBLAGC_02670	AJGMILHN_01543	HKBNIMKO_02191	NBOKCOPJ_00879	PCHMLMIE_03158	AHALIGDO_02003	AGLCKAPL_03792	PMDEOAHF_02049	OFKPCACC_03273
map		Methionine aminopeptidase 1	27	27	1	1	6366				809	809	809	GKLMAEHO_00350	NABABHHC_00849	NGDNHGDO_00089	BNADADGP_00677	DNHKFBIJ_02311	APNFPODL_03107	ODEGKIIL_03770	BFFJECJP_02334	LDNPNOCJ_01120	HMNBKDNO_02117	FIMPCLKD_00551	GNOIJLNC_03849	OPDODBMN_00499	KMIMLKCC_03840	MGJBCPGP_00480	BNLDLFLC_03036	EECBHJJD_00195	CCMBABFH_00197	IGHBLAGC_00080	AJGMILHN_00196	HKBNIMKO_02909	NBOKCOPJ_03051	PCHMLMIE_03453	AHALIGDO_00089	AGLCKAPL_01885	PMDEOAHF_01917	OFKPCACC_01034
rny		Ribonuclease Y	27	27	1	1	1568				1571	1571	1571	GKLMAEHO_01152	NABABHHC_02757	NGDNHGDO_00886	BNADADGP_01365	DNHKFBIJ_01278	APNFPODL_01540	ODEGKIIL_03120	BFFJECJP_00295	LDNPNOCJ_00295	HMNBKDNO_01088	FIMPCLKD_01354	GNOIJLNC_03032	OPDODBMN_03952	KMIMLKCC_02165	MGJBCPGP_03772	BNLDLFLC_03793	EECBHJJD_03265	CCMBABFH_03339	IGHBLAGC_00651	AJGMILHN_03287	HKBNIMKO_02015	NBOKCOPJ_02570	PCHMLMIE_01396	AHALIGDO_01795	AGLCKAPL_01274	PMDEOAHF_00109	OFKPCACC_00263
atpD		ATP synthase subunit beta	27	27	1	1	2200				1508	1508	1508	GKLMAEHO_00096	NABABHHC_01752	NGDNHGDO_02231	BNADADGP_03931	DNHKFBIJ_02903	APNFPODL_02386	ODEGKIIL_01762	BFFJECJP_03409	LDNPNOCJ_03069	HMNBKDNO_03019	FIMPCLKD_03665	GNOIJLNC_00911	OPDODBMN_02000	KMIMLKCC_03709	MGJBCPGP_03881	BNLDLFLC_03225	EECBHJJD_00436	CCMBABFH_00437	IGHBLAGC_00958	AJGMILHN_00437	HKBNIMKO_03245	NBOKCOPJ_01679	PCHMLMIE_01677	AHALIGDO_02942	AGLCKAPL_03446	PMDEOAHF_03438	OFKPCACC_02584
rplA		50S ribosomal protein L1	27	27	1	1	7913				692	692	692	GKLMAEHO_02222	NABABHHC_03476	NGDNHGDO_01845	BNADADGP_03412	DNHKFBIJ_03566	APNFPODL_02621	ODEGKIIL_00167	BFFJECJP_03116	LDNPNOCJ_02091	HMNBKDNO_00159	FIMPCLKD_02438	GNOIJLNC_02096	OPDODBMN_01009	KMIMLKCC_02639	MGJBCPGP_02764	BNLDLFLC_01927	EECBHJJD_02319	CCMBABFH_02337	IGHBLAGC_01874	AJGMILHN_02336	HKBNIMKO_02689	NBOKCOPJ_00159	PCHMLMIE_00830	AHALIGDO_00874	AGLCKAPL_00316	PMDEOAHF_01067	OFKPCACC_01842
ftsH_2		ATP-dependent zinc metalloprotease FtsH	27	27	1	1	7676				1964	1973	1972	GKLMAEHO_02422	NABABHHC_00480	NGDNHGDO_03716	BNADADGP_00843	DNHKFBIJ_00662	APNFPODL_03306	ODEGKIIL_02569	BFFJECJP_01520	LDNPNOCJ_01900	HMNBKDNO_03657	FIMPCLKD_03333	GNOIJLNC_02662	OPDODBMN_02301	KMIMLKCC_01099	MGJBCPGP_03106	BNLDLFLC_00411	EECBHJJD_02123	CCMBABFH_02142	IGHBLAGC_02070	AJGMILHN_02137	HKBNIMKO_01385	NBOKCOPJ_01449	PCHMLMIE_02185	AHALIGDO_02610	AGLCKAPL_02466	PMDEOAHF_02642	OFKPCACC_03499
aqpZ2		Aquaporin Z 2	27	27	1	1	8524				719	719	719	GKLMAEHO_01954	NABABHHC_01923	NGDNHGDO_01600	BNADADGP_03168	DNHKFBIJ_03802	APNFPODL_01112	ODEGKIIL_00401	BFFJECJP_03938	LDNPNOCJ_02328	HMNBKDNO_00396	FIMPCLKD_00662	GNOIJLNC_01859	OPDODBMN_01927	KMIMLKCC_02892	MGJBCPGP_02473	BNLDLFLC_01021	EECBHJJD_02555	CCMBABFH_02618	IGHBLAGC_01636	AJGMILHN_02573	HKBNIMKO_02452	NBOKCOPJ_00396	PCHMLMIE_01066	AHALIGDO_01102	AGLCKAPL_00561	PMDEOAHF_00821	OFKPCACC_02091
group_10224		Long-chain-fatty-acid--CoA ligase FadD15	27	27	1	1	1976				1766	1766	1766	GKLMAEHO_00276	NABABHHC_00911	NGDNHGDO_00027	BNADADGP_00615	DNHKFBIJ_02373	APNFPODL_03908	ODEGKIIL_03832	BFFJECJP_02271	LDNPNOCJ_01183	HMNBKDNO_02179	FIMPCLKD_00613	GNOIJLNC_03911	OPDODBMN_00088	KMIMLKCC_03482	MGJBCPGP_00784	BNLDLFLC_03123	EECBHJJD_00258	CCMBABFH_00259	IGHBLAGC_00761	AJGMILHN_00259	HKBNIMKO_02846	NBOKCOPJ_02989	PCHMLMIE_03391	AHALIGDO_00027	AGLCKAPL_01823	PMDEOAHF_01979	OFKPCACC_00973
rho		Transcription termination factor Rho	27	27	1	1	7683				1754	1760	1757	GKLMAEHO_02415	NABABHHC_00487	NGDNHGDO_03723	BNADADGP_00836	DNHKFBIJ_00669	APNFPODL_03299	ODEGKIIL_02576	BFFJECJP_01527	LDNPNOCJ_01907	HMNBKDNO_03664	FIMPCLKD_03340	GNOIJLNC_02669	OPDODBMN_02308	KMIMLKCC_01106	MGJBCPGP_03099	BNLDLFLC_00418	EECBHJJD_02130	CCMBABFH_02149	IGHBLAGC_02063	AJGMILHN_02144	HKBNIMKO_01392	NBOKCOPJ_01456	PCHMLMIE_02192	AHALIGDO_02617	AGLCKAPL_02473	PMDEOAHF_02649	OFKPCACC_03506
group_10226		hypothetical protein	27	27	1	1	831				2273	2273	2273	GKLMAEHO_01568	NABABHHC_02329	NGDNHGDO_01182	BNADADGP_01060	DNHKFBIJ_00943	APNFPODL_01753	ODEGKIIL_00819	BFFJECJP_02763	LDNPNOCJ_03534	HMNBKDNO_00792	FIMPCLKD_01058	GNOIJLNC_01462	OPDODBMN_01556	KMIMLKCC_02555	MGJBCPGP_01797	BNLDLFLC_02715	EECBHJJD_02959	CCMBABFH_03033	IGHBLAGC_03182	AJGMILHN_02980	HKBNIMKO_01877	NBOKCOPJ_00821	PCHMLMIE_00531	AHALIGDO_01499	AGLCKAPL_00978	PMDEOAHF_00403	OFKPCACC_00565
lspA		Lipoprotein signal peptidase	27	27	1	1	7709				629	632	631	GKLMAEHO_02394	NABABHHC_00508	NGDNHGDO_03744	BNADADGP_00815	DNHKFBIJ_00691	APNFPODL_03278	ODEGKIIL_02598	BFFJECJP_01548	LDNPNOCJ_01928	HMNBKDNO_03685	FIMPCLKD_03361	GNOIJLNC_02690	OPDODBMN_02329	KMIMLKCC_01127	MGJBCPGP_03078	BNLDLFLC_00439	EECBHJJD_02151	CCMBABFH_02170	IGHBLAGC_02041	AJGMILHN_02167	HKBNIMKO_01413	NBOKCOPJ_01477	PCHMLMIE_02213	AHALIGDO_02638	AGLCKAPL_02494	PMDEOAHF_02670	OFKPCACC_03527
fadF_1		putative iron-sulfur-binding oxidoreductase FadF	27	27	1	1	9226				785	785	785	GKLMAEHO_02815	NABABHHC_01112	NGDNHGDO_03353	BNADADGP_00319	DNHKFBIJ_00277	APNFPODL_00585	ODEGKIIL_02190	BFFJECJP_01961	LDNPNOCJ_01537	HMNBKDNO_03304	FIMPCLKD_02980	GNOIJLNC_02309	OPDODBMN_02976	KMIMLKCC_02235	MGJBCPGP_00495	BNLDLFLC_01399	EECBHJJD_01760	CCMBABFH_01779	IGHBLAGC_02423	AJGMILHN_01770	HKBNIMKO_00286	NBOKCOPJ_01096	PCHMLMIE_02949	AHALIGDO_02223	AGLCKAPL_02103	PMDEOAHF_02280	OFKPCACC_00909
group_10229		hypothetical protein	27	27	1	1	9413				1193	1193	1193	GKLMAEHO_02875	NABABHHC_01169	NGDNHGDO_03295	BNADADGP_00376	DNHKFBIJ_00217	APNFPODL_00525	ODEGKIIL_02130	BFFJECJP_01903	LDNPNOCJ_01478	HMNBKDNO_03247	FIMPCLKD_02922	GNOIJLNC_01134	OPDODBMN_03035	KMIMLKCC_02082	MGJBCPGP_02081	BNLDLFLC_01341	EECBHJJD_01701	CCMBABFH_01720	IGHBLAGC_02481	AJGMILHN_01711	HKBNIMKO_00345	NBOKCOPJ_01039	PCHMLMIE_03006	AHALIGDO_02165	AGLCKAPL_02045	PMDEOAHF_02222	OFKPCACC_03113
group_10230		hypothetical protein	27	27	1	1	1634				623	623	623	GKLMAEHO_01098	NABABHHC_02707	NGDNHGDO_00835	BNADADGP_01415	DNHKFBIJ_01331	APNFPODL_01487	ODEGKIIL_03067	BFFJECJP_00347	LDNPNOCJ_00346	HMNBKDNO_01138	FIMPCLKD_01404	GNOIJLNC_03082	OPDODBMN_02468	KMIMLKCC_03371	MGJBCPGP_00148	BNLDLFLC_01193	EECBHJJD_03316	CCMBABFH_03390	IGHBLAGC_00401	AJGMILHN_03338	HKBNIMKO_01964	NBOKCOPJ_02519	PCHMLMIE_01345	AHALIGDO_01844	AGLCKAPL_01325	PMDEOAHF_00058	OFKPCACC_00211
mcm		Methylmalonyl-CoA mutase	27	27	1	1	9200				2123	2126	2123	GKLMAEHO_02791	NABABHHC_01090	NGDNHGDO_03375	BNADADGP_00297	DNHKFBIJ_00300	APNFPODL_00609	ODEGKIIL_02213	BFFJECJP_01983	LDNPNOCJ_01560	HMNBKDNO_03326	FIMPCLKD_03002	GNOIJLNC_02331	OPDODBMN_02953	KMIMLKCC_02258	MGJBCPGP_00518	BNLDLFLC_01422	EECBHJJD_01783	CCMBABFH_01802	IGHBLAGC_02401	AJGMILHN_01793	HKBNIMKO_00263	NBOKCOPJ_01118	PCHMLMIE_02927	AHALIGDO_02245	AGLCKAPL_02125	PMDEOAHF_02302	OFKPCACC_00885
aroC		Chorismate synthase	27	27	1	1	8223				1061	1061	1061	GKLMAEHO_02191	NABABHHC_03488	NGDNHGDO_01832	BNADADGP_03400	DNHKFBIJ_03580	APNFPODL_02634	ODEGKIIL_00180	BFFJECJP_03129	LDNPNOCJ_02104	HMNBKDNO_00171	FIMPCLKD_02426	GNOIJLNC_02084	OPDODBMN_00996	KMIMLKCC_02652	MGJBCPGP_02751	BNLDLFLC_01914	EECBHJJD_02332	CCMBABFH_02350	IGHBLAGC_01862	AJGMILHN_02349	HKBNIMKO_02676	NBOKCOPJ_00171	PCHMLMIE_00843	AHALIGDO_00886	AGLCKAPL_00329	PMDEOAHF_01054	OFKPCACC_01857
lpxK		Tetraacyldisaccharide 4'-kinase	27	27	1	1	7916				1031	1031	1031	GKLMAEHO_02219	NABABHHC_03479	NGDNHGDO_01842	BNADADGP_03409	DNHKFBIJ_03570	APNFPODL_02625	ODEGKIIL_00171	BFFJECJP_03120	LDNPNOCJ_02095	HMNBKDNO_00162	FIMPCLKD_02435	GNOIJLNC_02093	OPDODBMN_01005	KMIMLKCC_02643	MGJBCPGP_02760	BNLDLFLC_01923	EECBHJJD_02323	CCMBABFH_02341	IGHBLAGC_01871	AJGMILHN_02340	HKBNIMKO_02685	NBOKCOPJ_00162	PCHMLMIE_00834	AHALIGDO_00877	AGLCKAPL_00319	PMDEOAHF_01064	OFKPCACC_01846
yflS		Putative malate transporter YflS	27	27	1	1	7328				1430	1430	1430	GKLMAEHO_01777	NABABHHC_02115	NGDNHGDO_01417	BNADADGP_02987	DNHKFBIJ_00717	APNFPODL_00931	ODEGKIIL_00576	BFFJECJP_01416	LDNPNOCJ_03848	HMNBKDNO_00579	FIMPCLKD_00845	GNOIJLNC_01676	OPDODBMN_01740	KMIMLKCC_00559	MGJBCPGP_01707	BNLDLFLC_01116	EECBHJJD_02739	CCMBABFH_02802	IGHBLAGC_01450	AJGMILHN_02760	HKBNIMKO_01032	NBOKCOPJ_00579	PCHMLMIE_02593	AHALIGDO_01285	AGLCKAPL_00743	PMDEOAHF_00638	OFKPCACC_03806
mgsA		Methylglyoxal synthase	27	27	1	1	6553				461	461	461	GKLMAEHO_00429	NABABHHC_00680	NGDNHGDO_00212	BNADADGP_02161	DNHKFBIJ_02199	APNFPODL_00448	ODEGKIIL_03657	BFFJECJP_02450	LDNPNOCJ_01004	HMNBKDNO_02020	FIMPCLKD_00446	GNOIJLNC_03745	OPDODBMN_01388	KMIMLKCC_03256	MGJBCPGP_00127	BNLDLFLC_01283	EECBHJJD_00078	CCMBABFH_00079	IGHBLAGC_02972	AJGMILHN_00078	HKBNIMKO_03025	NBOKCOPJ_03156	PCHMLMIE_03570	AHALIGDO_00186	AGLCKAPL_02514	PMDEOAHF_01794	OFKPCACC_01147
group_10236		Magnesium transporter MgtE	27	27	1	1	2765				1310	1310	1310	GKLMAEHO_03767	NABABHHC_01465	NGDNHGDO_03810	BNADADGP_02369	DNHKFBIJ_02605	APNFPODL_01952	ODEGKIIL_01463	BFFJECJP_03581	LDNPNOCJ_02721	HMNBKDNO_02732	FIMPCLKD_03378	GNOIJLNC_00578	OPDODBMN_01778	KMIMLKCC_00291	MGJBCPGP_00330	BNLDLFLC_02141	EECBHJJD_00819	CCMBABFH_00828	IGHBLAGC_03903	AJGMILHN_00820	HKBNIMKO_00677	NBOKCOPJ_01967	PCHMLMIE_02261	AHALIGDO_02655	AGLCKAPL_03154	PMDEOAHF_03812	OFKPCACC_02888
dnaX		DNA polymerase III subunit gamma/tau	27	27	1	1	4135				1079	1088	1087	GKLMAEHO_00710	NABABHHC_00103	NGDNHGDO_00476	BNADADGP_01805	DNHKFBIJ_01804	APNFPODL_00189	ODEGKIIL_03388	BFFJECJP_00690	LDNPNOCJ_00737	HMNBKDNO_01526	FIMPCLKD_00102	GNOIJLNC_03471	OPDODBMN_02568	KMIMLKCC_01294	MGJBCPGP_01259	BNLDLFLC_00663	EECBHJJD_03709	CCMBABFH_03782	IGHBLAGC_00692	AJGMILHN_03731	HKBNIMKO_02412	NBOKCOPJ_02130	PCHMLMIE_00219	AHALIGDO_00454	AGLCKAPL_02778	PMDEOAHF_01529	OFKPCACC_01417
rplU		50S ribosomal protein L21	27	27	1	1	5779				398	398	398	GKLMAEHO_02551	NABABHHC_00355	NGDNHGDO_03587	BNADADGP_00050	DNHKFBIJ_00511	APNFPODL_00816	ODEGKIIL_02438	BFFJECJP_02187	LDNPNOCJ_01765	HMNBKDNO_03533	FIMPCLKD_03209	GNOIJLNC_02538	OPDODBMN_03843	KMIMLKCC_00450	MGJBCPGP_03345	BNLDLFLC_02388	EECBHJJD_01988	CCMBABFH_02007	IGHBLAGC_02194	AJGMILHN_02001	HKBNIMKO_00058	NBOKCOPJ_01325	PCHMLMIE_02721	AHALIGDO_02469	AGLCKAPL_02337	PMDEOAHF_02513	OFKPCACC_00669
ribBA		Riboflavin biosynthesis protein RibBA	27	27	1	1	8268				1127	1127	1127	GKLMAEHO_02148	NABABHHC_03529	NGDNHGDO_01792	BNADADGP_03360	DNHKFBIJ_03621	APNFPODL_01289	ODEGKIIL_00221	BFFJECJP_03172	LDNPNOCJ_02146	HMNBKDNO_00212	FIMPCLKD_02385	GNOIJLNC_02043	OPDODBMN_00955	KMIMLKCC_01740	MGJBCPGP_02817	BNLDLFLC_01873	EECBHJJD_02373	CCMBABFH_02392	IGHBLAGC_01821	AJGMILHN_02391	HKBNIMKO_02634	NBOKCOPJ_00212	PCHMLMIE_00886	AHALIGDO_00926	AGLCKAPL_00369	PMDEOAHF_01014	OFKPCACC_01898
fabH_2		3-oxoacyl-[acyl-carrier-protein] synthase 3	27	27	1	1	1563				1064	1064	1064	GKLMAEHO_01157	NABABHHC_02762	NGDNHGDO_00891	BNADADGP_01360	DNHKFBIJ_01273	APNFPODL_01545	ODEGKIIL_03125	BFFJECJP_00289	LDNPNOCJ_00290	HMNBKDNO_01083	FIMPCLKD_01349	GNOIJLNC_03027	OPDODBMN_03957	KMIMLKCC_02170	MGJBCPGP_02273	BNLDLFLC_03788	EECBHJJD_03260	CCMBABFH_03334	IGHBLAGC_00646	AJGMILHN_03282	HKBNIMKO_02020	NBOKCOPJ_02575	PCHMLMIE_01402	AHALIGDO_01790	AGLCKAPL_01269	PMDEOAHF_00114	OFKPCACC_00268
tatC2		Sec-independent protein translocase protein TatCy	27	27	1	1	2177				854	854	854	GKLMAEHO_00118	NABABHHC_01771	NGDNHGDO_02213	BNADADGP_03949	DNHKFBIJ_02921	APNFPODL_02368	ODEGKIIL_01780	BFFJECJP_03427	LDNPNOCJ_03087	HMNBKDNO_03038	FIMPCLKD_03684	GNOIJLNC_00930	OPDODBMN_00485	KMIMLKCC_03727	MGJBCPGP_03863	BNLDLFLC_00089	EECBHJJD_00418	CCMBABFH_00419	IGHBLAGC_00939	AJGMILHN_00419	HKBNIMKO_03263	NBOKCOPJ_01616	PCHMLMIE_01659	AHALIGDO_02961	AGLCKAPL_03464	PMDEOAHF_03420	OFKPCACC_02563
group_10242		hypothetical protein	27	27	1	1	9233				1454	1454	1454	GKLMAEHO_02821	NABABHHC_01118	NGDNHGDO_03347	BNADADGP_00325	DNHKFBIJ_00271	APNFPODL_00579	ODEGKIIL_02184	BFFJECJP_01955	LDNPNOCJ_01531	HMNBKDNO_03298	FIMPCLKD_02974	GNOIJLNC_02303	OPDODBMN_02982	KMIMLKCC_02229	MGJBCPGP_00489	BNLDLFLC_01393	EECBHJJD_01754	CCMBABFH_01773	IGHBLAGC_02429	AJGMILHN_01764	HKBNIMKO_00292	NBOKCOPJ_01090	PCHMLMIE_02955	AHALIGDO_02217	AGLCKAPL_02097	PMDEOAHF_02274	OFKPCACC_00915
nrdB_1		Ribonucleoside-diphosphate reductase subunit beta	27	27	1	1	9971				974	974	974	GKLMAEHO_03291	NABABHHC_04192	NGDNHGDO_02851	BNADADGP_02848	DNHKFBIJ_03344	APNFPODL_02790	ODEGKIIL_03967	BFFJECJP_01133	LDNPNOCJ_03459	HMNBKDNO_02273	FIMPCLKD_02160	GNOIJLNC_00498	OPDODBMN_00061	KMIMLKCC_00047	MGJBCPGP_01190	BNLDLFLC_03317	EECBHJJD_01271	CCMBABFH_01283	IGHBLAGC_02939	AJGMILHN_01279	HKBNIMKO_02331	NBOKCOPJ_03906	PCHMLMIE_00381	AHALIGDO_03164	AGLCKAPL_01757	PMDEOAHF_03095	OFKPCACC_03713
frdA_1		Fumarate reductase flavoprotein subunit	27	27	1	1	7325				1916	1916	1916	GKLMAEHO_01775	NABABHHC_02117	NGDNHGDO_01415	BNADADGP_02985	DNHKFBIJ_00719	APNFPODL_00929	ODEGKIIL_00578	BFFJECJP_01414	LDNPNOCJ_03850	HMNBKDNO_00581	FIMPCLKD_00847	GNOIJLNC_01674	OPDODBMN_01738	KMIMLKCC_00561	MGJBCPGP_01705	BNLDLFLC_01114	EECBHJJD_02741	CCMBABFH_02804	IGHBLAGC_01448	AJGMILHN_02762	HKBNIMKO_01034	NBOKCOPJ_00581	PCHMLMIE_02595	AHALIGDO_01287	AGLCKAPL_00745	PMDEOAHF_00636	OFKPCACC_03808
group_10245		hypothetical protein	27	27	1	1	8712				701	701	701	GKLMAEHO_01817	NABABHHC_02069	NGDNHGDO_01463	BNADADGP_03033	DNHKFBIJ_03936	APNFPODL_00975	ODEGKIIL_00536	BFFJECJP_03796	LDNPNOCJ_02472	HMNBKDNO_00533	FIMPCLKD_00799	GNOIJLNC_01722	OPDODBMN_00534	KMIMLKCC_00720	MGJBCPGP_02336	BNLDLFLC_02119	EECBHJJD_02699	CCMBABFH_02762	IGHBLAGC_01497	AJGMILHN_02719	HKBNIMKO_00635	NBOKCOPJ_00533	PCHMLMIE_01205	AHALIGDO_01239	AGLCKAPL_00698	PMDEOAHF_00684	OFKPCACC_02248
rnr		Ribonuclease R	27	27	1	1	5860				2153	2153	2153	GKLMAEHO_02614	NABABHHC_00294	NGDNHGDO_03522	BNADADGP_00111	DNHKFBIJ_00448	APNFPODL_00753	ODEGKIIL_02375	BFFJECJP_02123	LDNPNOCJ_01702	HMNBKDNO_03472	FIMPCLKD_03148	GNOIJLNC_02477	OPDODBMN_02811	KMIMLKCC_02535	MGJBCPGP_03486	BNLDLFLC_01564	EECBHJJD_01925	CCMBABFH_01944	IGHBLAGC_02255	AJGMILHN_01938	HKBNIMKO_00121	NBOKCOPJ_01264	PCHMLMIE_02786	AHALIGDO_02407	AGLCKAPL_02272	PMDEOAHF_02449	OFKPCACC_00731
mdh		Malate dehydrogenase	27	27	1	1	8627				926	926	926	GKLMAEHO_01892	NABABHHC_01994	NGDNHGDO_01538	BNADADGP_03107	DNHKFBIJ_03865	APNFPODL_01047	ODEGKIIL_00465	BFFJECJP_03871	LDNPNOCJ_02399	HMNBKDNO_00458	FIMPCLKD_00724	GNOIJLNC_01797	OPDODBMN_00491	KMIMLKCC_01659	MGJBCPGP_03437	BNLDLFLC_01176	EECBHJJD_02626	CCMBABFH_02689	IGHBLAGC_01574	AJGMILHN_02646	HKBNIMKO_00562	NBOKCOPJ_00458	PCHMLMIE_01130	AHALIGDO_01164	AGLCKAPL_00623	PMDEOAHF_00759	OFKPCACC_02175
yjbR		putative protein YjbR	27	27	1	1	1981				353	353	353	GKLMAEHO_00273	NABABHHC_00915	NGDNHGDO_00023	BNADADGP_00612	DNHKFBIJ_02376	APNFPODL_03905	ODEGKIIL_03835	BFFJECJP_02268	LDNPNOCJ_01186	HMNBKDNO_02183	FIMPCLKD_00617	GNOIJLNC_03915	OPDODBMN_00091	KMIMLKCC_03479	MGJBCPGP_00787	BNLDLFLC_03126	EECBHJJD_00261	CCMBABFH_00262	IGHBLAGC_00765	AJGMILHN_00262	HKBNIMKO_02843	NBOKCOPJ_02985	PCHMLMIE_03388	AHALIGDO_00023	AGLCKAPL_01819	PMDEOAHF_01983	OFKPCACC_00970
pepO_1		Neutral endopeptidase	27	27	1	1	1405				2063	2081	2063	GKLMAEHO_01271	NABABHHC_02880	NGDNHGDO_01010	BNADADGP_01243	DNHKFBIJ_01153	APNFPODL_01664	ODEGKIIL_03308	BFFJECJP_00171	LDNPNOCJ_00172	HMNBKDNO_00965	FIMPCLKD_01231	GNOIJLNC_02909	OPDODBMN_00444	KMIMLKCC_02447	MGJBCPGP_01130	BNLDLFLC_00529	EECBHJJD_03141	CCMBABFH_03214	IGHBLAGC_03362	AJGMILHN_03163	HKBNIMKO_00782	NBOKCOPJ_02692	PCHMLMIE_01520	AHALIGDO_01671	AGLCKAPL_01150	PMDEOAHF_00232	OFKPCACC_00390
fumC		Fumarate hydratase class II	27	27	1	1	9188				1394	1394	1394	GKLMAEHO_02781	NABABHHC_01083	NGDNHGDO_03381	BNADADGP_00291	DNHKFBIJ_00309	APNFPODL_00616	ODEGKIIL_02222	BFFJECJP_01990	LDNPNOCJ_01567	HMNBKDNO_03333	FIMPCLKD_03009	GNOIJLNC_02338	OPDODBMN_02946	KMIMLKCC_02265	MGJBCPGP_00525	BNLDLFLC_01429	EECBHJJD_01790	CCMBABFH_01809	IGHBLAGC_02394	AJGMILHN_01801	HKBNIMKO_00256	NBOKCOPJ_01125	PCHMLMIE_02920	AHALIGDO_02252	AGLCKAPL_02131	PMDEOAHF_02308	OFKPCACC_00875
kbl		2-amino-3-ketobutyrate coenzyme A ligase	27	27	1	1	6316				1193	1193	1193	GKLMAEHO_00307	NABABHHC_00891	NGDNHGDO_00046	BNADADGP_00635	DNHKFBIJ_02354	APNFPODL_03927	ODEGKIIL_03813	BFFJECJP_02292	LDNPNOCJ_01164	HMNBKDNO_02159	FIMPCLKD_00593	GNOIJLNC_03891	OPDODBMN_00304	KMIMLKCC_01175	MGJBCPGP_00437	BNLDLFLC_02993	EECBHJJD_00238	CCMBABFH_00241	IGHBLAGC_00123	AJGMILHN_00239	HKBNIMKO_02865	NBOKCOPJ_03009	PCHMLMIE_03411	AHALIGDO_00047	AGLCKAPL_01842	PMDEOAHF_01960	OFKPCACC_00991
infB		Translation initiation factor IF-2	27	27	1	1	9449				2885	2888	2885	GKLMAEHO_02907	NABABHHC_01203	NGDNHGDO_03252	BNADADGP_00410	DNHKFBIJ_00184	APNFPODL_00492	ODEGKIIL_02097	BFFJECJP_01871	LDNPNOCJ_01447	HMNBKDNO_03213	FIMPCLKD_02888	GNOIJLNC_01168	OPDODBMN_01253	KMIMLKCC_02051	MGJBCPGP_03621	BNLDLFLC_01310	EECBHJJD_01670	CCMBABFH_01688	IGHBLAGC_02515	AJGMILHN_01680	HKBNIMKO_00376	NBOKCOPJ_01005	PCHMLMIE_03038	AHALIGDO_02131	AGLCKAPL_02002	PMDEOAHF_02179	OFKPCACC_03145
cpoB_1		Cell division coordinator CpoB	27	27	1	1	10290				728	728	728	GKLMAEHO_03439	NABABHHC_04009	NGDNHGDO_02709	BNADADGP_02696	DNHKFBIJ_03142	APNFPODL_03183	ODEGKIIL_01100	BFFJECJP_01259	LDNPNOCJ_03294	HMNBKDNO_02424	FIMPCLKD_02009	GNOIJLNC_00263	OPDODBMN_01141	KMIMLKCC_02362	MGJBCPGP_02118	BNLDLFLC_03566	EECBHJJD_01108	CCMBABFH_01118	IGHBLAGC_03585	AJGMILHN_01115	HKBNIMKO_00967	NBOKCOPJ_03755	PCHMLMIE_03867	AHALIGDO_03353	AGLCKAPL_01615	PMDEOAHF_02952	OFKPCACC_02347
gpsA		Glycerol-3-phosphate dehydrogenase [NAD(P)+]	27	27	1	1	1286				1010	1010	1010	GKLMAEHO_01345	NABABHHC_02954	NGDNHGDO_01090	BNADADGP_01152	DNHKFBIJ_01073	APNFPODL_01853	ODEGKIIL_00978	BFFJECJP_02888	LDNPNOCJ_00094	HMNBKDNO_00891	FIMPCLKD_01157	GNOIJLNC_02835	OPDODBMN_01287	KMIMLKCC_01984	MGJBCPGP_02607	BNLDLFLC_00218	EECBHJJD_03062	CCMBABFH_03136	IGHBLAGC_03283	AJGMILHN_03083	HKBNIMKO_03702	NBOKCOPJ_02766	PCHMLMIE_02032	AHALIGDO_01598	AGLCKAPL_01070	PMDEOAHF_00311	OFKPCACC_00470
lptD_1		LPS-assembly protein LptD	27	27	1	1	8295				1751	1751	1751	GKLMAEHO_02125	NABABHHC_03552	NGDNHGDO_01769	BNADADGP_03337	DNHKFBIJ_03644	APNFPODL_01264	ODEGKIIL_00244	BFFJECJP_03195	LDNPNOCJ_02169	HMNBKDNO_00235	FIMPCLKD_02362	GNOIJLNC_02020	OPDODBMN_00932	KMIMLKCC_01763	MGJBCPGP_02794	BNLDLFLC_01850	EECBHJJD_02396	CCMBABFH_02415	IGHBLAGC_01798	AJGMILHN_02414	HKBNIMKO_02611	NBOKCOPJ_00235	PCHMLMIE_00909	AHALIGDO_00949	AGLCKAPL_00392	PMDEOAHF_00991	OFKPCACC_01926
pckA		Phosphoenolpyruvate carboxykinase (ATP)	27	27	1	1	9477				1583	1583	1583	GKLMAEHO_02926	NABABHHC_01224	NGDNHGDO_03230	BNADADGP_00432	DNHKFBIJ_00164	APNFPODL_00472	ODEGKIIL_02077	BFFJECJP_01854	LDNPNOCJ_01425	HMNBKDNO_03974	FIMPCLKD_03974	GNOIJLNC_01213	OPDODBMN_01658	KMIMLKCC_02326	MGJBCPGP_02291	BNLDLFLC_01289	EECBHJJD_01649	CCMBABFH_01667	IGHBLAGC_02564	AJGMILHN_01659	HKBNIMKO_00478	NBOKCOPJ_00984	PCHMLMIE_03056	AHALIGDO_02110	AGLCKAPL_03684	PMDEOAHF_02158	OFKPCACC_03165
btuD_4		Vitamin B12 import ATP-binding protein BtuD	27	27	1	1	2803				902	902	902	GKLMAEHO_03802	NABABHHC_01498	NGDNHGDO_03842	BNADADGP_02336	DNHKFBIJ_02637	APNFPODL_01984	ODEGKIIL_01495	BFFJECJP_03612	LDNPNOCJ_02689	HMNBKDNO_02765	FIMPCLKD_03411	GNOIJLNC_00611	OPDODBMN_01810	KMIMLKCC_00259	MGJBCPGP_00298	BNLDLFLC_02173	EECBHJJD_00787	CCMBABFH_00796	IGHBLAGC_03937	AJGMILHN_00788	HKBNIMKO_00709	NBOKCOPJ_01934	PCHMLMIE_02292	AHALIGDO_02688	AGLCKAPL_03186	PMDEOAHF_03844	OFKPCACC_02854
soj		Sporulation initiation inhibitor protein Soj	27	27	1	1	1632				794	794	794	GKLMAEHO_01100	NABABHHC_02709	NGDNHGDO_00837	BNADADGP_01413	DNHKFBIJ_01329	APNFPODL_01489	ODEGKIIL_03069	BFFJECJP_00345	LDNPNOCJ_00344	HMNBKDNO_01136	FIMPCLKD_01402	GNOIJLNC_03080	OPDODBMN_02466	KMIMLKCC_03369	MGJBCPGP_00150	BNLDLFLC_01191	EECBHJJD_03314	CCMBABFH_03388	IGHBLAGC_00403	AJGMILHN_03336	HKBNIMKO_01966	NBOKCOPJ_02521	PCHMLMIE_01347	AHALIGDO_01842	AGLCKAPL_01323	PMDEOAHF_00060	OFKPCACC_00213
bamD		Outer membrane protein assembly factor BamD	27	27	1	1	9178				1016	1016	1016	GKLMAEHO_02773	NABABHHC_01075	NGDNHGDO_03389	BNADADGP_00283	DNHKFBIJ_00317	APNFPODL_00624	ODEGKIIL_02230	BFFJECJP_01998	LDNPNOCJ_01575	HMNBKDNO_03341	FIMPCLKD_03017	GNOIJLNC_02346	OPDODBMN_02938	KMIMLKCC_02273	MGJBCPGP_00533	BNLDLFLC_01437	EECBHJJD_01798	CCMBABFH_01817	IGHBLAGC_02386	AJGMILHN_01809	HKBNIMKO_00248	NBOKCOPJ_01133	PCHMLMIE_02912	AHALIGDO_02260	AGLCKAPL_02139	PMDEOAHF_02316	OFKPCACC_00867
group_10260		hypothetical protein	27	27	1	1	1775				920	920	920	GKLMAEHO_01056	NABABHHC_02678	NGDNHGDO_00793	BNADADGP_01484	DNHKFBIJ_01443	APNFPODL_01461	ODEGKIIL_02959	BFFJECJP_00375	LDNPNOCJ_00374	HMNBKDNO_01163	FIMPCLKD_01430	GNOIJLNC_03108	OPDODBMN_02528	KMIMLKCC_03588	MGJBCPGP_00581	BNLDLFLC_01219	EECBHJJD_03344	CCMBABFH_03419	IGHBLAGC_00372	AJGMILHN_03367	HKBNIMKO_01516	NBOKCOPJ_02493	PCHMLMIE_01319	AHALIGDO_01870	AGLCKAPL_03094	PMDEOAHF_00032	OFKPCACC_00186
coaX		Type III pantothenate kinase	27	27	1	1	5986				758	758	758	GKLMAEHO_02702	NABABHHC_01002	NGDNHGDO_03458	BNADADGP_00213	DNHKFBIJ_00388	APNFPODL_00696	ODEGKIIL_02301	BFFJECJP_02067	LDNPNOCJ_01646	HMNBKDNO_03414	FIMPCLKD_03090	GNOIJLNC_02419	OPDODBMN_02867	KMIMLKCC_02729	MGJBCPGP_00673	BNLDLFLC_01508	EECBHJJD_01869	CCMBABFH_01888	IGHBLAGC_02313	AJGMILHN_01881	HKBNIMKO_00177	NBOKCOPJ_01206	PCHMLMIE_02842	AHALIGDO_02334	AGLCKAPL_02208	PMDEOAHF_02385	OFKPCACC_00796
rsmB		Ribosomal RNA small subunit methyltransferase B	27	27	1	1	806				1205	1205	1205	GKLMAEHO_01592	NABABHHC_02306	NGDNHGDO_01205	BNADADGP_01038	DNHKFBIJ_00921	APNFPODL_01731	ODEGKIIL_00797	BFFJECJP_02741	LDNPNOCJ_03556	HMNBKDNO_00769	FIMPCLKD_01035	GNOIJLNC_01485	OPDODBMN_01534	KMIMLKCC_02577	MGJBCPGP_02976	BNLDLFLC_02693	EECBHJJD_02937	CCMBABFH_03011	IGHBLAGC_03159	AJGMILHN_02958	HKBNIMKO_01899	NBOKCOPJ_00798	PCHMLMIE_00553	AHALIGDO_01476	AGLCKAPL_00955	PMDEOAHF_00426	OFKPCACC_00588
group_10263		NADH-quinone oxidoreductase subunit 12	27	27	1	1	8655				1898	1898	1898	GKLMAEHO_01865	NABABHHC_02020	NGDNHGDO_01512	BNADADGP_03081	DNHKFBIJ_03889	APNFPODL_01023	ODEGKIIL_00489	BFFJECJP_03845	LDNPNOCJ_02423	HMNBKDNO_00484	FIMPCLKD_00750	GNOIJLNC_01771	OPDODBMN_03555	KMIMLKCC_00769	MGJBCPGP_01465	BNLDLFLC_03159	EECBHJJD_02650	CCMBABFH_02713	IGHBLAGC_01548	AJGMILHN_02670	HKBNIMKO_00586	NBOKCOPJ_00484	PCHMLMIE_01156	AHALIGDO_01190	AGLCKAPL_00649	PMDEOAHF_00733	OFKPCACC_02200
group_10264		putative transcriptional regulatory protein	27	27	1	1	9599				737	737	737	GKLMAEHO_03027	NABABHHC_01322	NGDNHGDO_03129	BNADADGP_00530	DNHKFBIJ_00053	APNFPODL_02906	ODEGKIIL_01967	BFFJECJP_01757	LDNPNOCJ_01316	HMNBKDNO_03876	FIMPCLKD_03876	GNOIJLNC_01311	OPDODBMN_01895	KMIMLKCC_01483	MGJBCPGP_02861	BNLDLFLC_02783	EECBHJJD_01540	CCMBABFH_01558	IGHBLAGC_02663	AJGMILHN_01550	HKBNIMKO_02184	NBOKCOPJ_00886	PCHMLMIE_03151	AHALIGDO_02010	AGLCKAPL_03785	PMDEOAHF_02056	OFKPCACC_03266
group_10265		hypothetical protein	27	27	1	1	8725				914	914	914	GKLMAEHO_01805	NABABHHC_02080	NGDNHGDO_01452	BNADADGP_03022	DNHKFBIJ_03947	APNFPODL_00964	ODEGKIIL_00547	BFFJECJP_03785	LDNPNOCJ_02483	HMNBKDNO_00544	FIMPCLKD_00810	GNOIJLNC_01711	OPDODBMN_00799	KMIMLKCC_00808	MGJBCPGP_01271	BNLDLFLC_03468	EECBHJJD_02710	CCMBABFH_02773	IGHBLAGC_01486	AJGMILHN_02730	HKBNIMKO_02796	NBOKCOPJ_00544	PCHMLMIE_01216	AHALIGDO_01250	AGLCKAPL_00709	PMDEOAHF_00673	OFKPCACC_02259
group_10266		hypothetical protein	27	27	1	1	9978				3188	3188	3188	GKLMAEHO_03294	NABABHHC_04189	NGDNHGDO_02848	BNADADGP_02845	DNHKFBIJ_03341	APNFPODL_02787	ODEGKIIL_03964	BFFJECJP_01130	LDNPNOCJ_03456	HMNBKDNO_02276	FIMPCLKD_02157	GNOIJLNC_00495	OPDODBMN_00794	KMIMLKCC_00517	MGJBCPGP_01145	BNLDLFLC_03320	EECBHJJD_01268	CCMBABFH_01280	IGHBLAGC_02942	AJGMILHN_01276	HKBNIMKO_02334	NBOKCOPJ_03903	PCHMLMIE_00384	AHALIGDO_03167	AGLCKAPL_01754	PMDEOAHF_03092	OFKPCACC_03710
group_10267		hypothetical protein	27	27	1	1	9497				1292	1298	1292	GKLMAEHO_02940	NABABHHC_01238	NGDNHGDO_03216	BNADADGP_00446	DNHKFBIJ_00145	APNFPODL_02999	ODEGKIIL_02059	BFFJECJP_01840	LDNPNOCJ_01409	HMNBKDNO_03960	FIMPCLKD_03960	GNOIJLNC_01227	OPDODBMN_01063	KMIMLKCC_01655	MGJBCPGP_00269	BNLDLFLC_01697	EECBHJJD_01633	CCMBABFH_01651	IGHBLAGC_02578	AJGMILHN_01643	HKBNIMKO_00461	NBOKCOPJ_00970	PCHMLMIE_03069	AHALIGDO_02093	AGLCKAPL_03698	PMDEOAHF_02144	OFKPCACC_03181
aspS		Aspartate--tRNA ligase	27	27	1	1	7846				1754	1754	1754	GKLMAEHO_02285	NABABHHC_03414	NGDNHGDO_01907	BNADADGP_03474	DNHKFBIJ_03505	APNFPODL_02560	ODEGKIIL_00106	BFFJECJP_03054	LDNPNOCJ_02030	HMNBKDNO_00097	FIMPCLKD_02500	GNOIJLNC_02158	OPDODBMN_02767	KMIMLKCC_01896	MGJBCPGP_00802	BNLDLFLC_02256	EECBHJJD_02257	CCMBABFH_02276	IGHBLAGC_01937	AJGMILHN_02274	HKBNIMKO_02750	NBOKCOPJ_00097	PCHMLMIE_00767	AHALIGDO_00812	AGLCKAPL_00254	PMDEOAHF_01129	OFKPCACC_01779
mntR		HTH-type transcriptional regulator MntR	27	27	1	1	6350				653	653	653	GKLMAEHO_00336	NABABHHC_00863	NGDNHGDO_00075	BNADADGP_00663	DNHKFBIJ_02325	APNFPODL_03121	ODEGKIIL_03784	BFFJECJP_02320	LDNPNOCJ_01134	HMNBKDNO_02131	FIMPCLKD_00565	GNOIJLNC_03863	OPDODBMN_03992	KMIMLKCC_03854	MGJBCPGP_00466	BNLDLFLC_03022	EECBHJJD_00209	CCMBABFH_00211	IGHBLAGC_00094	AJGMILHN_00210	HKBNIMKO_02895	NBOKCOPJ_03037	PCHMLMIE_03439	AHALIGDO_00075	AGLCKAPL_01871	PMDEOAHF_01931	OFKPCACC_01020
group_10270		hypothetical protein	27	27	1	1	8226				338	338	338	GKLMAEHO_02188	NABABHHC_03491	NGDNHGDO_01829	BNADADGP_03397	DNHKFBIJ_03583	APNFPODL_02637	ODEGKIIL_00183	BFFJECJP_03132	LDNPNOCJ_02108	HMNBKDNO_00174	FIMPCLKD_02423	GNOIJLNC_02081	OPDODBMN_00993	KMIMLKCC_02655	MGJBCPGP_02748	BNLDLFLC_01911	EECBHJJD_02335	CCMBABFH_02354	IGHBLAGC_01859	AJGMILHN_02352	HKBNIMKO_02672	NBOKCOPJ_00174	PCHMLMIE_00846	AHALIGDO_00889	AGLCKAPL_00332	PMDEOAHF_01051	OFKPCACC_01860
slyD		FKBP-type peptidyl-prolyl cis-trans isomerase SlyD	27	27	1	1	8305				500	500	500	GKLMAEHO_02115	NABABHHC_03562	NGDNHGDO_01759	BNADADGP_03327	DNHKFBIJ_03654	APNFPODL_01254	ODEGKIIL_00254	BFFJECJP_03205	LDNPNOCJ_02179	HMNBKDNO_00245	FIMPCLKD_02352	GNOIJLNC_02010	OPDODBMN_00922	KMIMLKCC_01773	MGJBCPGP_02784	BNLDLFLC_00648	EECBHJJD_02406	CCMBABFH_02425	IGHBLAGC_01788	AJGMILHN_02424	HKBNIMKO_02601	NBOKCOPJ_00245	PCHMLMIE_00919	AHALIGDO_00959	AGLCKAPL_00402	PMDEOAHF_00981	OFKPCACC_01936
ndk		Nucleoside diphosphate kinase	27	27	1	1	6562				419	419	419	GKLMAEHO_00438	NABABHHC_00671	NGDNHGDO_00221	BNADADGP_02152	DNHKFBIJ_02188	APNFPODL_00437	ODEGKIIL_03646	BFFJECJP_02459	LDNPNOCJ_00993	HMNBKDNO_02011	FIMPCLKD_00437	GNOIJLNC_03736	OPDODBMN_01410	KMIMLKCC_01393	MGJBCPGP_03448	BNLDLFLC_02355	EECBHJJD_00067	CCMBABFH_00068	IGHBLAGC_02963	AJGMILHN_00067	HKBNIMKO_03036	NBOKCOPJ_03165	PCHMLMIE_03579	AHALIGDO_00195	AGLCKAPL_02523	PMDEOAHF_01785	OFKPCACC_01156
opuCA		Glycine betaine/carnitine/choline transport ATP-binding protein OpuCA	27	27	1	1	9184				707	707	707	GKLMAEHO_02779	NABABHHC_01081	NGDNHGDO_03383	BNADADGP_00289	DNHKFBIJ_00311	APNFPODL_00618	ODEGKIIL_02224	BFFJECJP_01992	LDNPNOCJ_01569	HMNBKDNO_03335	FIMPCLKD_03011	GNOIJLNC_02340	OPDODBMN_02944	KMIMLKCC_02267	MGJBCPGP_00527	BNLDLFLC_01431	EECBHJJD_01792	CCMBABFH_01811	IGHBLAGC_02392	AJGMILHN_01803	HKBNIMKO_00254	NBOKCOPJ_01127	PCHMLMIE_02918	AHALIGDO_02254	AGLCKAPL_02133	PMDEOAHF_02310	OFKPCACC_00873
ndhJ		NAD(P)H-quinone oxidoreductase subunit J, chloroplastic	27	27	1	1	8667				500	500	500	GKLMAEHO_01855	NABABHHC_02030	NGDNHGDO_01502	BNADADGP_03071	DNHKFBIJ_03899	APNFPODL_01013	ODEGKIIL_00499	BFFJECJP_03835	LDNPNOCJ_02433	HMNBKDNO_00494	FIMPCLKD_00760	GNOIJLNC_01761	OPDODBMN_00573	KMIMLKCC_00759	MGJBCPGP_01455	BNLDLFLC_03149	EECBHJJD_02660	CCMBABFH_02723	IGHBLAGC_01538	AJGMILHN_02680	HKBNIMKO_00596	NBOKCOPJ_00494	PCHMLMIE_01166	AHALIGDO_01200	AGLCKAPL_00659	PMDEOAHF_00723	OFKPCACC_02210
slyA_1		Transcriptional regulator SlyA	27	27	1	1	6607				449	449	449	GKLMAEHO_00466	NABABHHC_00640	NGDNHGDO_00247	BNADADGP_02121	DNHKFBIJ_02157	APNFPODL_00405	ODEGKIIL_03615	BFFJECJP_02486	LDNPNOCJ_00963	HMNBKDNO_01980	FIMPCLKD_00406	GNOIJLNC_03705	OPDODBMN_03358	KMIMLKCC_00381	MGJBCPGP_00938	BNLDLFLC_02325	EECBHJJD_00037	CCMBABFH_00037	IGHBLAGC_00329	AJGMILHN_00037	HKBNIMKO_03066	NBOKCOPJ_03195	PCHMLMIE_03606	AHALIGDO_00227	AGLCKAPL_02549	PMDEOAHF_01759	OFKPCACC_01185
ribB		3,4-dihydroxy-2-butanone 4-phosphate synthase	27	27	1	1	8328				650	650	650	GKLMAEHO_02095	NABABHHC_03582	NGDNHGDO_01742	BNADADGP_03309	DNHKFBIJ_03674	APNFPODL_01239	ODEGKIIL_00274	BFFJECJP_03217	LDNPNOCJ_02200	HMNBKDNO_00265	FIMPCLKD_02332	GNOIJLNC_01990	OPDODBMN_00901	KMIMLKCC_01794	MGJBCPGP_03166	BNLDLFLC_00627	EECBHJJD_02427	CCMBABFH_02446	IGHBLAGC_01767	AJGMILHN_02445	HKBNIMKO_02580	NBOKCOPJ_00265	PCHMLMIE_00931	AHALIGDO_00979	AGLCKAPL_00419	PMDEOAHF_00964	OFKPCACC_01956
group_10277		Putative pyridoxal phosphate-dependent acyltransferase	27	27	1	1	2191				1271	1271	1271	GKLMAEHO_00106	NABABHHC_01762	NGDNHGDO_02222	BNADADGP_03940	DNHKFBIJ_02912	APNFPODL_02377	ODEGKIIL_01771	BFFJECJP_03418	LDNPNOCJ_03078	HMNBKDNO_03029	FIMPCLKD_03675	GNOIJLNC_00921	OPDODBMN_03798	KMIMLKCC_03718	MGJBCPGP_03872	BNLDLFLC_03605	EECBHJJD_00427	CCMBABFH_00428	IGHBLAGC_00948	AJGMILHN_00428	HKBNIMKO_03254	NBOKCOPJ_01669	PCHMLMIE_01668	AHALIGDO_02952	AGLCKAPL_03455	PMDEOAHF_03429	OFKPCACC_02575
zwf		Glucose-6-phosphate 1-dehydrogenase	27	27	1	1	3178				1481	1481	1481	GKLMAEHO_00017	NABABHHC_01665	NGDNHGDO_02318	BNADADGP_03845	DNHKFBIJ_02807	APNFPODL_02164	ODEGKIIL_01665	BFFJECJP_03336	LDNPNOCJ_02974	HMNBKDNO_02932	FIMPCLKD_03578	GNOIJLNC_00824	OPDODBMN_03589	KMIMLKCC_03096	MGJBCPGP_00177	BNLDLFLC_00584	EECBHJJD_00531	CCMBABFH_00532	IGHBLAGC_01052	AJGMILHN_00532	HKBNIMKO_03150	NBOKCOPJ_01766	PCHMLMIE_01750	AHALIGDO_02855	AGLCKAPL_03359	PMDEOAHF_03525	OFKPCACC_02688
pyrDA		Dihydroorotate dehydrogenase A (fumarate)	27	27	1	1	7845				935	935	935	GKLMAEHO_02286	NABABHHC_03413	NGDNHGDO_01908	BNADADGP_03475	DNHKFBIJ_03504	APNFPODL_02559	ODEGKIIL_00105	BFFJECJP_03053	LDNPNOCJ_02029	HMNBKDNO_00096	FIMPCLKD_02501	GNOIJLNC_02159	OPDODBMN_02766	KMIMLKCC_01897	MGJBCPGP_00801	BNLDLFLC_02257	EECBHJJD_02256	CCMBABFH_02275	IGHBLAGC_01938	AJGMILHN_02273	HKBNIMKO_02751	NBOKCOPJ_00096	PCHMLMIE_00766	AHALIGDO_00811	AGLCKAPL_00253	PMDEOAHF_01130	OFKPCACC_01778
nudL		putative Nudix hydrolase NudL	27	27	1	1	1425				626	626	626	GKLMAEHO_01253	NABABHHC_02863	NGDNHGDO_00993	BNADADGP_01259	DNHKFBIJ_01170	APNFPODL_01647	ODEGKIIL_03291	BFFJECJP_00188	LDNPNOCJ_00190	HMNBKDNO_00982	FIMPCLKD_01248	GNOIJLNC_02926	OPDODBMN_01575	KMIMLKCC_03816	MGJBCPGP_03731	BNLDLFLC_00547	EECBHJJD_03159	CCMBABFH_03232	IGHBLAGC_03380	AJGMILHN_03181	HKBNIMKO_00800	NBOKCOPJ_02675	PCHMLMIE_01503	AHALIGDO_01688	AGLCKAPL_01167	PMDEOAHF_00215	OFKPCACC_00372
scoA		putative succinyl-CoA:3-ketoacid coenzyme A transferase subunit A	27	27	1	1	4115				698	698	698	GKLMAEHO_00691	NABABHHC_00123	NGDNHGDO_00457	BNADADGP_01825	DNHKFBIJ_01825	APNFPODL_00208	ODEGKIIL_03409	BFFJECJP_00710	LDNPNOCJ_00757	HMNBKDNO_01546	FIMPCLKD_00123	GNOIJLNC_03491	OPDODBMN_02548	KMIMLKCC_01274	MGJBCPGP_03062	BNLDLFLC_00683	EECBHJJD_03730	CCMBABFH_03802	IGHBLAGC_00672	AJGMILHN_03752	HKBNIMKO_02393	NBOKCOPJ_02110	PCHMLMIE_00239	AHALIGDO_00434	AGLCKAPL_02759	PMDEOAHF_01548	OFKPCACC_01398
group_10282		hypothetical protein	27	27	1	1	9137				653	653	653	GKLMAEHO_02734	NABABHHC_01036	NGDNHGDO_03428	BNADADGP_00244	DNHKFBIJ_00356	APNFPODL_00664	ODEGKIIL_02269	BFFJECJP_02037	LDNPNOCJ_01614	HMNBKDNO_03380	FIMPCLKD_03056	GNOIJLNC_02385	OPDODBMN_02899	KMIMLKCC_02761	MGJBCPGP_00705	BNLDLFLC_01476	EECBHJJD_01837	CCMBABFH_01856	IGHBLAGC_02347	AJGMILHN_01848	HKBNIMKO_00209	NBOKCOPJ_01172	PCHMLMIE_02873	AHALIGDO_02300	AGLCKAPL_02178	PMDEOAHF_02355	OFKPCACC_00829
rsmI_2		Ribosomal RNA small subunit methyltransferase I	27	27	1	1	5850				674	674	674	GKLMAEHO_02604	NABABHHC_00304	NGDNHGDO_03532	BNADADGP_00101	DNHKFBIJ_00458	APNFPODL_00763	ODEGKIIL_02385	BFFJECJP_02133	LDNPNOCJ_01712	HMNBKDNO_03482	FIMPCLKD_03158	GNOIJLNC_02487	OPDODBMN_00770	KMIMLKCC_00397	MGJBCPGP_03292	BNLDLFLC_00193	EECBHJJD_01935	CCMBABFH_01954	IGHBLAGC_02245	AJGMILHN_01948	HKBNIMKO_00111	NBOKCOPJ_01274	PCHMLMIE_02776	AHALIGDO_02417	AGLCKAPL_02282	PMDEOAHF_02459	OFKPCACC_00721
group_10284		hypothetical protein	27	27	1	1	7909				371	371	371	GKLMAEHO_02225	NABABHHC_03473	NGDNHGDO_01848	BNADADGP_03415	DNHKFBIJ_03563	APNFPODL_02618	ODEGKIIL_00164	BFFJECJP_03113	LDNPNOCJ_02088	HMNBKDNO_00156	FIMPCLKD_02441	GNOIJLNC_02099	OPDODBMN_01012	KMIMLKCC_02636	MGJBCPGP_02767	BNLDLFLC_01930	EECBHJJD_02316	CCMBABFH_02334	IGHBLAGC_01878	AJGMILHN_02333	HKBNIMKO_02692	NBOKCOPJ_00156	PCHMLMIE_00827	AHALIGDO_00871	AGLCKAPL_00313	PMDEOAHF_01070	OFKPCACC_01839
rplT		50S ribosomal protein L20	27	27	1	1	2154				344	344	344	GKLMAEHO_00137	NABABHHC_01792	NGDNHGDO_02192	BNADADGP_03970	DNHKFBIJ_02940	APNFPODL_02349	ODEGKIIL_01799	BFFJECJP_03446	LDNPNOCJ_03106	HMNBKDNO_03059	FIMPCLKD_03705	GNOIJLNC_00951	OPDODBMN_03759	KMIMLKCC_03392	MGJBCPGP_03276	BNLDLFLC_03206	EECBHJJD_00399	CCMBABFH_00400	IGHBLAGC_00917	AJGMILHN_00400	HKBNIMKO_03282	NBOKCOPJ_01595	PCHMLMIE_01639	AHALIGDO_02982	AGLCKAPL_03485	PMDEOAHF_03399	OFKPCACC_02543
group_10286		SusD-like protein P2	27	27	1	1	9961				1421	1421	1421	GKLMAEHO_03282	NABABHHC_04201	NGDNHGDO_02860	BNADADGP_02857	DNHKFBIJ_03353	APNFPODL_02799	ODEGKIIL_03976	BFFJECJP_01142	LDNPNOCJ_03469	HMNBKDNO_02264	FIMPCLKD_02169	GNOIJLNC_00507	OPDODBMN_02070	KMIMLKCC_00056	MGJBCPGP_01199	BNLDLFLC_03308	EECBHJJD_01280	CCMBABFH_01292	IGHBLAGC_02930	AJGMILHN_01288	HKBNIMKO_02322	NBOKCOPJ_03915	PCHMLMIE_00372	AHALIGDO_03155	AGLCKAPL_01766	PMDEOAHF_03104	OFKPCACC_03722
gapA		Glyceraldehyde-3-phosphate dehydrogenase A	27	27	1	1	8533				1004	1004	1004	GKLMAEHO_01949	NABABHHC_01930	NGDNHGDO_01593	BNADADGP_03161	DNHKFBIJ_03809	APNFPODL_01105	ODEGKIIL_00408	BFFJECJP_03929	LDNPNOCJ_02335	HMNBKDNO_00403	FIMPCLKD_00669	GNOIJLNC_01852	OPDODBMN_01920	KMIMLKCC_02899	MGJBCPGP_02649	BNLDLFLC_01028	EECBHJJD_02562	CCMBABFH_02625	IGHBLAGC_01629	AJGMILHN_02581	HKBNIMKO_02445	NBOKCOPJ_00403	PCHMLMIE_01075	AHALIGDO_01109	AGLCKAPL_00568	PMDEOAHF_00814	OFKPCACC_02096
ahpC		Alkyl hydroperoxide reductase C	27	27	1	1	6550				635	635	635	GKLMAEHO_00426	NABABHHC_00683	NGDNHGDO_00209	BNADADGP_02164	DNHKFBIJ_02202	APNFPODL_00451	ODEGKIIL_03660	BFFJECJP_02447	LDNPNOCJ_01007	HMNBKDNO_02023	FIMPCLKD_00449	GNOIJLNC_03748	OPDODBMN_01391	KMIMLKCC_03259	MGJBCPGP_00130	BNLDLFLC_01280	EECBHJJD_00081	CCMBABFH_00082	IGHBLAGC_02975	AJGMILHN_00081	HKBNIMKO_03022	NBOKCOPJ_03153	PCHMLMIE_03567	AHALIGDO_00183	AGLCKAPL_02511	PMDEOAHF_01797	OFKPCACC_01144
secY		Protein translocase subunit SecY	27	27	1	1	9568				1379	1379	1379	GKLMAEHO_03002	NABABHHC_01298	NGDNHGDO_03151	BNADADGP_00509	DNHKFBIJ_00084	APNFPODL_02936	ODEGKIIL_01998	BFFJECJP_01779	LDNPNOCJ_01347	HMNBKDNO_03900	FIMPCLKD_03900	GNOIJLNC_01287	OPDODBMN_01976	KMIMLKCC_01514	MGJBCPGP_00988	BNLDLFLC_01758	EECBHJJD_01571	CCMBABFH_01589	IGHBLAGC_02639	AJGMILHN_01581	HKBNIMKO_00399	NBOKCOPJ_00910	PCHMLMIE_03129	AHALIGDO_02034	AGLCKAPL_03763	PMDEOAHF_02078	OFKPCACC_03242
frdA_2		Fumarate reductase flavoprotein subunit	27	27	1	1	7859				2009	2009	2009	GKLMAEHO_02276	NABABHHC_03424	NGDNHGDO_01897	BNADADGP_03464	DNHKFBIJ_03514	APNFPODL_02569	ODEGKIIL_00115	BFFJECJP_03064	LDNPNOCJ_02039	HMNBKDNO_00107	FIMPCLKD_02490	GNOIJLNC_02148	OPDODBMN_02776	KMIMLKCC_01887	MGJBCPGP_00811	BNLDLFLC_02247	EECBHJJD_02267	CCMBABFH_02285	IGHBLAGC_01927	AJGMILHN_02284	HKBNIMKO_02741	NBOKCOPJ_00107	PCHMLMIE_00777	AHALIGDO_00822	AGLCKAPL_00264	PMDEOAHF_01119	OFKPCACC_01789
murA1		UDP-N-acetylglucosamine 1-carboxyvinyltransferase	27	27	1	1	8509				1307	1307	1307	GKLMAEHO_01968	NABABHHC_01909	NGDNHGDO_01614	BNADADGP_03182	DNHKFBIJ_03788	APNFPODL_01126	ODEGKIIL_00387	BFFJECJP_03952	LDNPNOCJ_02314	HMNBKDNO_00382	FIMPCLKD_00648	GNOIJLNC_01873	OPDODBMN_01262	KMIMLKCC_02878	MGJBCPGP_02459	BNLDLFLC_01007	EECBHJJD_02541	CCMBABFH_02560	IGHBLAGC_01650	AJGMILHN_02559	HKBNIMKO_02466	NBOKCOPJ_00382	PCHMLMIE_01052	AHALIGDO_01088	AGLCKAPL_00547	PMDEOAHF_00835	OFKPCACC_02077
group_10292		hypothetical protein	27	27	1	1	9128				1403	1403	1403	GKLMAEHO_02726	NABABHHC_01030	NGDNHGDO_03434	BNADADGP_00238	DNHKFBIJ_00362	APNFPODL_00670	ODEGKIIL_02275	BFFJECJP_02043	LDNPNOCJ_01620	HMNBKDNO_03386	FIMPCLKD_03062	GNOIJLNC_02391	OPDODBMN_02893	KMIMLKCC_02755	MGJBCPGP_00699	BNLDLFLC_01482	EECBHJJD_01843	CCMBABFH_01862	IGHBLAGC_02340	AJGMILHN_01854	HKBNIMKO_00203	NBOKCOPJ_01178	PCHMLMIE_02867	AHALIGDO_02306	AGLCKAPL_02184	PMDEOAHF_02361	OFKPCACC_00821
group_10293		hypothetical protein	27	27	1	1	10250				383	383	383	GKLMAEHO_03410	NABABHHC_04036	NGDNHGDO_02735	BNADADGP_02723	DNHKFBIJ_03168	APNFPODL_03156	ODEGKIIL_01073	BFFJECJP_01230	LDNPNOCJ_03320	HMNBKDNO_02397	FIMPCLKD_02036	GNOIJLNC_00290	OPDODBMN_03932	KMIMLKCC_02335	MGJBCPGP_03634	BNLDLFLC_03592	EECBHJJD_01134	CCMBABFH_01144	IGHBLAGC_03558	AJGMILHN_01141	HKBNIMKO_00993	NBOKCOPJ_03782	PCHMLMIE_03895	AHALIGDO_03326	AGLCKAPL_01641	PMDEOAHF_02978	OFKPCACC_02380
speA		Biosynthetic arginine decarboxylase	27	27	1	1	10109				1391	1391	1391	GKLMAEHO_03358	NABABHHC_04131	NGDNHGDO_02791	BNADADGP_02786	DNHKFBIJ_03275	APNFPODL_02720	ODEGKIIL_03899	BFFJECJP_01566	LDNPNOCJ_03388	HMNBKDNO_02334	FIMPCLKD_02099	GNOIJLNC_00437	OPDODBMN_00039	KMIMLKCC_03508	MGJBCPGP_02927	BNLDLFLC_02899	EECBHJJD_01202	CCMBABFH_01212	IGHBLAGC_03493	AJGMILHN_01209	HKBNIMKO_01142	NBOKCOPJ_03845	PCHMLMIE_00448	AHALIGDO_03225	AGLCKAPL_01697	PMDEOAHF_03035	OFKPCACC_03653
serS		Serine--tRNA ligase	27	27	1	1	9230				1265	1265	1265	GKLMAEHO_02818	NABABHHC_01115	NGDNHGDO_03350	BNADADGP_00322	DNHKFBIJ_00274	APNFPODL_00582	ODEGKIIL_02187	BFFJECJP_01958	LDNPNOCJ_01534	HMNBKDNO_03301	FIMPCLKD_02977	GNOIJLNC_02306	OPDODBMN_02979	KMIMLKCC_02232	MGJBCPGP_00492	BNLDLFLC_01396	EECBHJJD_01757	CCMBABFH_01776	IGHBLAGC_02426	AJGMILHN_01767	HKBNIMKO_00289	NBOKCOPJ_01093	PCHMLMIE_02952	AHALIGDO_02220	AGLCKAPL_02100	PMDEOAHF_02277	OFKPCACC_00912
macA_1		Macrolide export protein MacA	27	27	1	1	5625				1244	1244	1244	GKLMAEHO_03626	NABABHHC_03823	NGDNHGDO_02523	BNADADGP_02445	DNHKFBIJ_02522	APNFPODL_03767	ODEGKIIL_01291	BFFJECJP_00888	LDNPNOCJ_02810	HMNBKDNO_02631	FIMPCLKD_01802	GNOIJLNC_00056	OPDODBMN_02339	KMIMLKCC_01337	MGJBCPGP_02706	BNLDLFLC_02453	EECBHJJD_00908	CCMBABFH_00917	IGHBLAGC_03793	AJGMILHN_00912	HKBNIMKO_03575	NBOKCOPJ_03569	PCHMLMIE_02505	AHALIGDO_03533	AGLCKAPL_01429	PMDEOAHF_02765	OFKPCACC_02991
atpA		ATP synthase subunit alpha	27	27	1	1	8678				1577	1577	1577	GKLMAEHO_01844	NABABHHC_02041	NGDNHGDO_01491	BNADADGP_03060	DNHKFBIJ_03909	APNFPODL_01002	ODEGKIIL_00509	BFFJECJP_03824	LDNPNOCJ_02444	HMNBKDNO_00505	FIMPCLKD_00771	GNOIJLNC_01750	OPDODBMN_00562	KMIMLKCC_00748	MGJBCPGP_01444	BNLDLFLC_02091	EECBHJJD_02671	CCMBABFH_02734	IGHBLAGC_01527	AJGMILHN_02691	HKBNIMKO_00607	NBOKCOPJ_00505	PCHMLMIE_01177	AHALIGDO_01211	AGLCKAPL_00670	PMDEOAHF_00712	OFKPCACC_02221
nhaX		Stress response protein NhaX	27	27	1	1	8285				443	443	443	GKLMAEHO_02133	NABABHHC_03544	NGDNHGDO_01777	BNADADGP_03345	DNHKFBIJ_03636	APNFPODL_01274	ODEGKIIL_00236	BFFJECJP_03187	LDNPNOCJ_02161	HMNBKDNO_00227	FIMPCLKD_02370	GNOIJLNC_02028	OPDODBMN_00940	KMIMLKCC_01755	MGJBCPGP_02802	BNLDLFLC_01858	EECBHJJD_02388	CCMBABFH_02407	IGHBLAGC_01806	AJGMILHN_02406	HKBNIMKO_02619	NBOKCOPJ_00227	PCHMLMIE_00901	AHALIGDO_00941	AGLCKAPL_00384	PMDEOAHF_00999	OFKPCACC_01916
smpB		SsrA-binding protein	27	27	1	1	9596				458	458	458	GKLMAEHO_03025	NABABHHC_01320	NGDNHGDO_03131	BNADADGP_00528	DNHKFBIJ_00055	APNFPODL_02908	ODEGKIIL_01969	BFFJECJP_01759	LDNPNOCJ_01318	HMNBKDNO_03878	FIMPCLKD_03878	GNOIJLNC_01309	OPDODBMN_01893	KMIMLKCC_01485	MGJBCPGP_02859	BNLDLFLC_02785	EECBHJJD_01542	CCMBABFH_01560	IGHBLAGC_02661	AJGMILHN_01552	HKBNIMKO_02182	NBOKCOPJ_00888	PCHMLMIE_03149	AHALIGDO_02012	AGLCKAPL_03783	PMDEOAHF_02058	OFKPCACC_03264
nagA		Alpha-N-acetylgalactosaminidase	27	27	1	1	2155				1388	1388	1388	GKLMAEHO_00136	NABABHHC_01791	NGDNHGDO_02193	BNADADGP_03969	DNHKFBIJ_02939	APNFPODL_02350	ODEGKIIL_01798	BFFJECJP_03445	LDNPNOCJ_03105	HMNBKDNO_03058	FIMPCLKD_03704	GNOIJLNC_00950	OPDODBMN_03760	KMIMLKCC_03391	MGJBCPGP_03275	BNLDLFLC_03207	EECBHJJD_00400	CCMBABFH_00401	IGHBLAGC_00918	AJGMILHN_00401	HKBNIMKO_03281	NBOKCOPJ_01596	PCHMLMIE_01640	AHALIGDO_02981	AGLCKAPL_03484	PMDEOAHF_03400	OFKPCACC_02544
group_10301		hypothetical protein	27	27	1	1	7669				671	671	671	GKLMAEHO_02429	NABABHHC_00473	NGDNHGDO_03709	BNADADGP_00850	DNHKFBIJ_00655	APNFPODL_03313	ODEGKIIL_02562	BFFJECJP_01513	LDNPNOCJ_01893	HMNBKDNO_03650	FIMPCLKD_03326	GNOIJLNC_02655	OPDODBMN_02294	KMIMLKCC_01092	MGJBCPGP_03113	BNLDLFLC_00404	EECBHJJD_02116	CCMBABFH_02135	IGHBLAGC_02077	AJGMILHN_02130	HKBNIMKO_01378	NBOKCOPJ_01442	PCHMLMIE_02178	AHALIGDO_02603	AGLCKAPL_02459	PMDEOAHF_02635	OFKPCACC_03492
lysC_2		Lysine-sensitive aspartokinase 3	27	27	1	1	10372				1238	1238	1238	GKLMAEHO_03508	NABABHHC_03939	NGDNHGDO_02640	BNADADGP_02626	DNHKFBIJ_03069	APNFPODL_03250	ODEGKIIL_01173	BFFJECJP_01331	LDNPNOCJ_03225	HMNBKDNO_02494	FIMPCLKD_01939	GNOIJLNC_00193	OPDODBMN_00641	KMIMLKCC_02432	MGJBCPGP_00262	BNLDLFLC_03496	EECBHJJD_01039	CCMBABFH_01048	IGHBLAGC_03655	AJGMILHN_01046	HKBNIMKO_00898	NBOKCOPJ_03685	PCHMLMIE_03795	AHALIGDO_03423	AGLCKAPL_01546	PMDEOAHF_02883	OFKPCACC_02278
nhaP		Na(+)/H(+) antiporter NhaP	27	27	1	1	8141				1274	1274	1274	GKLMAEHO_02483	NABABHHC_00420	NGDNHGDO_03654	BNADADGP_00904	DNHKFBIJ_00580	APNFPODL_03367	ODEGKIIL_02507	BFFJECJP_01455	LDNPNOCJ_01836	HMNBKDNO_03597	FIMPCLKD_03273	GNOIJLNC_02602	OPDODBMN_02238	KMIMLKCC_01036	MGJBCPGP_02347	BNLDLFLC_00348	EECBHJJD_02059	CCMBABFH_02078	IGHBLAGC_02130	AJGMILHN_02072	HKBNIMKO_01321	NBOKCOPJ_01389	PCHMLMIE_02120	AHALIGDO_02533	AGLCKAPL_02404	PMDEOAHF_02580	OFKPCACC_03438
group_10304		Hydroxypyruvate reductase	27	27	1	1	6336				950	953	951	GKLMAEHO_00326	NABABHHC_00873	NGDNHGDO_00065	BNADADGP_00653	DNHKFBIJ_02335	APNFPODL_03131	ODEGKIIL_03794	BFFJECJP_02310	LDNPNOCJ_01144	HMNBKDNO_02141	FIMPCLKD_00575	GNOIJLNC_03873	OPDODBMN_04002	KMIMLKCC_03864	MGJBCPGP_00456	BNLDLFLC_03012	EECBHJJD_00219	CCMBABFH_00221	IGHBLAGC_00105	AJGMILHN_00220	HKBNIMKO_02885	NBOKCOPJ_03027	PCHMLMIE_03429	AHALIGDO_00065	AGLCKAPL_01861	PMDEOAHF_01941	OFKPCACC_01010
group_10305		hypothetical protein	27	27	1	1	8078				371	371	371	GKLMAEHO_02528	NABABHHC_00379	NGDNHGDO_03613	BNADADGP_00026	DNHKFBIJ_00537	APNFPODL_00842	ODEGKIIL_02464	BFFJECJP_02215	LDNPNOCJ_01791	HMNBKDNO_03557	FIMPCLKD_03233	GNOIJLNC_02562	OPDODBMN_03817	KMIMLKCC_02195	MGJBCPGP_03371	BNLDLFLC_02414	EECBHJJD_02014	CCMBABFH_02033	IGHBLAGC_02170	AJGMILHN_02027	HKBNIMKO_00032	NBOKCOPJ_01349	PCHMLMIE_02693	AHALIGDO_02493	AGLCKAPL_02363	PMDEOAHF_02539	OFKPCACC_00646
ftsA		Cell division protein FtsA	27	27	1	1	8088				1361	1361	1361	GKLMAEHO_02517	NABABHHC_00389	NGDNHGDO_03622	BNADADGP_00016	DNHKFBIJ_00548	APNFPODL_00853	ODEGKIIL_02475	BFFJECJP_02225	LDNPNOCJ_01802	HMNBKDNO_03567	FIMPCLKD_03243	GNOIJLNC_02572	OPDODBMN_03806	KMIMLKCC_02206	MGJBCPGP_03382	BNLDLFLC_02425	EECBHJJD_02025	CCMBABFH_02044	IGHBLAGC_02160	AJGMILHN_02038	HKBNIMKO_00021	NBOKCOPJ_01359	PCHMLMIE_02683	AHALIGDO_02503	AGLCKAPL_02372	PMDEOAHF_02548	OFKPCACC_00637
petJ_2		Cytochrome c6	27	27	1	1	9234				893	893	893	GKLMAEHO_02822	NABABHHC_01119	NGDNHGDO_03346	BNADADGP_00326	DNHKFBIJ_00270	APNFPODL_00578	ODEGKIIL_02183	BFFJECJP_01954	LDNPNOCJ_01530	HMNBKDNO_03297	FIMPCLKD_02973	GNOIJLNC_02302	OPDODBMN_02983	KMIMLKCC_02228	MGJBCPGP_00488	BNLDLFLC_01392	EECBHJJD_01753	CCMBABFH_01772	IGHBLAGC_02430	AJGMILHN_01763	HKBNIMKO_00293	NBOKCOPJ_01089	PCHMLMIE_02956	AHALIGDO_02216	AGLCKAPL_02096	PMDEOAHF_02273	OFKPCACC_00916
mrcA		Penicillin-binding protein 1A	27	27	1	1	9147				2384	2384	2384	GKLMAEHO_02744	NABABHHC_01046	NGDNHGDO_03418	BNADADGP_00254	DNHKFBIJ_00346	APNFPODL_00654	ODEGKIIL_02259	BFFJECJP_02027	LDNPNOCJ_01604	HMNBKDNO_03370	FIMPCLKD_03046	GNOIJLNC_02375	OPDODBMN_02909	KMIMLKCC_02771	MGJBCPGP_00715	BNLDLFLC_01466	EECBHJJD_01827	CCMBABFH_01846	IGHBLAGC_02357	AJGMILHN_01838	HKBNIMKO_00219	NBOKCOPJ_01162	PCHMLMIE_02883	AHALIGDO_02290	AGLCKAPL_02168	PMDEOAHF_02345	OFKPCACC_00839
group_10309		hypothetical protein	27	27	1	1	9575				515	515	515	GKLMAEHO_03008	NABABHHC_01304	NGDNHGDO_03145	BNADADGP_00515	DNHKFBIJ_00078	APNFPODL_02930	ODEGKIIL_01992	BFFJECJP_01773	LDNPNOCJ_01341	HMNBKDNO_03894	FIMPCLKD_03894	GNOIJLNC_01293	OPDODBMN_01982	KMIMLKCC_01508	MGJBCPGP_00982	BNLDLFLC_01764	EECBHJJD_01565	CCMBABFH_01583	IGHBLAGC_02645	AJGMILHN_01575	HKBNIMKO_00393	NBOKCOPJ_00904	PCHMLMIE_03135	AHALIGDO_02028	AGLCKAPL_03769	PMDEOAHF_02072	OFKPCACC_03248
group_10310		hypothetical protein	27	27	1	1	1778				1364	1364	1364	GKLMAEHO_01053	NABABHHC_02675	NGDNHGDO_00790	BNADADGP_01487	DNHKFBIJ_01446	APNFPODL_01458	ODEGKIIL_02956	BFFJECJP_00378	LDNPNOCJ_00377	HMNBKDNO_01166	FIMPCLKD_01433	GNOIJLNC_03111	OPDODBMN_02531	KMIMLKCC_03585	MGJBCPGP_00578	BNLDLFLC_01222	EECBHJJD_03347	CCMBABFH_03422	IGHBLAGC_00369	AJGMILHN_03370	HKBNIMKO_01519	NBOKCOPJ_02490	PCHMLMIE_01316	AHALIGDO_01873	AGLCKAPL_03091	PMDEOAHF_00029	OFKPCACC_00183
leuD		3-isopropylmalate dehydratase small subunit	27	27	1	1	2146				590	590	590	GKLMAEHO_00145	NABABHHC_01800	NGDNHGDO_02184	BNADADGP_03978	DNHKFBIJ_02948	APNFPODL_02341	ODEGKIIL_01807	BFFJECJP_03454	LDNPNOCJ_03114	HMNBKDNO_03067	FIMPCLKD_03713	GNOIJLNC_00959	OPDODBMN_03751	KMIMLKCC_03400	MGJBCPGP_03284	BNLDLFLC_03198	EECBHJJD_00391	CCMBABFH_00392	IGHBLAGC_00909	AJGMILHN_00392	HKBNIMKO_03290	NBOKCOPJ_01587	PCHMLMIE_01631	AHALIGDO_02990	AGLCKAPL_03493	PMDEOAHF_03391	OFKPCACC_02535
lpxD_1		UDP-3-O-acylglucosamine N-acyltransferase	27	27	1	1	2793				1037	1037	1037	GKLMAEHO_03793	NABABHHC_01489	NGDNHGDO_03834	BNADADGP_02344	DNHKFBIJ_02629	APNFPODL_01976	ODEGKIIL_01487	BFFJECJP_03604	LDNPNOCJ_02697	HMNBKDNO_02756	FIMPCLKD_03402	GNOIJLNC_00602	OPDODBMN_01802	KMIMLKCC_00267	MGJBCPGP_00306	BNLDLFLC_02165	EECBHJJD_00795	CCMBABFH_00804	IGHBLAGC_03928	AJGMILHN_00796	HKBNIMKO_00701	NBOKCOPJ_01943	PCHMLMIE_02284	AHALIGDO_02679	AGLCKAPL_03178	PMDEOAHF_03836	OFKPCACC_02863
group_10313		hypothetical protein	27	27	1	1	6349				1367	1367	1367	GKLMAEHO_00335	NABABHHC_00864	NGDNHGDO_00074	BNADADGP_00662	DNHKFBIJ_02326	APNFPODL_03122	ODEGKIIL_03785	BFFJECJP_02319	LDNPNOCJ_01135	HMNBKDNO_02132	FIMPCLKD_00566	GNOIJLNC_03864	OPDODBMN_03993	KMIMLKCC_03855	MGJBCPGP_00465	BNLDLFLC_03021	EECBHJJD_00210	CCMBABFH_00212	IGHBLAGC_00095	AJGMILHN_00211	HKBNIMKO_02894	NBOKCOPJ_03036	PCHMLMIE_03438	AHALIGDO_00074	AGLCKAPL_01870	PMDEOAHF_01932	OFKPCACC_01019
rocA		1-pyrroline-5-carboxylate dehydrogenase	27	27	1	1	771				1625	1625	1625	GKLMAEHO_01619	NABABHHC_02283	NGDNHGDO_01228	BNADADGP_01017	DNHKFBIJ_00893	APNFPODL_01702	ODEGKIIL_00769	BFFJECJP_02718	LDNPNOCJ_03584	HMNBKDNO_00746	FIMPCLKD_01012	GNOIJLNC_01508	OPDODBMN_03696	KMIMLKCC_00347	MGJBCPGP_02948	BNLDLFLC_02665	EECBHJJD_02909	CCMBABFH_02983	IGHBLAGC_03133	AJGMILHN_02930	HKBNIMKO_01927	NBOKCOPJ_00775	PCHMLMIE_00576	AHALIGDO_01455	AGLCKAPL_00932	PMDEOAHF_00449	OFKPCACC_00616
frdB_1		Fumarate reductase iron-sulfur subunit	27	27	1	1	7324				749	749	749	GKLMAEHO_01774	NABABHHC_02118	NGDNHGDO_01414	BNADADGP_02984	DNHKFBIJ_00720	APNFPODL_00928	ODEGKIIL_00579	BFFJECJP_01413	LDNPNOCJ_03851	HMNBKDNO_00582	FIMPCLKD_00848	GNOIJLNC_01673	OPDODBMN_01737	KMIMLKCC_00562	MGJBCPGP_01704	BNLDLFLC_01113	EECBHJJD_02742	CCMBABFH_02805	IGHBLAGC_01447	AJGMILHN_02763	HKBNIMKO_01035	NBOKCOPJ_00582	PCHMLMIE_02596	AHALIGDO_01288	AGLCKAPL_00746	PMDEOAHF_00635	OFKPCACC_03809
recR		Recombination protein RecR	27	27	1	1	820				605	605	605	GKLMAEHO_01578	NABABHHC_02319	NGDNHGDO_01192	BNADADGP_01050	DNHKFBIJ_00934	APNFPODL_01743	ODEGKIIL_00810	BFFJECJP_02753	LDNPNOCJ_03543	HMNBKDNO_00782	FIMPCLKD_01048	GNOIJLNC_01472	OPDODBMN_01547	KMIMLKCC_02564	MGJBCPGP_02989	BNLDLFLC_02706	EECBHJJD_02950	CCMBABFH_03024	IGHBLAGC_03172	AJGMILHN_02971	HKBNIMKO_01886	NBOKCOPJ_00811	PCHMLMIE_00541	AHALIGDO_01489	AGLCKAPL_00968	PMDEOAHF_00413	OFKPCACC_00575
group_10317		putative glycosyltransferase	27	27	1	1	6853				926	926	926	GKLMAEHO_00597	NABABHHC_03263	NGDNHGDO_00370	BNADADGP_01913	DNHKFBIJ_02030	APNFPODL_00281	ODEGKIIL_03487	BFFJECJP_02611	LDNPNOCJ_00832	HMNBKDNO_01729	FIMPCLKD_00212	GNOIJLNC_03580	OPDODBMN_02587	KMIMLKCC_03119	MGJBCPGP_00821	BNLDLFLC_00960	EECBHJJD_03806	CCMBABFH_03877	IGHBLAGC_01355	AJGMILHN_03828	HKBNIMKO_03363	NBOKCOPJ_03319	PCHMLMIE_03730	AHALIGDO_00350	AGLCKAPL_02672	PMDEOAHF_01635	OFKPCACC_01308
prc		Tail-specific protease	27	27	1	1	5838				2126	2126	2126	GKLMAEHO_02595	NABABHHC_00313	NGDNHGDO_03542	BNADADGP_00092	DNHKFBIJ_00467	APNFPODL_00772	ODEGKIIL_02394	BFFJECJP_02143	LDNPNOCJ_01721	HMNBKDNO_03491	FIMPCLKD_03167	GNOIJLNC_02496	OPDODBMN_00761	KMIMLKCC_00406	MGJBCPGP_03301	BNLDLFLC_00184	EECBHJJD_01944	CCMBABFH_01963	IGHBLAGC_02236	AJGMILHN_01957	HKBNIMKO_00102	NBOKCOPJ_01283	PCHMLMIE_02766	AHALIGDO_02426	AGLCKAPL_02292	PMDEOAHF_02469	OFKPCACC_00712
recD2		ATP-dependent RecD-like DNA helicase	27	27	1	1	8246				2129	2147	2146	GKLMAEHO_02167	NABABHHC_03510	NGDNHGDO_01811	BNADADGP_03379	DNHKFBIJ_03602	APNFPODL_02657	ODEGKIIL_00202	BFFJECJP_03153	LDNPNOCJ_02127	HMNBKDNO_00193	FIMPCLKD_02404	GNOIJLNC_02062	OPDODBMN_00974	KMIMLKCC_02675	MGJBCPGP_02729	BNLDLFLC_01892	EECBHJJD_02354	CCMBABFH_02373	IGHBLAGC_01840	AJGMILHN_02371	HKBNIMKO_02653	NBOKCOPJ_00193	PCHMLMIE_00867	AHALIGDO_00907	AGLCKAPL_00350	PMDEOAHF_01033	OFKPCACC_01879
nqo1		NADH-quinone oxidoreductase subunit 1	27	27	1	1	8664				1358	1358	1358	GKLMAEHO_01858	NABABHHC_02027	NGDNHGDO_01505	BNADADGP_03074	DNHKFBIJ_03896	APNFPODL_01016	ODEGKIIL_00496	BFFJECJP_03838	LDNPNOCJ_02430	HMNBKDNO_00491	FIMPCLKD_00757	GNOIJLNC_01764	OPDODBMN_00576	KMIMLKCC_00762	MGJBCPGP_01458	BNLDLFLC_03152	EECBHJJD_02657	CCMBABFH_02720	IGHBLAGC_01541	AJGMILHN_02677	HKBNIMKO_00593	NBOKCOPJ_00491	PCHMLMIE_01163	AHALIGDO_01197	AGLCKAPL_00656	PMDEOAHF_00726	OFKPCACC_02207
fadH		putative 2,4-dienoyl-CoA reductase	27	27	1	1	4726				881	881	881	GKLMAEHO_03158	NABABHHC_03125	NGDNHGDO_02979	BNADADGP_03698	DNHKFBIJ_04031	APNFPODL_03519	ODEGKIIL_04088	BFFJECJP_01002	LDNPNOCJ_03741	HMNBKDNO_03771	FIMPCLKD_02793	GNOIJLNC_01052	OPDODBMN_03151	KMIMLKCC_02828	MGJBCPGP_02896	BNLDLFLC_03364	EECBHJJD_01400	CCMBABFH_01413	IGHBLAGC_02814	AJGMILHN_01408	HKBNIMKO_03857	NBOKCOPJ_03435	PCHMLMIE_03289	AHALIGDO_03711	AGLCKAPL_00100	PMDEOAHF_03738	OFKPCACC_02474
czcA_3		Cobalt-zinc-cadmium resistance protein CzcA	27	27	1	1	8323				3155	3155	3155	GKLMAEHO_02099	NABABHHC_03578	NGDNHGDO_01746	BNADADGP_03313	DNHKFBIJ_03670	APNFPODL_01243	ODEGKIIL_00270	BFFJECJP_03213	LDNPNOCJ_02196	HMNBKDNO_00261	FIMPCLKD_02336	GNOIJLNC_01994	OPDODBMN_00905	KMIMLKCC_01790	MGJBCPGP_03162	BNLDLFLC_00631	EECBHJJD_02423	CCMBABFH_02442	IGHBLAGC_01771	AJGMILHN_02441	HKBNIMKO_02584	NBOKCOPJ_00261	PCHMLMIE_00927	AHALIGDO_00975	AGLCKAPL_00415	PMDEOAHF_00968	OFKPCACC_01952
ispU		Ditrans,polycis-undecaprenyl-diphosphate synthase ((2E,6E)-farnesyl-diphosphate specific)	27	27	1	1	7703				755	755	755	GKLMAEHO_02399	NABABHHC_00503	NGDNHGDO_03739	BNADADGP_00820	DNHKFBIJ_00686	APNFPODL_03283	ODEGKIIL_02593	BFFJECJP_01543	LDNPNOCJ_01923	HMNBKDNO_03680	FIMPCLKD_03356	GNOIJLNC_02685	OPDODBMN_02324	KMIMLKCC_01122	MGJBCPGP_03083	BNLDLFLC_00434	EECBHJJD_02146	CCMBABFH_02165	IGHBLAGC_02047	AJGMILHN_02160	HKBNIMKO_01408	NBOKCOPJ_01472	PCHMLMIE_02208	AHALIGDO_02633	AGLCKAPL_02489	PMDEOAHF_02665	OFKPCACC_03522
dnaC		Replicative DNA helicase	27	27	1	1	9432				1577	1577	1577	GKLMAEHO_02894	NABABHHC_01188	NGDNHGDO_03267	BNADADGP_00396	DNHKFBIJ_00200	APNFPODL_00508	ODEGKIIL_02113	BFFJECJP_01884	LDNPNOCJ_01461	HMNBKDNO_03228	FIMPCLKD_02903	GNOIJLNC_01153	OPDODBMN_03052	KMIMLKCC_02065	MGJBCPGP_02098	BNLDLFLC_01324	EECBHJJD_01684	CCMBABFH_01702	IGHBLAGC_02500	AJGMILHN_01694	HKBNIMKO_00362	NBOKCOPJ_01020	PCHMLMIE_03025	AHALIGDO_02146	AGLCKAPL_02017	PMDEOAHF_02194	OFKPCACC_03132
group_10325		hypothetical protein	27	27	1	1	5770				344	344	344	GKLMAEHO_02546	NABABHHC_00360	NGDNHGDO_03595	BNADADGP_00045	DNHKFBIJ_00518	APNFPODL_00823	ODEGKIIL_02445	BFFJECJP_02196	LDNPNOCJ_01772	HMNBKDNO_03538	FIMPCLKD_03214	GNOIJLNC_02543	OPDODBMN_03836	KMIMLKCC_00457	MGJBCPGP_03352	BNLDLFLC_02395	EECBHJJD_01995	CCMBABFH_02014	IGHBLAGC_02189	AJGMILHN_02008	HKBNIMKO_00051	NBOKCOPJ_01330	PCHMLMIE_02712	AHALIGDO_02474	AGLCKAPL_02345	PMDEOAHF_02521	OFKPCACC_00664
betS		Glycine betaine/proline betaine transporter BetS	27	27	1	1	3033				2015	2015	2015	GKLMAEHO_03898	NABABHHC_01569	NGDNHGDO_02420	BNADADGP_02265	DNHKFBIJ_02717	APNFPODL_02081	ODEGKIIL_01575	BFFJECJP_03689	LDNPNOCJ_02609	HMNBKDNO_02836	FIMPCLKD_03482	GNOIJLNC_00728	OPDODBMN_00217	KMIMLKCC_03788	MGJBCPGP_01075	BNLDLFLC_00135	EECBHJJD_00707	CCMBABFH_00716	IGHBLAGC_01150	AJGMILHN_00708	HKBNIMKO_02114	NBOKCOPJ_01863	PCHMLMIE_02368	AHALIGDO_02758	AGLCKAPL_03257	PMDEOAHF_03627	OFKPCACC_02768
group_10327		Alcohol dehydrogenase	27	27	1	1	10349				1037	1037	1037	GKLMAEHO_03492	NABABHHC_03958	NGDNHGDO_02659	BNADADGP_02645	DNHKFBIJ_03088	APNFPODL_03231	ODEGKIIL_01154	BFFJECJP_01312	LDNPNOCJ_03244	HMNBKDNO_02475	FIMPCLKD_01958	GNOIJLNC_00212	OPDODBMN_00622	KMIMLKCC_02413	MGJBCPGP_02170	BNLDLFLC_03515	EECBHJJD_01058	CCMBABFH_01068	IGHBLAGC_03636	AJGMILHN_01065	HKBNIMKO_00917	NBOKCOPJ_03705	PCHMLMIE_03814	AHALIGDO_03404	AGLCKAPL_01565	PMDEOAHF_02902	OFKPCACC_02297
group_10328		hypothetical protein	27	27	1	1	8564				1040	1040	1040	GKLMAEHO_01928	NABABHHC_01952	NGDNHGDO_01571	BNADADGP_03140	DNHKFBIJ_03831	APNFPODL_01083	ODEGKIIL_00430	BFFJECJP_03908	LDNPNOCJ_02363	HMNBKDNO_00425	FIMPCLKD_00691	GNOIJLNC_01830	OPDODBMN_01708	KMIMLKCC_01633	MGJBCPGP_01906	BNLDLFLC_02528	EECBHJJD_02590	CCMBABFH_02653	IGHBLAGC_01607	AJGMILHN_02609	HKBNIMKO_00526	NBOKCOPJ_00425	PCHMLMIE_01096	AHALIGDO_01131	AGLCKAPL_00590	PMDEOAHF_00792	OFKPCACC_02118
clpC		ATP-dependent Clp protease ATP-binding subunit ClpC	27	27	1	1	8094				2537	2537	2537	GKLMAEHO_02510	NABABHHC_00394	NGDNHGDO_03629	BNADADGP_00011	DNHKFBIJ_00555	APNFPODL_00860	ODEGKIIL_02482	BFFJECJP_02230	LDNPNOCJ_01809	HMNBKDNO_03572	FIMPCLKD_03248	GNOIJLNC_02577	OPDODBMN_00516	KMIMLKCC_03981	MGJBCPGP_03675	BNLDLFLC_02432	EECBHJJD_02032	CCMBABFH_02051	IGHBLAGC_02155	AJGMILHN_02045	HKBNIMKO_00014	NBOKCOPJ_01364	PCHMLMIE_02678	AHALIGDO_02508	AGLCKAPL_02379	PMDEOAHF_02555	OFKPCACC_00632
dsbD_4		Thiol:disulfide interchange protein DsbD	27	27	1	1	1350				533	533	533	GKLMAEHO_01309	NABABHHC_02918	NGDNHGDO_01050	BNADADGP_01205	DNHKFBIJ_01113	APNFPODL_01894	ODEGKIIL_01018	BFFJECJP_02924	LDNPNOCJ_00131	HMNBKDNO_00927	FIMPCLKD_01193	GNOIJLNC_02871	OPDODBMN_01324	KMIMLKCC_02021	MGJBCPGP_03507	BNLDLFLC_00255	EECBHJJD_03099	CCMBABFH_03173	IGHBLAGC_03322	AJGMILHN_03120	HKBNIMKO_03665	NBOKCOPJ_02730	PCHMLMIE_02068	AHALIGDO_01633	AGLCKAPL_01110	PMDEOAHF_00272	OFKPCACC_00429
dpp5		Dipeptidyl-peptidase 5	27	27	1	1	2040				2000	2000	2000	GKLMAEHO_00224	NABABHHC_01885	NGDNHGDO_02026	BNADADGP_04065	DNHKFBIJ_03033	APNFPODL_02263	ODEGKIIL_01892	BFFJECJP_03539	LDNPNOCJ_03200	HMNBKDNO_03152	FIMPCLKD_03798	GNOIJLNC_03961	OPDODBMN_03224	KMIMLKCC_03893	MGJBCPGP_01335	BNLDLFLC_00023	EECBHJJD_00305	CCMBABFH_00306	IGHBLAGC_00821	AJGMILHN_00306	HKBNIMKO_01484	NBOKCOPJ_01502	PCHMLMIE_01546	AHALIGDO_03075	AGLCKAPL_03652	PMDEOAHF_03233	OFKPCACC_03403
kefC		Glutathione-regulated potassium-efflux system protein KefC	27	27	1	1	9892				1835	1835	1835	GKLMAEHO_03232	NABABHHC_04249	NGDNHGDO_02909	BNADADGP_02906	DNHKFBIJ_03400	APNFPODL_02847	ODEGKIIL_04023	BFFJECJP_01208	LDNPNOCJ_03519	HMNBKDNO_02216	FIMPCLKD_02217	GNOIJLNC_00555	OPDODBMN_02120	KMIMLKCC_00106	MGJBCPGP_01248	BNLDLFLC_01783	EECBHJJD_01330	CCMBABFH_01342	IGHBLAGC_02880	AJGMILHN_01338	HKBNIMKO_02436	NBOKCOPJ_03963	PCHMLMIE_00323	AHALIGDO_03107	AGLCKAPL_03131	PMDEOAHF_03154	OFKPCACC_03775
group_10333		hypothetical protein	27	27	1	1	10283				470	470	470	GKLMAEHO_03432	NABABHHC_04016	NGDNHGDO_02716	BNADADGP_02703	DNHKFBIJ_03149	APNFPODL_03176	ODEGKIIL_01093	BFFJECJP_01252	LDNPNOCJ_03301	HMNBKDNO_02417	FIMPCLKD_02016	GNOIJLNC_00270	OPDODBMN_01148	KMIMLKCC_02355	MGJBCPGP_02111	BNLDLFLC_03573	EECBHJJD_01115	CCMBABFH_01125	IGHBLAGC_03578	AJGMILHN_01122	HKBNIMKO_00974	NBOKCOPJ_03762	PCHMLMIE_03874	AHALIGDO_03346	AGLCKAPL_01622	PMDEOAHF_02959	OFKPCACC_02354
guaA		GMP synthase [glutamine-hydrolyzing]	27	27	1	1	4180				1529	1529	1529	GKLMAEHO_00740	NABABHHC_00074	NGDNHGDO_00505	BNADADGP_01777	DNHKFBIJ_01774	APNFPODL_00159	ODEGKIIL_03358	BFFJECJP_00659	LDNPNOCJ_00707	HMNBKDNO_01497	FIMPCLKD_00073	GNOIJLNC_03442	OPDODBMN_00200	KMIMLKCC_01463	MGJBCPGP_00249	BNLDLFLC_01985	EECBHJJD_03679	CCMBABFH_03752	IGHBLAGC_00722	AJGMILHN_03701	HKBNIMKO_01848	NBOKCOPJ_02159	PCHMLMIE_00188	AHALIGDO_00481	AGLCKAPL_02807	PMDEOAHF_01501	OFKPCACC_01451
walR		Transcriptional regulatory protein WalR	27	27	1	1	1364				677	677	677	GKLMAEHO_01295	NABABHHC_02904	NGDNHGDO_01036	BNADADGP_01219	DNHKFBIJ_01127	APNFPODL_01908	ODEGKIIL_01032	BFFJECJP_02938	LDNPNOCJ_00145	HMNBKDNO_00941	FIMPCLKD_01207	GNOIJLNC_02885	OPDODBMN_01338	KMIMLKCC_02035	MGJBCPGP_03521	BNLDLFLC_00269	EECBHJJD_03113	CCMBABFH_03187	IGHBLAGC_03337	AJGMILHN_03134	HKBNIMKO_03651	NBOKCOPJ_02716	PCHMLMIE_02082	AHALIGDO_01647	AGLCKAPL_01124	PMDEOAHF_00258	OFKPCACC_00415
lipA		Lipoyl synthase	27	27	1	1	1387				872	872	872	GKLMAEHO_01280	NABABHHC_02889	NGDNHGDO_01019	BNADADGP_01234	DNHKFBIJ_01144	APNFPODL_01926	ODEGKIIL_01049	BFFJECJP_02953	LDNPNOCJ_00162	HMNBKDNO_00956	FIMPCLKD_01222	GNOIJLNC_02900	OPDODBMN_01356	KMIMLKCC_00705	MGJBCPGP_01140	BNLDLFLC_00286	EECBHJJD_03130	CCMBABFH_03204	IGHBLAGC_03352	AJGMILHN_03151	HKBNIMKO_03634	NBOKCOPJ_02701	PCHMLMIE_02097	AHALIGDO_01662	AGLCKAPL_01141	PMDEOAHF_00241	OFKPCACC_00399
gpx1		Hydroperoxy fatty acid reductase gpx1	27	27	1	1	2205				533	533	533	GKLMAEHO_00091	NABABHHC_01747	NGDNHGDO_02236	BNADADGP_03926	DNHKFBIJ_02898	APNFPODL_02391	ODEGKIIL_01757	BFFJECJP_03404	LDNPNOCJ_03064	HMNBKDNO_03014	FIMPCLKD_03660	GNOIJLNC_00906	OPDODBMN_02005	KMIMLKCC_03704	MGJBCPGP_00403	BNLDLFLC_03230	EECBHJJD_00441	CCMBABFH_00442	IGHBLAGC_00963	AJGMILHN_00442	HKBNIMKO_03240	NBOKCOPJ_01684	PCHMLMIE_01682	AHALIGDO_02937	AGLCKAPL_03441	PMDEOAHF_03443	OFKPCACC_02589
group_10338		hypothetical protein	27	27	1	1	4127				986	986	986	GKLMAEHO_00702	NABABHHC_00111	NGDNHGDO_00469	BNADADGP_01813	DNHKFBIJ_01812	APNFPODL_00196	ODEGKIIL_03396	BFFJECJP_00698	LDNPNOCJ_00745	HMNBKDNO_01534	FIMPCLKD_00110	GNOIJLNC_03479	OPDODBMN_02560	KMIMLKCC_01286	MGJBCPGP_03074	BNLDLFLC_00671	EECBHJJD_03717	CCMBABFH_03790	IGHBLAGC_00684	AJGMILHN_03739	HKBNIMKO_02405	NBOKCOPJ_02122	PCHMLMIE_00227	AHALIGDO_00446	AGLCKAPL_02771	PMDEOAHF_01536	OFKPCACC_01409
glmS		Glutamine--fructose-6-phosphate aminotransferase [isomerizing]	27	27	1	1	10129				1850	1850	1850	GKLMAEHO_03372	NABABHHC_04117	NGDNHGDO_02777	BNADADGP_02772	DNHKFBIJ_03261	APNFPODL_02706	ODEGKIIL_03885	BFFJECJP_01580	LDNPNOCJ_03374	HMNBKDNO_02348	FIMPCLKD_02085	GNOIJLNC_00423	OPDODBMN_03083	KMIMLKCC_01818	MGJBCPGP_01943	BNLDLFLC_02885	EECBHJJD_01188	CCMBABFH_01198	IGHBLAGC_03507	AJGMILHN_01195	HKBNIMKO_01128	NBOKCOPJ_03831	PCHMLMIE_00462	AHALIGDO_03239	AGLCKAPL_01683	PMDEOAHF_03021	OFKPCACC_03639
argP		HTH-type transcriptional regulator ArgP	27	27	1	1	4246				917	917	917	GKLMAEHO_00781	NABABHHC_00032	NGDNHGDO_00547	BNADADGP_01735	DNHKFBIJ_01727	APNFPODL_00116	ODEGKIIL_02617	BFFJECJP_00617	LDNPNOCJ_00664	HMNBKDNO_01455	FIMPCLKD_00031	GNOIJLNC_03400	OPDODBMN_02397	KMIMLKCC_01420	MGJBCPGP_01408	BNLDLFLC_02028	EECBHJJD_03636	CCMBABFH_03709	IGHBLAGC_00239	AJGMILHN_03658	HKBNIMKO_01805	NBOKCOPJ_02201	PCHMLMIE_00146	AHALIGDO_00524	AGLCKAPL_02849	PMDEOAHF_01459	OFKPCACC_01494
nagB		Glucosamine-6-phosphate deaminase	27	27	1	1	5812				1919	1919	1919	GKLMAEHO_02574	NABABHHC_00332	NGDNHGDO_03564	BNADADGP_00073	DNHKFBIJ_00488	APNFPODL_00793	ODEGKIIL_02415	BFFJECJP_02164	LDNPNOCJ_01742	HMNBKDNO_03510	FIMPCLKD_03186	GNOIJLNC_02515	OPDODBMN_00239	KMIMLKCC_00427	MGJBCPGP_03322	BNLDLFLC_02365	EECBHJJD_01965	CCMBABFH_01984	IGHBLAGC_02217	AJGMILHN_01978	HKBNIMKO_00081	NBOKCOPJ_01302	PCHMLMIE_02744	AHALIGDO_02446	AGLCKAPL_02314	PMDEOAHF_02490	OFKPCACC_00692
pncA		Nicotinamidase	27	27	1	1	4124				605	605	605	GKLMAEHO_00699	NABABHHC_00114	NGDNHGDO_00466	BNADADGP_01816	DNHKFBIJ_01816	APNFPODL_00199	ODEGKIIL_03400	BFFJECJP_00701	LDNPNOCJ_00748	HMNBKDNO_01537	FIMPCLKD_00114	GNOIJLNC_03482	OPDODBMN_02557	KMIMLKCC_01283	MGJBCPGP_03071	BNLDLFLC_00674	EECBHJJD_03721	CCMBABFH_03793	IGHBLAGC_00681	AJGMILHN_03743	HKBNIMKO_02402	NBOKCOPJ_02119	PCHMLMIE_00230	AHALIGDO_00443	AGLCKAPL_02768	PMDEOAHF_01539	OFKPCACC_01406
ureC		Urease subunit alpha	27	27	1	1	8706				1721	1721	1721	GKLMAEHO_01823	NABABHHC_02063	NGDNHGDO_01469	BNADADGP_03039	DNHKFBIJ_03930	APNFPODL_00981	ODEGKIIL_00530	BFFJECJP_03802	LDNPNOCJ_02466	HMNBKDNO_00527	FIMPCLKD_00793	GNOIJLNC_01728	OPDODBMN_00540	KMIMLKCC_00726	MGJBCPGP_02330	BNLDLFLC_02113	EECBHJJD_02693	CCMBABFH_02756	IGHBLAGC_01504	AJGMILHN_02713	HKBNIMKO_00629	NBOKCOPJ_00527	PCHMLMIE_01199	AHALIGDO_01233	AGLCKAPL_00692	PMDEOAHF_00690	OFKPCACC_02242
dapE_1		Succinyl-diaminopimelate desuccinylase	27	27	1	1	6584				1388	1391	1388	GKLMAEHO_00450	NABABHHC_00655	NGDNHGDO_00236	BNADADGP_02137	DNHKFBIJ_02173	APNFPODL_00421	ODEGKIIL_03631	BFFJECJP_02475	LDNPNOCJ_00978	HMNBKDNO_01995	FIMPCLKD_00421	GNOIJLNC_03720	OPDODBMN_01190	KMIMLKCC_00824	MGJBCPGP_00956	BNLDLFLC_02340	EECBHJJD_00052	CCMBABFH_00052	IGHBLAGC_00345	AJGMILHN_00052	HKBNIMKO_03051	NBOKCOPJ_03181	PCHMLMIE_03595	AHALIGDO_00210	AGLCKAPL_02538	PMDEOAHF_01770	OFKPCACC_01168
ureG		Urease accessory protein UreG	27	27	1	1	8710				638	638	638	GKLMAEHO_01819	NABABHHC_02067	NGDNHGDO_01465	BNADADGP_03035	DNHKFBIJ_03934	APNFPODL_00977	ODEGKIIL_00534	BFFJECJP_03798	LDNPNOCJ_02470	HMNBKDNO_00531	FIMPCLKD_00797	GNOIJLNC_01724	OPDODBMN_00536	KMIMLKCC_00722	MGJBCPGP_02334	BNLDLFLC_02117	EECBHJJD_02697	CCMBABFH_02760	IGHBLAGC_01499	AJGMILHN_02717	HKBNIMKO_00633	NBOKCOPJ_00531	PCHMLMIE_01203	AHALIGDO_01237	AGLCKAPL_00696	PMDEOAHF_00686	OFKPCACC_02246
ald1		Long-chain-aldehyde dehydrogenase	27	27	1	1	10348				1532	1532	1532	GKLMAEHO_03491	NABABHHC_03959	NGDNHGDO_02660	BNADADGP_02646	DNHKFBIJ_03089	APNFPODL_03230	ODEGKIIL_01153	BFFJECJP_01311	LDNPNOCJ_03245	HMNBKDNO_02474	FIMPCLKD_01959	GNOIJLNC_00213	OPDODBMN_00621	KMIMLKCC_02412	MGJBCPGP_02169	BNLDLFLC_03516	EECBHJJD_01059	CCMBABFH_01069	IGHBLAGC_03635	AJGMILHN_01066	HKBNIMKO_00918	NBOKCOPJ_03706	PCHMLMIE_03815	AHALIGDO_03403	AGLCKAPL_01566	PMDEOAHF_02903	OFKPCACC_02298
dcp		Dipeptidyl carboxypeptidase	27	27	1	1	9890				2159	2159	2159	GKLMAEHO_03230	NABABHHC_04251	NGDNHGDO_02911	BNADADGP_02908	DNHKFBIJ_03402	APNFPODL_02849	ODEGKIIL_04025	BFFJECJP_01210	LDNPNOCJ_03521	HMNBKDNO_02214	FIMPCLKD_02219	GNOIJLNC_00557	OPDODBMN_02122	KMIMLKCC_00108	MGJBCPGP_01250	BNLDLFLC_01781	EECBHJJD_01332	CCMBABFH_01344	IGHBLAGC_02878	AJGMILHN_01340	HKBNIMKO_02438	NBOKCOPJ_03965	PCHMLMIE_00321	AHALIGDO_03105	AGLCKAPL_03133	PMDEOAHF_03156	OFKPCACC_03777
rimO		Ribosomal protein S12 methylthiotransferase RimO	27	27	1	1	8543				1304	1304	1304	GKLMAEHO_01939	NABABHHC_01941	NGDNHGDO_01582	BNADADGP_03151	DNHKFBIJ_03820	APNFPODL_01094	ODEGKIIL_00419	BFFJECJP_03919	LDNPNOCJ_02346	HMNBKDNO_00414	FIMPCLKD_00680	GNOIJLNC_01841	OPDODBMN_01909	KMIMLKCC_02910	MGJBCPGP_02660	BNLDLFLC_01039	EECBHJJD_02573	CCMBABFH_02636	IGHBLAGC_01618	AJGMILHN_02592	HKBNIMKO_00509	NBOKCOPJ_00414	PCHMLMIE_01085	AHALIGDO_01120	AGLCKAPL_00579	PMDEOAHF_00803	OFKPCACC_02107
fadN		putative 3-hydroxyacyl-CoA dehydrogenase	27	27	1	1	6608				2402	2402	2402	GKLMAEHO_00467	NABABHHC_00639	NGDNHGDO_00248	BNADADGP_02120	DNHKFBIJ_02156	APNFPODL_00404	ODEGKIIL_03614	BFFJECJP_02487	LDNPNOCJ_00962	HMNBKDNO_01979	FIMPCLKD_00405	GNOIJLNC_03704	OPDODBMN_03359	KMIMLKCC_00382	MGJBCPGP_00939	BNLDLFLC_02324	EECBHJJD_00036	CCMBABFH_00036	IGHBLAGC_00328	AJGMILHN_00036	HKBNIMKO_03067	NBOKCOPJ_03196	PCHMLMIE_03607	AHALIGDO_00228	AGLCKAPL_02550	PMDEOAHF_01758	OFKPCACC_01186
mtaB		Threonylcarbamoyladenosine tRNA methylthiotransferase MtaB	27	27	1	1	1294				1346	1346	1346	GKLMAEHO_01337	NABABHHC_02946	NGDNHGDO_01082	BNADADGP_01160	DNHKFBIJ_01081	APNFPODL_01861	ODEGKIIL_00986	BFFJECJP_02896	LDNPNOCJ_00102	HMNBKDNO_00899	FIMPCLKD_01165	GNOIJLNC_02843	OPDODBMN_01295	KMIMLKCC_01992	MGJBCPGP_03054	BNLDLFLC_00226	EECBHJJD_03070	CCMBABFH_03144	IGHBLAGC_03291	AJGMILHN_03091	HKBNIMKO_03694	NBOKCOPJ_02758	PCHMLMIE_02040	AHALIGDO_01606	AGLCKAPL_01078	PMDEOAHF_00303	OFKPCACC_00462
vldW		Validamycin A dioxygenase	27	27	1	1	1378				950	950	950	GKLMAEHO_01287	NABABHHC_02896	NGDNHGDO_01026	BNADADGP_01227	DNHKFBIJ_01137	APNFPODL_01918	ODEGKIIL_01042	BFFJECJP_02946	LDNPNOCJ_00155	HMNBKDNO_00949	FIMPCLKD_01215	GNOIJLNC_02893	OPDODBMN_01349	KMIMLKCC_02046	MGJBCPGP_03532	BNLDLFLC_00279	EECBHJJD_03123	CCMBABFH_03197	IGHBLAGC_03345	AJGMILHN_03144	HKBNIMKO_03641	NBOKCOPJ_02708	PCHMLMIE_02090	AHALIGDO_01655	AGLCKAPL_01134	PMDEOAHF_00248	OFKPCACC_00407
galE		UDP-glucose 4-epimerase	27	27	1	1	4152				1016	1016	1016	GKLMAEHO_00723	NABABHHC_00091	NGDNHGDO_00488	BNADADGP_01793	DNHKFBIJ_01791	APNFPODL_00176	ODEGKIIL_03375	BFFJECJP_00677	LDNPNOCJ_00724	HMNBKDNO_01514	FIMPCLKD_00090	GNOIJLNC_03459	OPDODBMN_00472	KMIMLKCC_00979	MGJBCPGP_00595	BNLDLFLC_01968	EECBHJJD_03696	CCMBABFH_03769	IGHBLAGC_00705	AJGMILHN_03718	HKBNIMKO_01865	NBOKCOPJ_02142	PCHMLMIE_00206	AHALIGDO_00465	AGLCKAPL_02790	PMDEOAHF_01518	OFKPCACC_01430
udk		Uridine kinase	27	27	1	1	6600				620	620	620	GKLMAEHO_00455	NABABHHC_00650	NGDNHGDO_00241	BNADADGP_02132	DNHKFBIJ_02168	APNFPODL_00416	ODEGKIIL_03626	BFFJECJP_02480	LDNPNOCJ_00973	HMNBKDNO_01990	FIMPCLKD_00416	GNOIJLNC_03715	OPDODBMN_01185	KMIMLKCC_00993	MGJBCPGP_00951	BNLDLFLC_02335	EECBHJJD_00047	CCMBABFH_00047	IGHBLAGC_00340	AJGMILHN_00047	HKBNIMKO_03056	NBOKCOPJ_03186	PCHMLMIE_03600	AHALIGDO_00215	AGLCKAPL_02543	PMDEOAHF_01765	OFKPCACC_01173
tolQ_2		Tol-Pal system protein TolQ	27	27	1	1	8110				695	695	695	GKLMAEHO_02499	NABABHHC_00404	NGDNHGDO_03638	BNADADGP_00726	DNHKFBIJ_00564	APNFPODL_03996	ODEGKIIL_02491	BFFJECJP_02238	LDNPNOCJ_01820	HMNBKDNO_03581	FIMPCLKD_03257	GNOIJLNC_02586	OPDODBMN_00527	KMIMLKCC_03992	MGJBCPGP_03853	BNLDLFLC_02442	EECBHJJD_02043	CCMBABFH_02062	IGHBLAGC_02146	AJGMILHN_02056	HKBNIMKO_00003	NBOKCOPJ_01373	PCHMLMIE_02669	AHALIGDO_02517	AGLCKAPL_02388	PMDEOAHF_02564	OFKPCACC_00623
aatA		Aspartate/prephenate aminotransferase	27	27	1	1	6547				1190	1190	1190	GKLMAEHO_00424	NABABHHC_00685	NGDNHGDO_00207	BNADADGP_02166	DNHKFBIJ_02204	APNFPODL_00453	ODEGKIIL_03662	BFFJECJP_02445	LDNPNOCJ_01009	HMNBKDNO_02025	FIMPCLKD_00451	GNOIJLNC_03750	OPDODBMN_01393	KMIMLKCC_03261	MGJBCPGP_03488	BNLDLFLC_01278	EECBHJJD_00083	CCMBABFH_00084	IGHBLAGC_02978	AJGMILHN_00083	HKBNIMKO_03020	NBOKCOPJ_03151	PCHMLMIE_03565	AHALIGDO_00181	AGLCKAPL_02509	PMDEOAHF_01799	OFKPCACC_01142
group_10356		hypothetical protein	27	27	1	1	6040				647	647	647	GKLMAEHO_02656	NABABHHC_00266	NGDNHGDO_03488	BNADADGP_00183	DNHKFBIJ_00422	APNFPODL_00726	ODEGKIIL_02349	BFFJECJP_02097	LDNPNOCJ_01676	HMNBKDNO_03444	FIMPCLKD_03120	GNOIJLNC_02449	OPDODBMN_02837	KMIMLKCC_02699	MGJBCPGP_00643	BNLDLFLC_01538	EECBHJJD_01899	CCMBABFH_01918	IGHBLAGC_02283	AJGMILHN_01912	HKBNIMKO_00147	NBOKCOPJ_01236	PCHMLMIE_02812	AHALIGDO_02364	AGLCKAPL_02238	PMDEOAHF_02415	OFKPCACC_00766
udp		Uridine phosphorylase	27	27	1	1	6358				854	854	854	GKLMAEHO_00343	NABABHHC_00855	NGDNHGDO_00083	BNADADGP_00671	DNHKFBIJ_02317	APNFPODL_03113	ODEGKIIL_03776	BFFJECJP_02328	LDNPNOCJ_01126	HMNBKDNO_02123	FIMPCLKD_00557	GNOIJLNC_03855	OPDODBMN_03984	KMIMLKCC_03846	MGJBCPGP_00474	BNLDLFLC_03030	EECBHJJD_00201	CCMBABFH_00203	IGHBLAGC_00086	AJGMILHN_00202	HKBNIMKO_02903	NBOKCOPJ_03045	PCHMLMIE_03447	AHALIGDO_00083	AGLCKAPL_01879	PMDEOAHF_01923	OFKPCACC_01028
maeB		NADP-dependent malic enzyme	27	27	1	1	4408				2285	2285	2285	GKLMAEHO_03210	NABABHHC_03175	NGDNHGDO_02930	BNADADGP_03580	DNHKFBIJ_04082	APNFPODL_03571	ODEGKIIL_04037	BFFJECJP_00950	LDNPNOCJ_03690	HMNBKDNO_03813	FIMPCLKD_02843	GNOIJLNC_01002	OPDODBMN_03100	KMIMLKCC_03051	MGJBCPGP_00730	BNLDLFLC_03415	EECBHJJD_01349	CCMBABFH_01361	IGHBLAGC_02859	AJGMILHN_01357	HKBNIMKO_03908	NBOKCOPJ_03385	PCHMLMIE_03237	AHALIGDO_03762	AGLCKAPL_00149	PMDEOAHF_03787	OFKPCACC_02523
purB		Adenylosuccinate lyase	27	27	1	1	4202				1427	1427	1427	GKLMAEHO_00757	NABABHHC_00057	NGDNHGDO_00522	BNADADGP_01760	DNHKFBIJ_01757	APNFPODL_00142	ODEGKIIL_03341	BFFJECJP_00642	LDNPNOCJ_00690	HMNBKDNO_01480	FIMPCLKD_00056	GNOIJLNC_03425	OPDODBMN_03196	KMIMLKCC_01446	MGJBCPGP_01382	BNLDLFLC_02002	EECBHJJD_03662	CCMBABFH_03735	IGHBLAGC_00741	AJGMILHN_03684	HKBNIMKO_01831	NBOKCOPJ_02176	PCHMLMIE_00171	AHALIGDO_00498	AGLCKAPL_02824	PMDEOAHF_01484	OFKPCACC_01469
group_10360		hypothetical protein	27	27	1	1	3034				689	689	689	GKLMAEHO_03897	NABABHHC_01568	NGDNHGDO_02421	BNADADGP_02266	DNHKFBIJ_02716	APNFPODL_02080	ODEGKIIL_01574	BFFJECJP_03688	LDNPNOCJ_02610	HMNBKDNO_02835	FIMPCLKD_03481	GNOIJLNC_00727	OPDODBMN_00216	KMIMLKCC_03789	MGJBCPGP_01074	BNLDLFLC_00134	EECBHJJD_00708	CCMBABFH_00717	IGHBLAGC_01151	AJGMILHN_00709	HKBNIMKO_02113	NBOKCOPJ_01864	PCHMLMIE_02367	AHALIGDO_02757	AGLCKAPL_03256	PMDEOAHF_03628	OFKPCACC_02769
group_10361		hypothetical protein	27	27	1	1	1532				959	959	959	GKLMAEHO_01183	NABABHHC_02789	NGDNHGDO_00917	BNADADGP_01334	DNHKFBIJ_01247	APNFPODL_01573	ODEGKIIL_03213	BFFJECJP_00263	LDNPNOCJ_00264	HMNBKDNO_01056	FIMPCLKD_01322	GNOIJLNC_03000	OPDODBMN_01847	KMIMLKCC_01715	MGJBCPGP_02247	BNLDLFLC_03762	EECBHJJD_03234	CCMBABFH_03307	IGHBLAGC_00615	AJGMILHN_03256	HKBNIMKO_00874	NBOKCOPJ_02601	PCHMLMIE_01428	AHALIGDO_01763	AGLCKAPL_01243	PMDEOAHF_00140	OFKPCACC_00295
bepA_2		Beta-barrel assembly-enhancing protease	27	27	1	1	5832				1370	1370	1370	GKLMAEHO_02589	NABABHHC_00318	NGDNHGDO_03548	BNADADGP_00087	DNHKFBIJ_00473	APNFPODL_00778	ODEGKIIL_02400	BFFJECJP_02148	LDNPNOCJ_01727	HMNBKDNO_03496	FIMPCLKD_03172	GNOIJLNC_02501	OPDODBMN_00755	KMIMLKCC_00412	MGJBCPGP_03307	BNLDLFLC_00178	EECBHJJD_01950	CCMBABFH_01969	IGHBLAGC_02231	AJGMILHN_01963	HKBNIMKO_00096	NBOKCOPJ_01288	PCHMLMIE_02760	AHALIGDO_02431	AGLCKAPL_02298	PMDEOAHF_02474	OFKPCACC_00707
mraY		Phospho-N-acetylmuramoyl-pentapeptide-transferase	27	27	1	1	8081				1229	1229	1229	GKLMAEHO_02525	NABABHHC_00382	NGDNHGDO_03616	BNADADGP_00023	DNHKFBIJ_00540	APNFPODL_00845	ODEGKIIL_02467	BFFJECJP_02218	LDNPNOCJ_01794	HMNBKDNO_03560	FIMPCLKD_03236	GNOIJLNC_02565	OPDODBMN_03814	KMIMLKCC_02198	MGJBCPGP_03374	BNLDLFLC_02417	EECBHJJD_02017	CCMBABFH_02036	IGHBLAGC_02167	AJGMILHN_02030	HKBNIMKO_00029	NBOKCOPJ_01352	PCHMLMIE_02690	AHALIGDO_02496	AGLCKAPL_02366	PMDEOAHF_02542	OFKPCACC_00643
group_10364		hypothetical protein	27	27	1	1	7858				662	662	662	GKLMAEHO_02277	NABABHHC_03423	NGDNHGDO_01898	BNADADGP_03465	DNHKFBIJ_03513	APNFPODL_02568	ODEGKIIL_00114	BFFJECJP_03063	LDNPNOCJ_02038	HMNBKDNO_00106	FIMPCLKD_02491	GNOIJLNC_02149	OPDODBMN_02775	KMIMLKCC_01888	MGJBCPGP_00810	BNLDLFLC_02248	EECBHJJD_02266	CCMBABFH_02284	IGHBLAGC_01928	AJGMILHN_02283	HKBNIMKO_02742	NBOKCOPJ_00106	PCHMLMIE_00776	AHALIGDO_00821	AGLCKAPL_00263	PMDEOAHF_01120	OFKPCACC_01788
group_10365		hypothetical protein	27	27	1	1	4129				932	932	932	GKLMAEHO_00704	NABABHHC_00109	NGDNHGDO_00471	BNADADGP_01811	DNHKFBIJ_01810	APNFPODL_00194	ODEGKIIL_03394	BFFJECJP_00696	LDNPNOCJ_00743	HMNBKDNO_01532	FIMPCLKD_00108	GNOIJLNC_03477	OPDODBMN_02562	KMIMLKCC_01288	MGJBCPGP_03076	BNLDLFLC_00669	EECBHJJD_03715	CCMBABFH_03788	IGHBLAGC_00686	AJGMILHN_03737	HKBNIMKO_02407	NBOKCOPJ_02124	PCHMLMIE_00225	AHALIGDO_00448	AGLCKAPL_02773	PMDEOAHF_01534	OFKPCACC_01411
trmD		tRNA (guanine-N(1)-)-methyltransferase	27	27	1	1	8492				677	677	677	GKLMAEHO_01980	NABABHHC_03687	NGDNHGDO_01626	BNADADGP_03194	DNHKFBIJ_03776	APNFPODL_01138	ODEGKIIL_00375	BFFJECJP_03314	LDNPNOCJ_02302	HMNBKDNO_00370	FIMPCLKD_02229	GNOIJLNC_01885	OPDODBMN_01445	KMIMLKCC_02866	MGJBCPGP_02504	BNLDLFLC_00995	EECBHJJD_02529	CCMBABFH_02548	IGHBLAGC_01662	AJGMILHN_02547	HKBNIMKO_02478	NBOKCOPJ_00370	PCHMLMIE_01039	AHALIGDO_01076	AGLCKAPL_00535	PMDEOAHF_00847	OFKPCACC_02064
group_10367		hypothetical protein	27	27	1	1	1566				302	302	302	GKLMAEHO_01154	NABABHHC_02759	NGDNHGDO_00888	BNADADGP_01363	DNHKFBIJ_01276	APNFPODL_01542	ODEGKIIL_03122	BFFJECJP_00292	LDNPNOCJ_00293	HMNBKDNO_01086	FIMPCLKD_01352	GNOIJLNC_03030	OPDODBMN_03954	KMIMLKCC_02167	MGJBCPGP_03770	BNLDLFLC_03791	EECBHJJD_03263	CCMBABFH_03337	IGHBLAGC_00649	AJGMILHN_03285	HKBNIMKO_02017	NBOKCOPJ_02572	PCHMLMIE_01399	AHALIGDO_01793	AGLCKAPL_01272	PMDEOAHF_00111	OFKPCACC_00265
dut		Deoxyuridine 5'-triphosphate nucleotidohydrolase	27	27	1	1	4722				440	440	440	GKLMAEHO_03154	NABABHHC_03121	NGDNHGDO_02983	BNADADGP_03702	DNHKFBIJ_04027	APNFPODL_03515	ODEGKIIL_04092	BFFJECJP_01006	LDNPNOCJ_03745	HMNBKDNO_03759	FIMPCLKD_02731	GNOIJLNC_01056	OPDODBMN_03155	KMIMLKCC_02832	MGJBCPGP_02900	BNLDLFLC_03360	EECBHJJD_01404	CCMBABFH_01417	IGHBLAGC_02801	AJGMILHN_01412	HKBNIMKO_03853	NBOKCOPJ_03439	PCHMLMIE_03293	AHALIGDO_03707	AGLCKAPL_00096	PMDEOAHF_03734	OFKPCACC_02470
sufC		putative ATP-dependent transporter SufC	27	27	1	1	5969				737	737	737	GKLMAEHO_02713	NABABHHC_01016	NGDNHGDO_03447	BNADADGP_00225	DNHKFBIJ_00375	APNFPODL_00683	ODEGKIIL_02288	BFFJECJP_02056	LDNPNOCJ_01633	HMNBKDNO_03400	FIMPCLKD_03076	GNOIJLNC_02405	OPDODBMN_02880	KMIMLKCC_02742	MGJBCPGP_00686	BNLDLFLC_01495	EECBHJJD_01856	CCMBABFH_01875	IGHBLAGC_02327	AJGMILHN_01868	HKBNIMKO_00190	NBOKCOPJ_01192	PCHMLMIE_02854	AHALIGDO_02320	AGLCKAPL_02197	PMDEOAHF_02374	OFKPCACC_00808
cbs_2		Putative cystathionine beta-synthase	27	27	1	1	2190				1037	1037	1037	GKLMAEHO_00107	NABABHHC_01763	NGDNHGDO_02221	BNADADGP_03941	DNHKFBIJ_02913	APNFPODL_02376	ODEGKIIL_01772	BFFJECJP_03419	LDNPNOCJ_03079	HMNBKDNO_03030	FIMPCLKD_03676	GNOIJLNC_00922	OPDODBMN_03797	KMIMLKCC_03719	MGJBCPGP_03871	BNLDLFLC_03606	EECBHJJD_00426	CCMBABFH_00427	IGHBLAGC_00947	AJGMILHN_00427	HKBNIMKO_03255	NBOKCOPJ_01668	PCHMLMIE_01667	AHALIGDO_02953	AGLCKAPL_03456	PMDEOAHF_03428	OFKPCACC_02574
group_10371		hypothetical protein	27	27	1	1	4086				401	401	401	GKLMAEHO_00659	NABABHHC_00149	NGDNHGDO_00430	BNADADGP_01852	DNHKFBIJ_01853	APNFPODL_00236	ODEGKIIL_03438	BFFJECJP_00737	LDNPNOCJ_00785	HMNBKDNO_01572	FIMPCLKD_00149	GNOIJLNC_03517	OPDODBMN_03402	KMIMLKCC_01665	MGJBCPGP_01990	BNLDLFLC_01063	EECBHJJD_03758	CCMBABFH_03830	IGHBLAGC_01193	AJGMILHN_03780	HKBNIMKO_03316	NBOKCOPJ_02084	PCHMLMIE_00266	AHALIGDO_00408	AGLCKAPL_02732	PMDEOAHF_01575	OFKPCACC_01368
group_10372		hypothetical protein	27	27	1	1	1466				410	410	410	GKLMAEHO_01220	NABABHHC_02831	NGDNHGDO_00960	BNADADGP_01291	DNHKFBIJ_01202	APNFPODL_01615	ODEGKIIL_03258	BFFJECJP_00221	LDNPNOCJ_00222	HMNBKDNO_01014	FIMPCLKD_01280	GNOIJLNC_02958	OPDODBMN_01221	KMIMLKCC_01673	MGJBCPGP_03255	BNLDLFLC_03720	EECBHJJD_03191	CCMBABFH_03264	IGHBLAGC_00569	AJGMILHN_03213	HKBNIMKO_00832	NBOKCOPJ_02643	PCHMLMIE_01470	AHALIGDO_01720	AGLCKAPL_01200	PMDEOAHF_00183	OFKPCACC_00338
acdA_1		Acyl-CoA dehydrogenase	27	27	1	1	1974				1139	1139	1139	GKLMAEHO_00277	NABABHHC_00910	NGDNHGDO_00028	BNADADGP_00616	DNHKFBIJ_02372	APNFPODL_03909	ODEGKIIL_03831	BFFJECJP_02272	LDNPNOCJ_01182	HMNBKDNO_02178	FIMPCLKD_00612	GNOIJLNC_03910	OPDODBMN_00087	KMIMLKCC_03483	MGJBCPGP_00783	BNLDLFLC_03122	EECBHJJD_00257	CCMBABFH_00258	IGHBLAGC_00760	AJGMILHN_00258	HKBNIMKO_02847	NBOKCOPJ_02990	PCHMLMIE_03392	AHALIGDO_00028	AGLCKAPL_01824	PMDEOAHF_01978	OFKPCACC_00974
group_10374		Dihydrolipoyl dehydrogenase	27	27	1	1	2097				1403	1403	1403	GKLMAEHO_00177	NABABHHC_01831	NGDNHGDO_02082	BNADADGP_04009	DNHKFBIJ_02977	APNFPODL_02311	ODEGKIIL_01836	BFFJECJP_03485	LDNPNOCJ_03145	HMNBKDNO_03098	FIMPCLKD_03744	GNOIJLNC_04015	OPDODBMN_00603	KMIMLKCC_00327	MGJBCPGP_02316	BNLDLFLC_00694	EECBHJJD_00360	CCMBABFH_00361	IGHBLAGC_00876	AJGMILHN_00361	HKBNIMKO_01429	NBOKCOPJ_01556	PCHMLMIE_01600	AHALIGDO_03021	AGLCKAPL_03596	PMDEOAHF_03289	OFKPCACC_03353
deoD_2		Purine nucleoside phosphorylase DeoD-type	27	27	1	1	8481				707	707	707	GKLMAEHO_01986	NABABHHC_03681	NGDNHGDO_01632	BNADADGP_03201	DNHKFBIJ_03768	APNFPODL_01145	ODEGKIIL_00367	BFFJECJP_03307	LDNPNOCJ_02295	HMNBKDNO_00364	FIMPCLKD_02235	GNOIJLNC_01891	OPDODBMN_01452	KMIMLKCC_03775	MGJBCPGP_02497	BNLDLFLC_00988	EECBHJJD_02522	CCMBABFH_02541	IGHBLAGC_01668	AJGMILHN_02540	HKBNIMKO_02485	NBOKCOPJ_00364	PCHMLMIE_01032	AHALIGDO_01069	AGLCKAPL_00529	PMDEOAHF_00853	OFKPCACC_02057
group_10376		hypothetical protein	27	27	1	1	1622				1136	1136	1136	GKLMAEHO_01106	NABABHHC_02715	NGDNHGDO_00843	BNADADGP_01407	DNHKFBIJ_01323	APNFPODL_01495	ODEGKIIL_03075	BFFJECJP_00339	LDNPNOCJ_00338	HMNBKDNO_01130	FIMPCLKD_01396	GNOIJLNC_03074	OPDODBMN_00614	KMIMLKCC_03363	MGJBCPGP_03581	BNLDLFLC_01185	EECBHJJD_03308	CCMBABFH_03382	IGHBLAGC_00409	AJGMILHN_03330	HKBNIMKO_01972	NBOKCOPJ_02527	PCHMLMIE_01353	AHALIGDO_01836	AGLCKAPL_01317	PMDEOAHF_00066	OFKPCACC_00219
copA		Copper-exporting P-type ATPase	27	27	1	1	9238				2387	2387	2387	GKLMAEHO_02826	NABABHHC_01123	NGDNHGDO_03342	BNADADGP_00330	DNHKFBIJ_00266	APNFPODL_00574	ODEGKIIL_02179	BFFJECJP_01950	LDNPNOCJ_01526	HMNBKDNO_03293	FIMPCLKD_02969	GNOIJLNC_02298	OPDODBMN_02987	KMIMLKCC_02224	MGJBCPGP_00484	BNLDLFLC_01388	EECBHJJD_01749	CCMBABFH_01768	IGHBLAGC_02434	AJGMILHN_01759	HKBNIMKO_00297	NBOKCOPJ_01085	PCHMLMIE_02960	AHALIGDO_02212	AGLCKAPL_02092	PMDEOAHF_02269	OFKPCACC_00920
group_10378		hypothetical protein	27	27	1	1	2027				392	392	392	GKLMAEHO_00235	NABABHHC_01897	NGDNHGDO_02015	BNADADGP_04077	DNHKFBIJ_03043	APNFPODL_02253	ODEGKIIL_01903	BFFJECJP_03550	LDNPNOCJ_03210	HMNBKDNO_03164	FIMPCLKD_03810	GNOIJLNC_03949	OPDODBMN_03234	KMIMLKCC_03903	MGJBCPGP_00120	BNLDLFLC_00033	EECBHJJD_00295	CCMBABFH_00296	IGHBLAGC_00806	AJGMILHN_00296	HKBNIMKO_01494	NBOKCOPJ_01490	PCHMLMIE_01535	AHALIGDO_03087	AGLCKAPL_03663	PMDEOAHF_03222	OFKPCACC_03413
group_10379		hypothetical protein	27	27	1	1	1531				827	827	827	GKLMAEHO_01184	NABABHHC_02790	NGDNHGDO_00918	BNADADGP_01333	DNHKFBIJ_01246	APNFPODL_01574	ODEGKIIL_03214	BFFJECJP_00262	LDNPNOCJ_00263	HMNBKDNO_01055	FIMPCLKD_01321	GNOIJLNC_02999	OPDODBMN_01846	KMIMLKCC_01714	MGJBCPGP_02246	BNLDLFLC_03761	EECBHJJD_03233	CCMBABFH_03306	IGHBLAGC_00614	AJGMILHN_03255	HKBNIMKO_00873	NBOKCOPJ_02602	PCHMLMIE_01429	AHALIGDO_01762	AGLCKAPL_01242	PMDEOAHF_00141	OFKPCACC_00296
group_10380		hypothetical protein	27	27	1	1	1638				1682	1682	1682	GKLMAEHO_01094	NABABHHC_02703	NGDNHGDO_00831	BNADADGP_01419	DNHKFBIJ_01335	APNFPODL_01483	ODEGKIIL_03063	BFFJECJP_00351	LDNPNOCJ_00350	HMNBKDNO_01142	FIMPCLKD_01408	GNOIJLNC_03086	OPDODBMN_02472	KMIMLKCC_03375	MGJBCPGP_00144	BNLDLFLC_01197	EECBHJJD_03320	CCMBABFH_03394	IGHBLAGC_00397	AJGMILHN_03342	HKBNIMKO_01960	NBOKCOPJ_02515	PCHMLMIE_01341	AHALIGDO_01848	AGLCKAPL_01329	PMDEOAHF_00054	OFKPCACC_00207
tig		Trigger factor	27	27	1	1	8269				1334	1334	1334	GKLMAEHO_02147	NABABHHC_03530	NGDNHGDO_01791	BNADADGP_03359	DNHKFBIJ_03622	APNFPODL_01288	ODEGKIIL_00222	BFFJECJP_03173	LDNPNOCJ_02147	HMNBKDNO_00213	FIMPCLKD_02384	GNOIJLNC_02042	OPDODBMN_00954	KMIMLKCC_01741	MGJBCPGP_02816	BNLDLFLC_01872	EECBHJJD_02374	CCMBABFH_02393	IGHBLAGC_01820	AJGMILHN_02392	HKBNIMKO_02633	NBOKCOPJ_00213	PCHMLMIE_00887	AHALIGDO_00927	AGLCKAPL_00370	PMDEOAHF_01013	OFKPCACC_01902
tatB		Sec-independent protein translocase protein TatB	27	27	1	1	6696				425	425	425	GKLMAEHO_00530	NABABHHC_00575	NGDNHGDO_00309	BNADADGP_02057	DNHKFBIJ_02094	APNFPODL_00347	ODEGKIIL_03552	BFFJECJP_02546	LDNPNOCJ_00900	HMNBKDNO_01789	FIMPCLKD_00272	GNOIJLNC_03640	OPDODBMN_01622	KMIMLKCC_02992	MGJBCPGP_02025	BNLDLFLC_03260	EECBHJJD_03949	CCMBABFH_04021	IGHBLAGC_01420	AJGMILHN_03971	HKBNIMKO_03431	NBOKCOPJ_03259	PCHMLMIE_03666	AHALIGDO_00290	AGLCKAPL_02611	PMDEOAHF_01696	OFKPCACC_01246
ndhB		NAD(P)H-quinone oxidoreductase subunit 2, chloroplastic	27	27	1	1	8653				1379	1379	1379	GKLMAEHO_01867	NABABHHC_02018	NGDNHGDO_01514	BNADADGP_03083	DNHKFBIJ_03887	APNFPODL_01025	ODEGKIIL_00487	BFFJECJP_03847	LDNPNOCJ_02421	HMNBKDNO_00482	FIMPCLKD_00748	GNOIJLNC_01773	OPDODBMN_03557	KMIMLKCC_00771	MGJBCPGP_01467	BNLDLFLC_03161	EECBHJJD_02648	CCMBABFH_02711	IGHBLAGC_01550	AJGMILHN_02668	HKBNIMKO_00584	NBOKCOPJ_00482	PCHMLMIE_01154	AHALIGDO_01188	AGLCKAPL_00647	PMDEOAHF_00735	OFKPCACC_02198
folD		Bifunctional protein FolD protein	27	27	1	1	9216				884	884	884	GKLMAEHO_02806	NABABHHC_01104	NGDNHGDO_03361	BNADADGP_00311	DNHKFBIJ_00286	APNFPODL_00594	ODEGKIIL_02199	BFFJECJP_01969	LDNPNOCJ_01546	HMNBKDNO_03312	FIMPCLKD_02988	GNOIJLNC_02317	OPDODBMN_02967	KMIMLKCC_02244	MGJBCPGP_00504	BNLDLFLC_01408	EECBHJJD_01769	CCMBABFH_01788	IGHBLAGC_02415	AJGMILHN_01779	HKBNIMKO_00277	NBOKCOPJ_01104	PCHMLMIE_02941	AHALIGDO_02231	AGLCKAPL_02111	PMDEOAHF_02288	OFKPCACC_00900
ravA_1		ATPase RavA	27	27	1	1	10284				1004	1004	1004	GKLMAEHO_03433	NABABHHC_04015	NGDNHGDO_02715	BNADADGP_02702	DNHKFBIJ_03148	APNFPODL_03177	ODEGKIIL_01094	BFFJECJP_01253	LDNPNOCJ_03300	HMNBKDNO_02418	FIMPCLKD_02015	GNOIJLNC_00269	OPDODBMN_01147	KMIMLKCC_02356	MGJBCPGP_02112	BNLDLFLC_03572	EECBHJJD_01114	CCMBABFH_01124	IGHBLAGC_03579	AJGMILHN_01121	HKBNIMKO_00973	NBOKCOPJ_03761	PCHMLMIE_03873	AHALIGDO_03347	AGLCKAPL_01621	PMDEOAHF_02958	OFKPCACC_02353
emrA_1		Colistin resistance protein EmrA	27	27	1	1	1967				1133	1133	1133	GKLMAEHO_00283	NABABHHC_00904	NGDNHGDO_00034	BNADADGP_00622	DNHKFBIJ_02366	APNFPODL_03915	ODEGKIIL_03825	BFFJECJP_02279	LDNPNOCJ_01176	HMNBKDNO_02172	FIMPCLKD_00606	GNOIJLNC_03904	OPDODBMN_00683	KMIMLKCC_01187	MGJBCPGP_02579	BNLDLFLC_02981	EECBHJJD_00251	CCMBABFH_00252	IGHBLAGC_00754	AJGMILHN_00252	HKBNIMKO_02853	NBOKCOPJ_02996	PCHMLMIE_03398	AHALIGDO_00034	AGLCKAPL_01830	PMDEOAHF_01972	OFKPCACC_00979
dhmA		2-succinyl-6-hydroxy-2,4-cyclohexadiene-1-carboxylate synthase	27	27	1	1	2114				998	998	998	GKLMAEHO_00166	NABABHHC_01821	NGDNHGDO_02093	BNADADGP_03999	DNHKFBIJ_02967	APNFPODL_02321	ODEGKIIL_01826	BFFJECJP_03475	LDNPNOCJ_03135	HMNBKDNO_03088	FIMPCLKD_03734	GNOIJLNC_04025	OPDODBMN_00260	KMIMLKCC_00353	MGJBCPGP_01066	BNLDLFLC_00836	EECBHJJD_00370	CCMBABFH_00371	IGHBLAGC_00886	AJGMILHN_00371	HKBNIMKO_01419	NBOKCOPJ_01566	PCHMLMIE_01610	AHALIGDO_03010	AGLCKAPL_03584	PMDEOAHF_03300	OFKPCACC_03341
rhlE_1		ATP-dependent RNA helicase RhlE	27	27	1	1	4176				1346	1346	1346	GKLMAEHO_00737	NABABHHC_00078	NGDNHGDO_00502	BNADADGP_01781	DNHKFBIJ_01777	APNFPODL_00162	ODEGKIIL_03361	BFFJECJP_00663	LDNPNOCJ_00710	HMNBKDNO_01501	FIMPCLKD_00077	GNOIJLNC_03446	OPDODBMN_00203	KMIMLKCC_00373	MGJBCPGP_00252	BNLDLFLC_01982	EECBHJJD_03682	CCMBABFH_03755	IGHBLAGC_00718	AJGMILHN_03704	HKBNIMKO_01851	NBOKCOPJ_02155	PCHMLMIE_00192	AHALIGDO_00477	AGLCKAPL_02804	PMDEOAHF_01504	OFKPCACC_01446
fadE		putative acyl-CoA dehydrogenase	27	27	1	1	6611				1775	1775	1775	GKLMAEHO_00471	NABABHHC_00635	NGDNHGDO_00252	BNADADGP_02117	DNHKFBIJ_02153	APNFPODL_00402	ODEGKIIL_03611	BFFJECJP_02491	LDNPNOCJ_00959	HMNBKDNO_01975	FIMPCLKD_00401	GNOIJLNC_03700	OPDODBMN_03362	KMIMLKCC_01600	MGJBCPGP_01509	BNLDLFLC_02321	EECBHJJD_00033	CCMBABFH_00033	IGHBLAGC_00324	AJGMILHN_00033	HKBNIMKO_03070	NBOKCOPJ_03200	PCHMLMIE_03611	AHALIGDO_00231	AGLCKAPL_02554	PMDEOAHF_01754	OFKPCACC_01190
nuoJ		NADH-quinone oxidoreductase subunit J	27	27	1	1	8659				494	494	494	GKLMAEHO_01863	NABABHHC_02022	NGDNHGDO_01510	BNADADGP_03079	DNHKFBIJ_03891	APNFPODL_01021	ODEGKIIL_00491	BFFJECJP_03843	LDNPNOCJ_02425	HMNBKDNO_00486	FIMPCLKD_00752	GNOIJLNC_01769	OPDODBMN_00583	KMIMLKCC_00767	MGJBCPGP_01463	BNLDLFLC_03157	EECBHJJD_02652	CCMBABFH_02715	IGHBLAGC_01546	AJGMILHN_02672	HKBNIMKO_00588	NBOKCOPJ_00486	PCHMLMIE_01158	AHALIGDO_01192	AGLCKAPL_00651	PMDEOAHF_00731	OFKPCACC_02202
group_10391		hypothetical protein	27	27	1	1	10531				470	473	470	GKLMAEHO_03574	NABABHHC_03863	NGDNHGDO_02561	BNADADGP_02483	DNHKFBIJ_02483	APNFPODL_03806	ODEGKIIL_01252	BFFJECJP_00849	LDNPNOCJ_02848	HMNBKDNO_02591	FIMPCLKD_01842	GNOIJLNC_00096	OPDODBMN_03302	KMIMLKCC_03943	MGJBCPGP_03022	BNLDLFLC_02614	EECBHJJD_00946	CCMBABFH_00955	IGHBLAGC_03753	AJGMILHN_00950	HKBNIMKO_03537	NBOKCOPJ_03609	PCHMLMIE_01823	AHALIGDO_03496	AGLCKAPL_01467	PMDEOAHF_02803	OFKPCACC_03029
yciO		putative protein YciO	27	27	1	1	4102				617	617	617	GKLMAEHO_00679	NABABHHC_00134	NGDNHGDO_00445	BNADADGP_01837	DNHKFBIJ_01836	APNFPODL_00219	ODEGKIIL_03420	BFFJECJP_00722	LDNPNOCJ_00768	HMNBKDNO_01557	FIMPCLKD_00134	GNOIJLNC_03502	OPDODBMN_03385	KMIMLKCC_00511	MGJBCPGP_03804	BNLDLFLC_03194	EECBHJJD_03741	CCMBABFH_03813	IGHBLAGC_00255	AJGMILHN_03763	HKBNIMKO_02382	NBOKCOPJ_02099	PCHMLMIE_00251	AHALIGDO_00423	AGLCKAPL_02747	PMDEOAHF_01560	OFKPCACC_01386
ctrA		Cell cycle response regulator CtrA	27	27	1	1	3188				683	683	683	GKLMAEHO_00007	NABABHHC_01655	NGDNHGDO_02328	BNADADGP_03835	DNHKFBIJ_02797	APNFPODL_02154	ODEGKIIL_01655	BFFJECJP_03326	LDNPNOCJ_02964	HMNBKDNO_02922	FIMPCLKD_03568	GNOIJLNC_00814	OPDODBMN_03579	KMIMLKCC_03106	MGJBCPGP_00187	BNLDLFLC_00594	EECBHJJD_00541	CCMBABFH_00542	IGHBLAGC_01064	AJGMILHN_00542	HKBNIMKO_03140	NBOKCOPJ_01776	PCHMLMIE_01760	AHALIGDO_02845	AGLCKAPL_03349	PMDEOAHF_03535	OFKPCACC_02698
rpoN		RNA polymerase sigma-54 factor	27	27	1	1	9940				1463	1463	1463	GKLMAEHO_03268	NABABHHC_04214	NGDNHGDO_02873	BNADADGP_02870	DNHKFBIJ_03367	APNFPODL_02813	ODEGKIIL_03990	BFFJECJP_01156	LDNPNOCJ_03483	HMNBKDNO_02251	FIMPCLKD_02182	GNOIJLNC_00520	OPDODBMN_02084	KMIMLKCC_00070	MGJBCPGP_01213	BNLDLFLC_01818	EECBHJJD_01294	CCMBABFH_01306	IGHBLAGC_02916	AJGMILHN_01302	HKBNIMKO_02308	NBOKCOPJ_03928	PCHMLMIE_00358	AHALIGDO_03142	AGLCKAPL_01779	PMDEOAHF_03118	OFKPCACC_03739
rplR		50S ribosomal protein L18	27	27	1	1	9564				356	356	356	GKLMAEHO_02998	NABABHHC_01294	NGDNHGDO_03155	BNADADGP_00505	DNHKFBIJ_00088	APNFPODL_02940	ODEGKIIL_02002	BFFJECJP_01783	LDNPNOCJ_01351	HMNBKDNO_03904	FIMPCLKD_03904	GNOIJLNC_01283	OPDODBMN_01972	KMIMLKCC_01518	MGJBCPGP_00992	BNLDLFLC_01754	EECBHJJD_01575	CCMBABFH_01593	IGHBLAGC_02635	AJGMILHN_01585	HKBNIMKO_00403	NBOKCOPJ_00914	PCHMLMIE_03125	AHALIGDO_02038	AGLCKAPL_03759	PMDEOAHF_02082	OFKPCACC_03238
group_10396		hypothetical protein	27	27	1	1	10297				1655	1655	1655	GKLMAEHO_03446	NABABHHC_04002	NGDNHGDO_02702	BNADADGP_02689	DNHKFBIJ_03135	APNFPODL_03190	ODEGKIIL_01107	BFFJECJP_01266	LDNPNOCJ_03287	HMNBKDNO_02431	FIMPCLKD_02002	GNOIJLNC_00256	OPDODBMN_01134	KMIMLKCC_02369	MGJBCPGP_02125	BNLDLFLC_03559	EECBHJJD_01101	CCMBABFH_01111	IGHBLAGC_03592	AJGMILHN_01108	HKBNIMKO_00960	NBOKCOPJ_03748	PCHMLMIE_03860	AHALIGDO_03360	AGLCKAPL_01608	PMDEOAHF_02945	OFKPCACC_02340
gyrA_2		DNA gyrase subunit A	27	27	1	1	6348				2573	2573	2573	GKLMAEHO_00334	NABABHHC_00865	NGDNHGDO_00073	BNADADGP_00661	DNHKFBIJ_02327	APNFPODL_03123	ODEGKIIL_03786	BFFJECJP_02318	LDNPNOCJ_01136	HMNBKDNO_02133	FIMPCLKD_00567	GNOIJLNC_03865	OPDODBMN_03994	KMIMLKCC_03856	MGJBCPGP_00464	BNLDLFLC_03020	EECBHJJD_00211	CCMBABFH_00213	IGHBLAGC_00096	AJGMILHN_00212	HKBNIMKO_02893	NBOKCOPJ_03035	PCHMLMIE_03437	AHALIGDO_00073	AGLCKAPL_01869	PMDEOAHF_01933	OFKPCACC_01018
group_10398		hypothetical protein	27	27	1	1	1816				578	578	578	GKLMAEHO_01030	NABABHHC_01636	NGDNHGDO_02353	BNADADGP_03816	DNHKFBIJ_01472	APNFPODL_01433	ODEGKIIL_02930	BFFJECJP_03759	LDNPNOCJ_00402	HMNBKDNO_02903	FIMPCLKD_03549	GNOIJLNC_00795	OPDODBMN_03781	KMIMLKCC_00190	MGJBCPGP_02881	BNLDLFLC_01247	EECBHJJD_03372	CCMBABFH_03447	IGHBLAGC_01083	AJGMILHN_03395	HKBNIMKO_01544	NBOKCOPJ_01795	PCHMLMIE_02438	AHALIGDO_02826	AGLCKAPL_03324	PMDEOAHF_03560	OFKPCACC_00161
ytnP_1		putative quorum-quenching lactonase YtnP	27	27	1	1	7868				866	866	866	GKLMAEHO_02268	NABABHHC_03432	NGDNHGDO_01889	BNADADGP_03456	DNHKFBIJ_03522	APNFPODL_02577	ODEGKIIL_00123	BFFJECJP_03072	LDNPNOCJ_02047	HMNBKDNO_00115	FIMPCLKD_02482	GNOIJLNC_02140	OPDODBMN_02652	KMIMLKCC_01879	MGJBCPGP_02418	BNLDLFLC_02239	EECBHJJD_02275	CCMBABFH_02293	IGHBLAGC_01919	AJGMILHN_02292	HKBNIMKO_02733	NBOKCOPJ_00115	PCHMLMIE_00785	AHALIGDO_00830	AGLCKAPL_00272	PMDEOAHF_01111	OFKPCACC_01798
bepE_3		Efflux pump membrane transporter BepE	27	27	1	1	599				3122	3122	3122	GKLMAEHO_01673	NABABHHC_02230	NGDNHGDO_01301	BNADADGP_00961	DNHKFBIJ_00837	APNFPODL_03622	ODEGKIIL_00695	BFFJECJP_02668	LDNPNOCJ_03640	HMNBKDNO_00694	FIMPCLKD_00960	GNOIJLNC_01561	OPDODBMN_02209	KMIMLKCC_01397	MGJBCPGP_03203	BNLDLFLC_01583	EECBHJJD_02853	CCMBABFH_02916	IGHBLAGC_03079	AJGMILHN_02874	HKBNIMKO_02063	NBOKCOPJ_00694	PCHMLMIE_00626	AHALIGDO_01401	AGLCKAPL_00859	PMDEOAHF_00522	OFKPCACC_03584
lpd_1		Dihydrolipoyl dehydrogenase	27	27	1	1	6331				1388	1388	1388	GKLMAEHO_00321	NABABHHC_00878	NGDNHGDO_00060	BNADADGP_00648	DNHKFBIJ_02340	APNFPODL_03136	ODEGKIIL_03799	BFFJECJP_02305	LDNPNOCJ_01149	HMNBKDNO_02146	FIMPCLKD_00580	GNOIJLNC_03878	OPDODBMN_00368	KMIMLKCC_03869	MGJBCPGP_00451	BNLDLFLC_03007	EECBHJJD_00224	CCMBABFH_00226	IGHBLAGC_00110	AJGMILHN_00225	HKBNIMKO_02880	NBOKCOPJ_03022	PCHMLMIE_03424	AHALIGDO_00060	AGLCKAPL_01856	PMDEOAHF_01946	OFKPCACC_01005
lrp_1		Leucine-responsive regulatory protein	27	27	1	1	4209				461	461	461	GKLMAEHO_00765	NABABHHC_00050	NGDNHGDO_00529	BNADADGP_01753	DNHKFBIJ_01750	APNFPODL_00135	ODEGKIIL_03334	BFFJECJP_00635	LDNPNOCJ_00683	HMNBKDNO_01473	FIMPCLKD_00049	GNOIJLNC_03418	OPDODBMN_03203	KMIMLKCC_01439	MGJBCPGP_01389	BNLDLFLC_02009	EECBHJJD_03655	CCMBABFH_03728	IGHBLAGC_03013	AJGMILHN_03677	HKBNIMKO_01824	NBOKCOPJ_02183	PCHMLMIE_00164	AHALIGDO_00505	AGLCKAPL_02831	PMDEOAHF_01477	OFKPCACC_01476
group_10403		hypothetical protein	27	27	1	1	9145				1334	1334	1334	GKLMAEHO_02742	NABABHHC_01044	NGDNHGDO_03420	BNADADGP_00252	DNHKFBIJ_00348	APNFPODL_00656	ODEGKIIL_02261	BFFJECJP_02029	LDNPNOCJ_01606	HMNBKDNO_03372	FIMPCLKD_03048	GNOIJLNC_02377	OPDODBMN_02907	KMIMLKCC_02769	MGJBCPGP_00713	BNLDLFLC_01468	EECBHJJD_01829	CCMBABFH_01848	IGHBLAGC_02355	AJGMILHN_01840	HKBNIMKO_00217	NBOKCOPJ_01164	PCHMLMIE_02881	AHALIGDO_02292	AGLCKAPL_02170	PMDEOAHF_02347	OFKPCACC_00837
osmC		Peroxiredoxin OsmC	27	27	1	1	3058				413	413	413	GKLMAEHO_03878	NABABHHC_01550	NGDNHGDO_03894	BNADADGP_02283	DNHKFBIJ_02701	APNFPODL_02063	ODEGKIIL_01559	BFFJECJP_03671	LDNPNOCJ_02625	HMNBKDNO_02817	FIMPCLKD_03463	GNOIJLNC_00664	OPDODBMN_00483	KMIMLKCC_03735	MGJBCPGP_01553	BNLDLFLC_02849	EECBHJJD_00723	CCMBABFH_00732	IGHBLAGC_01169	AJGMILHN_00724	HKBNIMKO_00773	NBOKCOPJ_01882	PCHMLMIE_02350	AHALIGDO_02739	AGLCKAPL_03238	PMDEOAHF_03896	OFKPCACC_02787
rssB		Regulator of RpoS	27	27	1	1	2790				1544	1544	1544	GKLMAEHO_03790	NABABHHC_01486	NGDNHGDO_03831	BNADADGP_02347	DNHKFBIJ_02626	APNFPODL_01973	ODEGKIIL_01484	BFFJECJP_03601	LDNPNOCJ_02700	HMNBKDNO_02753	FIMPCLKD_03399	GNOIJLNC_00599	OPDODBMN_01799	KMIMLKCC_00270	MGJBCPGP_00309	BNLDLFLC_02162	EECBHJJD_00798	CCMBABFH_00807	IGHBLAGC_03925	AJGMILHN_00799	HKBNIMKO_00698	NBOKCOPJ_01946	PCHMLMIE_02281	AHALIGDO_02676	AGLCKAPL_03175	PMDEOAHF_03833	OFKPCACC_02866
purD		Phosphoribosylamine--glycine ligase	27	27	1	1	4181				1247	1247	1247	GKLMAEHO_00741	NABABHHC_00073	NGDNHGDO_00506	BNADADGP_01776	DNHKFBIJ_01773	APNFPODL_00158	ODEGKIIL_03357	BFFJECJP_00658	LDNPNOCJ_00706	HMNBKDNO_01496	FIMPCLKD_00072	GNOIJLNC_03441	OPDODBMN_00199	KMIMLKCC_01462	MGJBCPGP_00248	BNLDLFLC_01986	EECBHJJD_03678	CCMBABFH_03751	IGHBLAGC_00723	AJGMILHN_03700	HKBNIMKO_01847	NBOKCOPJ_02160	PCHMLMIE_00187	AHALIGDO_00482	AGLCKAPL_02808	PMDEOAHF_01500	OFKPCACC_01452
nuoM		NADH-quinone oxidoreductase subunit M	27	27	1	1	8654				1487	1487	1487	GKLMAEHO_01866	NABABHHC_02019	NGDNHGDO_01513	BNADADGP_03082	DNHKFBIJ_03888	APNFPODL_01024	ODEGKIIL_00488	BFFJECJP_03846	LDNPNOCJ_02422	HMNBKDNO_00483	FIMPCLKD_00749	GNOIJLNC_01772	OPDODBMN_03556	KMIMLKCC_00770	MGJBCPGP_01466	BNLDLFLC_03160	EECBHJJD_02649	CCMBABFH_02712	IGHBLAGC_01549	AJGMILHN_02669	HKBNIMKO_00585	NBOKCOPJ_00483	PCHMLMIE_01155	AHALIGDO_01189	AGLCKAPL_00648	PMDEOAHF_00734	OFKPCACC_02199
fabF_3		3-oxoacyl-[acyl-carrier-protein] synthase 2	27	27	1	1	7878				1247	1247	1247	GKLMAEHO_02257	NABABHHC_03442	NGDNHGDO_01879	BNADADGP_03446	DNHKFBIJ_03532	APNFPODL_02587	ODEGKIIL_00133	BFFJECJP_03082	LDNPNOCJ_02057	HMNBKDNO_00125	FIMPCLKD_02472	GNOIJLNC_02130	OPDODBMN_02642	KMIMLKCC_01869	MGJBCPGP_02428	BNLDLFLC_02229	EECBHJJD_02285	CCMBABFH_02303	IGHBLAGC_01909	AJGMILHN_02302	HKBNIMKO_02723	NBOKCOPJ_00125	PCHMLMIE_00795	AHALIGDO_00840	AGLCKAPL_00282	PMDEOAHF_01101	OFKPCACC_01808
bepE_4		Efflux pump membrane transporter BepE	27	27	1	1	8229				3176	3176	3176	GKLMAEHO_02185	NABABHHC_03494	NGDNHGDO_01826	BNADADGP_03394	DNHKFBIJ_03586	APNFPODL_02640	ODEGKIIL_00186	BFFJECJP_03135	LDNPNOCJ_02111	HMNBKDNO_00177	FIMPCLKD_02420	GNOIJLNC_02078	OPDODBMN_00990	KMIMLKCC_02658	MGJBCPGP_02745	BNLDLFLC_01908	EECBHJJD_02338	CCMBABFH_02357	IGHBLAGC_01856	AJGMILHN_02355	HKBNIMKO_02669	NBOKCOPJ_00177	PCHMLMIE_00849	AHALIGDO_00892	AGLCKAPL_00335	PMDEOAHF_01048	OFKPCACC_01863
group_10410		hypothetical protein	27	27	1	1	9590				344	344	344	GKLMAEHO_03020	NABABHHC_01315	NGDNHGDO_03136	BNADADGP_00523	DNHKFBIJ_00060	APNFPODL_02913	ODEGKIIL_01974	BFFJECJP_01764	LDNPNOCJ_01323	HMNBKDNO_03883	FIMPCLKD_03883	GNOIJLNC_01304	OPDODBMN_01888	KMIMLKCC_01490	MGJBCPGP_02854	BNLDLFLC_02790	EECBHJJD_01547	CCMBABFH_01565	IGHBLAGC_02656	AJGMILHN_01557	HKBNIMKO_02177	NBOKCOPJ_00893	PCHMLMIE_03144	AHALIGDO_02017	AGLCKAPL_03778	PMDEOAHF_02063	OFKPCACC_03259
ybiT_2		putative ABC transporter ATP-binding protein YbiT	27	27	1	1	9594				1622	1622	1622	GKLMAEHO_03024	NABABHHC_01319	NGDNHGDO_03132	BNADADGP_00527	DNHKFBIJ_00056	APNFPODL_02909	ODEGKIIL_01970	BFFJECJP_01760	LDNPNOCJ_01319	HMNBKDNO_03879	FIMPCLKD_03879	GNOIJLNC_01308	OPDODBMN_01892	KMIMLKCC_01486	MGJBCPGP_02858	BNLDLFLC_02786	EECBHJJD_01543	CCMBABFH_01561	IGHBLAGC_02660	AJGMILHN_01553	HKBNIMKO_02181	NBOKCOPJ_00889	PCHMLMIE_03148	AHALIGDO_02013	AGLCKAPL_03782	PMDEOAHF_02059	OFKPCACC_03263
nuoH		NADH-quinone oxidoreductase subunit H	27	27	1	1	8661				1031	1031	1031	GKLMAEHO_01861	NABABHHC_02024	NGDNHGDO_01508	BNADADGP_03077	DNHKFBIJ_03893	APNFPODL_01019	ODEGKIIL_00493	BFFJECJP_03841	LDNPNOCJ_02427	HMNBKDNO_00488	FIMPCLKD_00754	GNOIJLNC_01767	OPDODBMN_00579	KMIMLKCC_00765	MGJBCPGP_01461	BNLDLFLC_03155	EECBHJJD_02654	CCMBABFH_02717	IGHBLAGC_01544	AJGMILHN_02674	HKBNIMKO_00590	NBOKCOPJ_00488	PCHMLMIE_01160	AHALIGDO_01194	AGLCKAPL_00653	PMDEOAHF_00729	OFKPCACC_02204
group_10413		hypothetical protein	27	27	1	1	7643				863	863	863	GKLMAEHO_02452	NABABHHC_00450	NGDNHGDO_03686	BNADADGP_00873	DNHKFBIJ_00632	APNFPODL_03336	ODEGKIIL_02539	BFFJECJP_01490	LDNPNOCJ_01869	HMNBKDNO_03627	FIMPCLKD_03303	GNOIJLNC_02632	OPDODBMN_02270	KMIMLKCC_01068	MGJBCPGP_02379	BNLDLFLC_00380	EECBHJJD_02092	CCMBABFH_02111	IGHBLAGC_02100	AJGMILHN_02106	HKBNIMKO_01354	NBOKCOPJ_01419	PCHMLMIE_02155	AHALIGDO_02580	AGLCKAPL_02436	PMDEOAHF_02612	OFKPCACC_03469
group_10414		hypothetical protein	27	27	1	1	9236				2273	2273	2273	GKLMAEHO_02824	NABABHHC_01121	NGDNHGDO_03344	BNADADGP_00328	DNHKFBIJ_00268	APNFPODL_00576	ODEGKIIL_02181	BFFJECJP_01952	LDNPNOCJ_01528	HMNBKDNO_03295	FIMPCLKD_02971	GNOIJLNC_02300	OPDODBMN_02985	KMIMLKCC_02226	MGJBCPGP_00486	BNLDLFLC_01390	EECBHJJD_01751	CCMBABFH_01770	IGHBLAGC_02432	AJGMILHN_01761	HKBNIMKO_00295	NBOKCOPJ_01087	PCHMLMIE_02958	AHALIGDO_02214	AGLCKAPL_02094	PMDEOAHF_02271	OFKPCACC_00918
fabD		Malonyl CoA-acyl carrier protein transacylase	27	27	1	1	9475				875	875	875	GKLMAEHO_02924	NABABHHC_01222	NGDNHGDO_03232	BNADADGP_00430	DNHKFBIJ_00166	APNFPODL_00474	ODEGKIIL_02079	BFFJECJP_01856	LDNPNOCJ_01427	HMNBKDNO_03976	FIMPCLKD_03976	GNOIJLNC_01211	OPDODBMN_01660	KMIMLKCC_02324	MGJBCPGP_02289	BNLDLFLC_01291	EECBHJJD_01651	CCMBABFH_01669	IGHBLAGC_02562	AJGMILHN_01661	HKBNIMKO_00480	NBOKCOPJ_00986	PCHMLMIE_03054	AHALIGDO_02112	AGLCKAPL_03682	PMDEOAHF_02160	OFKPCACC_03163
tdcG		L-serine dehydratase TdcG	27	27	1	1	2779				1418	1418	1418	GKLMAEHO_03782	NABABHHC_01478	NGDNHGDO_03823	BNADADGP_02356	DNHKFBIJ_02618	APNFPODL_01965	ODEGKIIL_01476	BFFJECJP_03593	LDNPNOCJ_02708	HMNBKDNO_02745	FIMPCLKD_03391	GNOIJLNC_00591	OPDODBMN_01791	KMIMLKCC_00278	MGJBCPGP_00317	BNLDLFLC_02154	EECBHJJD_00806	CCMBABFH_00815	IGHBLAGC_03916	AJGMILHN_00807	HKBNIMKO_00690	NBOKCOPJ_01954	PCHMLMIE_02273	AHALIGDO_02668	AGLCKAPL_03167	PMDEOAHF_03825	OFKPCACC_02874
panD		Aspartate 1-decarboxylase	27	27	1	1	8303				350	350	350	GKLMAEHO_02117	NABABHHC_03560	NGDNHGDO_01761	BNADADGP_03329	DNHKFBIJ_03652	APNFPODL_01256	ODEGKIIL_00252	BFFJECJP_03203	LDNPNOCJ_02177	HMNBKDNO_00243	FIMPCLKD_02354	GNOIJLNC_02012	OPDODBMN_00924	KMIMLKCC_01771	MGJBCPGP_02786	BNLDLFLC_00650	EECBHJJD_02404	CCMBABFH_02423	IGHBLAGC_01790	AJGMILHN_02422	HKBNIMKO_02603	NBOKCOPJ_00243	PCHMLMIE_00917	AHALIGDO_00957	AGLCKAPL_00400	PMDEOAHF_00983	OFKPCACC_01934
ruvB		Holliday junction ATP-dependent DNA helicase RuvB	27	27	1	1	7870				1022	1022	1022	GKLMAEHO_02266	NABABHHC_03434	NGDNHGDO_01887	BNADADGP_03454	DNHKFBIJ_03524	APNFPODL_02579	ODEGKIIL_00125	BFFJECJP_03074	LDNPNOCJ_02049	HMNBKDNO_00117	FIMPCLKD_02480	GNOIJLNC_02138	OPDODBMN_02650	KMIMLKCC_01877	MGJBCPGP_02420	BNLDLFLC_02237	EECBHJJD_02277	CCMBABFH_02295	IGHBLAGC_01917	AJGMILHN_02294	HKBNIMKO_02731	NBOKCOPJ_00117	PCHMLMIE_00787	AHALIGDO_00832	AGLCKAPL_00274	PMDEOAHF_01109	OFKPCACC_01800
purH		Bifunctional purine biosynthesis protein PurH	27	27	1	1	4182				1514	1514	1514	GKLMAEHO_00742	NABABHHC_00072	NGDNHGDO_00507	BNADADGP_01775	DNHKFBIJ_01772	APNFPODL_00157	ODEGKIIL_03356	BFFJECJP_00657	LDNPNOCJ_00705	HMNBKDNO_01495	FIMPCLKD_00071	GNOIJLNC_03440	OPDODBMN_00198	KMIMLKCC_01461	MGJBCPGP_00247	BNLDLFLC_01987	EECBHJJD_03677	CCMBABFH_03750	IGHBLAGC_00724	AJGMILHN_03699	HKBNIMKO_01846	NBOKCOPJ_02161	PCHMLMIE_00186	AHALIGDO_00483	AGLCKAPL_02809	PMDEOAHF_01499	OFKPCACC_01453
dapD		2,3,4,5-tetrahydropyridine-2,6-dicarboxylate N-succinyltransferase	27	27	1	1	6851				812	812	812	GKLMAEHO_00599	NABABHHC_03265	NGDNHGDO_00372	BNADADGP_01911	DNHKFBIJ_02028	APNFPODL_00279	ODEGKIIL_03485	BFFJECJP_02613	LDNPNOCJ_00830	HMNBKDNO_01727	FIMPCLKD_00210	GNOIJLNC_03578	OPDODBMN_02585	KMIMLKCC_03117	MGJBCPGP_00819	BNLDLFLC_00962	EECBHJJD_03804	CCMBABFH_03875	IGHBLAGC_01353	AJGMILHN_03826	HKBNIMKO_03361	NBOKCOPJ_03321	PCHMLMIE_03732	AHALIGDO_00352	AGLCKAPL_02674	PMDEOAHF_01633	OFKPCACC_01310
sucA		2-oxoglutarate dehydrogenase E1 component	27	27	1	1	4213				2807	2807	2807	GKLMAEHO_00769	NABABHHC_00046	NGDNHGDO_00533	BNADADGP_01749	DNHKFBIJ_01746	APNFPODL_00131	ODEGKIIL_03330	BFFJECJP_00631	LDNPNOCJ_00679	HMNBKDNO_01469	FIMPCLKD_00045	GNOIJLNC_03414	OPDODBMN_03207	KMIMLKCC_01435	MGJBCPGP_01393	BNLDLFLC_02013	EECBHJJD_03651	CCMBABFH_03724	IGHBLAGC_03008	AJGMILHN_03673	HKBNIMKO_01820	NBOKCOPJ_02187	PCHMLMIE_00160	AHALIGDO_00509	AGLCKAPL_02835	PMDEOAHF_01473	OFKPCACC_01480
mexA_1		Multidrug resistance protein MexA	27	27	1	1	4090				1172	1172	1172	GKLMAEHO_00662	NABABHHC_00146	NGDNHGDO_00433	BNADADGP_01849	DNHKFBIJ_01850	APNFPODL_00233	ODEGKIIL_03435	BFFJECJP_00734	LDNPNOCJ_00782	HMNBKDNO_01569	FIMPCLKD_00146	GNOIJLNC_03514	OPDODBMN_03399	KMIMLKCC_00309	MGJBCPGP_01987	BNLDLFLC_01060	EECBHJJD_03755	CCMBABFH_03827	IGHBLAGC_01190	AJGMILHN_03777	HKBNIMKO_03313	NBOKCOPJ_02087	PCHMLMIE_00263	AHALIGDO_00411	AGLCKAPL_02735	PMDEOAHF_01572	OFKPCACC_01371
group_10423		hypothetical protein	27	27	1	1	2198				2492	2492	2492	GKLMAEHO_00098	NABABHHC_01754	NGDNHGDO_02229	BNADADGP_03933	DNHKFBIJ_02905	APNFPODL_02384	ODEGKIIL_01764	BFFJECJP_03411	LDNPNOCJ_03071	HMNBKDNO_03021	FIMPCLKD_03667	GNOIJLNC_00913	OPDODBMN_01998	KMIMLKCC_03711	MGJBCPGP_03879	BNLDLFLC_03223	EECBHJJD_00434	CCMBABFH_00435	IGHBLAGC_00956	AJGMILHN_00435	HKBNIMKO_03247	NBOKCOPJ_01677	PCHMLMIE_01675	AHALIGDO_02944	AGLCKAPL_03448	PMDEOAHF_03436	OFKPCACC_02582
group_10424		hypothetical protein	27	27	1	1	7657				1397	1397	1397	GKLMAEHO_02440	NABABHHC_00462	NGDNHGDO_03698	BNADADGP_00861	DNHKFBIJ_00644	APNFPODL_03324	ODEGKIIL_02551	BFFJECJP_01502	LDNPNOCJ_01882	HMNBKDNO_03639	FIMPCLKD_03315	GNOIJLNC_02644	OPDODBMN_02283	KMIMLKCC_01081	MGJBCPGP_02392	BNLDLFLC_00393	EECBHJJD_02105	CCMBABFH_02124	IGHBLAGC_02088	AJGMILHN_02119	HKBNIMKO_01367	NBOKCOPJ_01431	PCHMLMIE_02167	AHALIGDO_02592	AGLCKAPL_02448	PMDEOAHF_02624	OFKPCACC_03481
nhaK_1		Sodium, potassium, lithium and rubidium/H(+) antiporter	27	27	1	1	9117				1607	1607	1607	GKLMAEHO_02718	NABABHHC_01021	NGDNHGDO_03442	BNADADGP_00230	DNHKFBIJ_00370	APNFPODL_00678	ODEGKIIL_02283	BFFJECJP_02051	LDNPNOCJ_01628	HMNBKDNO_03395	FIMPCLKD_03071	GNOIJLNC_02400	OPDODBMN_02885	KMIMLKCC_02747	MGJBCPGP_00691	BNLDLFLC_01490	EECBHJJD_01851	CCMBABFH_01870	IGHBLAGC_02332	AJGMILHN_01863	HKBNIMKO_00195	NBOKCOPJ_01187	PCHMLMIE_02859	AHALIGDO_02315	AGLCKAPL_02192	PMDEOAHF_02369	OFKPCACC_00813
rplE		50S ribosomal protein L5	27	27	1	1	9560				551	551	551	GKLMAEHO_02994	NABABHHC_01290	NGDNHGDO_03159	BNADADGP_00501	DNHKFBIJ_00092	APNFPODL_02944	ODEGKIIL_02006	BFFJECJP_01787	LDNPNOCJ_01355	HMNBKDNO_03908	FIMPCLKD_03908	GNOIJLNC_01279	OPDODBMN_01968	KMIMLKCC_01522	MGJBCPGP_00996	BNLDLFLC_01750	EECBHJJD_01579	CCMBABFH_01597	IGHBLAGC_02631	AJGMILHN_01589	HKBNIMKO_00407	NBOKCOPJ_00918	PCHMLMIE_03121	AHALIGDO_02042	AGLCKAPL_03755	PMDEOAHF_02086	OFKPCACC_03234
tyrS		Tyrosine--tRNA ligase	27	27	1	1	1383				1295	1295	1295	GKLMAEHO_01284	NABABHHC_02893	NGDNHGDO_01023	BNADADGP_01230	DNHKFBIJ_01140	APNFPODL_01922	ODEGKIIL_01045	BFFJECJP_02949	LDNPNOCJ_00158	HMNBKDNO_00952	FIMPCLKD_01218	GNOIJLNC_02896	OPDODBMN_01352	KMIMLKCC_00709	MGJBCPGP_01144	BNLDLFLC_00282	EECBHJJD_03126	CCMBABFH_03200	IGHBLAGC_03348	AJGMILHN_03147	HKBNIMKO_03638	NBOKCOPJ_02705	PCHMLMIE_02093	AHALIGDO_01658	AGLCKAPL_01137	PMDEOAHF_00245	OFKPCACC_00404
group_10428		hypothetical protein	27	27	1	1	9140				635	638	637	GKLMAEHO_02737	NABABHHC_01039	NGDNHGDO_03425	BNADADGP_00247	DNHKFBIJ_00353	APNFPODL_00661	ODEGKIIL_02266	BFFJECJP_02034	LDNPNOCJ_01611	HMNBKDNO_03377	FIMPCLKD_03053	GNOIJLNC_02382	OPDODBMN_02902	KMIMLKCC_02764	MGJBCPGP_00708	BNLDLFLC_01473	EECBHJJD_01834	CCMBABFH_01853	IGHBLAGC_02350	AJGMILHN_01845	HKBNIMKO_00212	NBOKCOPJ_01169	PCHMLMIE_02876	AHALIGDO_02297	AGLCKAPL_02175	PMDEOAHF_02352	OFKPCACC_00832
patA		Peptidoglycan O-acetyltransferase	27	27	1	1	2195				1655	1655	1655	GKLMAEHO_00102	NABABHHC_01758	NGDNHGDO_02226	BNADADGP_03936	DNHKFBIJ_02908	APNFPODL_02381	ODEGKIIL_01767	BFFJECJP_03414	LDNPNOCJ_03074	HMNBKDNO_03025	FIMPCLKD_03671	GNOIJLNC_00917	OPDODBMN_01995	KMIMLKCC_03714	MGJBCPGP_03876	BNLDLFLC_03220	EECBHJJD_00431	CCMBABFH_00432	IGHBLAGC_00952	AJGMILHN_00432	HKBNIMKO_03250	NBOKCOPJ_01673	PCHMLMIE_01672	AHALIGDO_02948	AGLCKAPL_03451	PMDEOAHF_03433	OFKPCACC_02579
emrA_3		Colistin resistance protein EmrA	27	27	1	1	9176				1088	1088	1088	GKLMAEHO_02771	NABABHHC_01073	NGDNHGDO_03391	BNADADGP_00281	DNHKFBIJ_00319	APNFPODL_00626	ODEGKIIL_02232	BFFJECJP_02000	LDNPNOCJ_01577	HMNBKDNO_03343	FIMPCLKD_03019	GNOIJLNC_02348	OPDODBMN_02936	KMIMLKCC_02275	MGJBCPGP_00535	BNLDLFLC_01439	EECBHJJD_01800	CCMBABFH_01819	IGHBLAGC_02384	AJGMILHN_01811	HKBNIMKO_00246	NBOKCOPJ_01135	PCHMLMIE_02910	AHALIGDO_02262	AGLCKAPL_02141	PMDEOAHF_02318	OFKPCACC_00865
lon2		Lon protease 2	27	27	1	1	9221				2399	2399	2399	GKLMAEHO_02811	NABABHHC_01108	NGDNHGDO_03357	BNADADGP_00315	DNHKFBIJ_00281	APNFPODL_00589	ODEGKIIL_02194	BFFJECJP_01965	LDNPNOCJ_01541	HMNBKDNO_03308	FIMPCLKD_02984	GNOIJLNC_02313	OPDODBMN_02972	KMIMLKCC_02239	MGJBCPGP_00499	BNLDLFLC_01403	EECBHJJD_01764	CCMBABFH_01783	IGHBLAGC_02419	AJGMILHN_01774	HKBNIMKO_00282	NBOKCOPJ_01100	PCHMLMIE_02945	AHALIGDO_02227	AGLCKAPL_02107	PMDEOAHF_02284	OFKPCACC_00905
zraR_1		Transcriptional regulatory protein ZraR	27	27	1	1	1992				1184	1184	1184	GKLMAEHO_00263	NABABHHC_00925	NGDNHGDO_00013	BNADADGP_00602	DNHKFBIJ_02382	APNFPODL_03899	ODEGKIIL_03841	BFFJECJP_02258	LDNPNOCJ_01192	HMNBKDNO_02193	FIMPCLKD_00627	GNOIJLNC_03925	OPDODBMN_00097	KMIMLKCC_03473	MGJBCPGP_00793	BNLDLFLC_03132	EECBHJJD_00267	CCMBABFH_00268	IGHBLAGC_00776	AJGMILHN_00268	HKBNIMKO_02837	NBOKCOPJ_02975	PCHMLMIE_03378	AHALIGDO_00013	AGLCKAPL_01809	PMDEOAHF_01993	OFKPCACC_00960
lipB		Octanoyltransferase	27	27	1	1	2009				713	713	713	GKLMAEHO_00253	NABABHHC_00935	NGDNHGDO_00003	BNADADGP_00592	DNHKFBIJ_02392	APNFPODL_03889	ODEGKIIL_03851	BFFJECJP_02248	LDNPNOCJ_01202	HMNBKDNO_02203	FIMPCLKD_00637	GNOIJLNC_03935	OPDODBMN_00869	KMIMLKCC_01239	MGJBCPGP_03647	BNLDLFLC_03142	EECBHJJD_00277	CCMBABFH_00278	IGHBLAGC_00786	AJGMILHN_00278	HKBNIMKO_02827	NBOKCOPJ_02965	PCHMLMIE_03368	AHALIGDO_00003	AGLCKAPL_01799	PMDEOAHF_02003	OFKPCACC_00950
group_10434		hypothetical protein	27	27	1	1	3131				2036	2036	2036	GKLMAEHO_00033	NABABHHC_01690	NGDNHGDO_02293	BNADADGP_03870	DNHKFBIJ_02838	APNFPODL_02453	ODEGKIIL_01696	BFFJECJP_03347	LDNPNOCJ_03007	HMNBKDNO_02957	FIMPCLKD_03603	GNOIJLNC_00849	OPDODBMN_02061	KMIMLKCC_01586	MGJBCPGP_00922	BNLDLFLC_02547	EECBHJJD_00498	CCMBABFH_00499	IGHBLAGC_01024	AJGMILHN_00499	HKBNIMKO_03183	NBOKCOPJ_01741	PCHMLMIE_01739	AHALIGDO_02880	AGLCKAPL_03384	PMDEOAHF_03500	OFKPCACC_02648
era		GTPase Era	27	27	1	1	6368				875	875	875	GKLMAEHO_00352	NABABHHC_00847	NGDNHGDO_00091	BNADADGP_00679	DNHKFBIJ_02309	APNFPODL_03105	ODEGKIIL_03768	BFFJECJP_02336	LDNPNOCJ_01118	HMNBKDNO_02115	FIMPCLKD_00549	GNOIJLNC_03847	OPDODBMN_00497	KMIMLKCC_03838	MGJBCPGP_00941	BNLDLFLC_03038	EECBHJJD_00193	CCMBABFH_00195	IGHBLAGC_00078	AJGMILHN_00194	HKBNIMKO_02911	NBOKCOPJ_03053	PCHMLMIE_03455	AHALIGDO_00091	AGLCKAPL_01887	PMDEOAHF_01915	OFKPCACC_01038
metH_1		Methionine synthase	27	27	1	1	9663				2657	2657	2657	GKLMAEHO_03047	NABABHHC_01345	NGDNHGDO_03110	BNADADGP_00553	DNHKFBIJ_00032	APNFPODL_02885	ODEGKIIL_01946	BFFJECJP_01737	LDNPNOCJ_01295	HMNBKDNO_03853	FIMPCLKD_03853	GNOIJLNC_01334	OPDODBMN_01515	KMIMLKCC_00012	MGJBCPGP_00010	BNLDLFLC_02762	EECBHJJD_01519	CCMBABFH_01537	IGHBLAGC_02687	AJGMILHN_01529	HKBNIMKO_02205	NBOKCOPJ_00863	PCHMLMIE_03171	AHALIGDO_01987	AGLCKAPL_03804	PMDEOAHF_02037	OFKPCACC_03293
group_10437		hypothetical protein	27	27	1	1	7660				1370	1370	1370	GKLMAEHO_02438	NABABHHC_00464	NGDNHGDO_03700	BNADADGP_00859	DNHKFBIJ_00646	APNFPODL_03322	ODEGKIIL_02553	BFFJECJP_01504	LDNPNOCJ_01884	HMNBKDNO_03641	FIMPCLKD_03317	GNOIJLNC_02646	OPDODBMN_02285	KMIMLKCC_01083	MGJBCPGP_02394	BNLDLFLC_00395	EECBHJJD_02107	CCMBABFH_02126	IGHBLAGC_02086	AJGMILHN_02121	HKBNIMKO_01369	NBOKCOPJ_01433	PCHMLMIE_02169	AHALIGDO_02594	AGLCKAPL_02450	PMDEOAHF_02626	OFKPCACC_03483
guaB_2		Inosine-5'-monophosphate dehydrogenase	27	27	1	1	7764				1460	1460	1460	GKLMAEHO_02344	NABABHHC_03361	NGDNHGDO_01960	BNADADGP_03528	DNHKFBIJ_03450	APNFPODL_02505	ODEGKIIL_00051	BFFJECJP_03000	LDNPNOCJ_01975	HMNBKDNO_00044	FIMPCLKD_02553	GNOIJLNC_02211	OPDODBMN_00112	KMIMLKCC_03283	MGJBCPGP_00766	BNLDLFLC_01954	EECBHJJD_02202	CCMBABFH_02221	IGHBLAGC_01990	AJGMILHN_02218	HKBNIMKO_01255	NBOKCOPJ_00044	PCHMLMIE_00713	AHALIGDO_00759	AGLCKAPL_00201	PMDEOAHF_01182	OFKPCACC_01724
group_10439		hypothetical protein	27	27	1	1	4718				617	617	617	GKLMAEHO_03150	NABABHHC_03117	NGDNHGDO_02987	BNADADGP_03706	DNHKFBIJ_04023	APNFPODL_03511	ODEGKIIL_04096	BFFJECJP_01010	LDNPNOCJ_03749	HMNBKDNO_03755	FIMPCLKD_02727	GNOIJLNC_01060	OPDODBMN_03159	KMIMLKCC_02836	MGJBCPGP_02904	BNLDLFLC_03356	EECBHJJD_01408	CCMBABFH_01421	IGHBLAGC_02797	AJGMILHN_01416	HKBNIMKO_03849	NBOKCOPJ_03443	PCHMLMIE_03297	AHALIGDO_03703	AGLCKAPL_00092	PMDEOAHF_03730	OFKPCACC_02466
pfkA		ATP-dependent 6-phosphofructokinase 1	27	27	1	1	8534				986	986	986	GKLMAEHO_01948	NABABHHC_01931	NGDNHGDO_01592	BNADADGP_03160	DNHKFBIJ_03810	APNFPODL_01104	ODEGKIIL_00409	BFFJECJP_03928	LDNPNOCJ_02336	HMNBKDNO_00404	FIMPCLKD_00670	GNOIJLNC_01851	OPDODBMN_01919	KMIMLKCC_02900	MGJBCPGP_02650	BNLDLFLC_01029	EECBHJJD_02563	CCMBABFH_02626	IGHBLAGC_01628	AJGMILHN_02582	HKBNIMKO_02444	NBOKCOPJ_00404	PCHMLMIE_01076	AHALIGDO_01110	AGLCKAPL_00569	PMDEOAHF_00813	OFKPCACC_02097
eno		Enolase	27	27	1	1	9578				1295	1295	1295	GKLMAEHO_03011	NABABHHC_01307	NGDNHGDO_03142	BNADADGP_00517	DNHKFBIJ_00075	APNFPODL_02927	ODEGKIIL_01989	BFFJECJP_01770	LDNPNOCJ_01338	HMNBKDNO_03891	FIMPCLKD_03891	GNOIJLNC_01296	OPDODBMN_01985	KMIMLKCC_01505	MGJBCPGP_02839	BNLDLFLC_01767	EECBHJJD_01562	CCMBABFH_01580	IGHBLAGC_02648	AJGMILHN_01572	HKBNIMKO_00390	NBOKCOPJ_00901	PCHMLMIE_03138	AHALIGDO_02025	AGLCKAPL_03772	PMDEOAHF_02069	OFKPCACC_03251
secA		Protein translocase subunit SecA	27	27	1	1	5765				3071	3071	3071	GKLMAEHO_02541	NABABHHC_00365	NGDNHGDO_03600	BNADADGP_00040	DNHKFBIJ_00523	APNFPODL_00828	ODEGKIIL_02450	BFFJECJP_02201	LDNPNOCJ_01777	HMNBKDNO_03543	FIMPCLKD_03219	GNOIJLNC_02548	OPDODBMN_03831	KMIMLKCC_00462	MGJBCPGP_03357	BNLDLFLC_02400	EECBHJJD_02000	CCMBABFH_02019	IGHBLAGC_02184	AJGMILHN_02013	HKBNIMKO_00046	NBOKCOPJ_01335	PCHMLMIE_02707	AHALIGDO_02479	AGLCKAPL_02350	PMDEOAHF_02526	OFKPCACC_00659
group_10443		hypothetical protein	27	27	1	1	4073				365	365	365	GKLMAEHO_00650	NABABHHC_00158	NGDNHGDO_00421	BNADADGP_01861	DNHKFBIJ_01990	APNFPODL_00245	ODEGKIIL_03447	BFFJECJP_00746	LDNPNOCJ_00794	HMNBKDNO_01581	FIMPCLKD_00158	GNOIJLNC_03526	OPDODBMN_03411	KMIMLKCC_03067	MGJBCPGP_01999	BNLDLFLC_01072	EECBHJJD_03768	CCMBABFH_03839	IGHBLAGC_01203	AJGMILHN_03790	HKBNIMKO_03325	NBOKCOPJ_02075	PCHMLMIE_00274	AHALIGDO_00399	AGLCKAPL_02723	PMDEOAHF_01584	OFKPCACC_01359
group_10444		hypothetical protein	27	27	1	1	10373				1844	1844	1844	GKLMAEHO_03509	NABABHHC_03938	NGDNHGDO_02639	BNADADGP_02625	DNHKFBIJ_03068	APNFPODL_03251	ODEGKIIL_01174	BFFJECJP_01332	LDNPNOCJ_03224	HMNBKDNO_02495	FIMPCLKD_01938	GNOIJLNC_00192	OPDODBMN_00642	KMIMLKCC_02433	MGJBCPGP_00263	BNLDLFLC_03495	EECBHJJD_01038	CCMBABFH_01047	IGHBLAGC_03656	AJGMILHN_01045	HKBNIMKO_00897	NBOKCOPJ_03684	PCHMLMIE_03794	AHALIGDO_03424	AGLCKAPL_01545	PMDEOAHF_02882	OFKPCACC_02277
group_10445	nth_1	Endonuclease III	27	27	1	1	9152				620	620	620	GKLMAEHO_02748	NABABHHC_01050	NGDNHGDO_03414	BNADADGP_00258	DNHKFBIJ_00342	APNFPODL_00650	ODEGKIIL_02255	BFFJECJP_02023	LDNPNOCJ_01600	HMNBKDNO_03366	FIMPCLKD_03042	GNOIJLNC_02371	OPDODBMN_02913	KMIMLKCC_02298	MGJBCPGP_00719	BNLDLFLC_01462	EECBHJJD_01823	CCMBABFH_01842	IGHBLAGC_02361	AJGMILHN_01834	HKBNIMKO_00223	NBOKCOPJ_01158	PCHMLMIE_02887	AHALIGDO_02286	AGLCKAPL_02164	PMDEOAHF_02341	OFKPCACC_00843
yidK		putative symporter YidK	27	27	1	1	788				1436	1436	1436	GKLMAEHO_01605	NABABHHC_02292	NGDNHGDO_01219	BNADADGP_01026	DNHKFBIJ_00907	APNFPODL_01716	ODEGKIIL_00783	BFFJECJP_02727	LDNPNOCJ_03570	HMNBKDNO_00755	FIMPCLKD_01021	GNOIJLNC_01499	OPDODBMN_03710	KMIMLKCC_02591	MGJBCPGP_02962	BNLDLFLC_02679	EECBHJJD_02923	CCMBABFH_02997	IGHBLAGC_03143	AJGMILHN_02944	HKBNIMKO_01913	NBOKCOPJ_00784	PCHMLMIE_00567	AHALIGDO_01464	AGLCKAPL_00941	PMDEOAHF_00440	OFKPCACC_00602
group_10447		hypothetical protein	27	27	1	1	8631				557	557	557	GKLMAEHO_01889	NABABHHC_01997	NGDNHGDO_01535	BNADADGP_03104	DNHKFBIJ_03868	APNFPODL_01044	ODEGKIIL_00468	BFFJECJP_03868	LDNPNOCJ_02402	HMNBKDNO_00461	FIMPCLKD_00727	GNOIJLNC_01794	OPDODBMN_00488	KMIMLKCC_01662	MGJBCPGP_03434	BNLDLFLC_01179	EECBHJJD_02629	CCMBABFH_02692	IGHBLAGC_01571	AJGMILHN_02649	HKBNIMKO_00565	NBOKCOPJ_00461	PCHMLMIE_01133	AHALIGDO_01167	AGLCKAPL_00626	PMDEOAHF_00756	OFKPCACC_02178
menA		1,4-dihydroxy-2-naphthoate octaprenyltransferase	27	27	1	1	2219				920	920	920	GKLMAEHO_00081	NABABHHC_01736	NGDNHGDO_02247	BNADADGP_03915	DNHKFBIJ_02887	APNFPODL_02402	ODEGKIIL_01746	BFFJECJP_03393	LDNPNOCJ_03053	HMNBKDNO_03003	FIMPCLKD_03649	GNOIJLNC_00895	OPDODBMN_02016	KMIMLKCC_03693	MGJBCPGP_00392	BNLDLFLC_02592	EECBHJJD_00452	CCMBABFH_00453	IGHBLAGC_00975	AJGMILHN_00453	HKBNIMKO_03229	NBOKCOPJ_01695	PCHMLMIE_01693	AHALIGDO_02926	AGLCKAPL_03430	PMDEOAHF_03454	OFKPCACC_02599
pal_2		Peptidoglycan-associated lipoprotein	27	27	1	1	1640				692	692	692	GKLMAEHO_01092	NABABHHC_02701	NGDNHGDO_00829	BNADADGP_01421	DNHKFBIJ_01337	APNFPODL_01481	ODEGKIIL_03061	BFFJECJP_00353	LDNPNOCJ_00352	HMNBKDNO_01144	FIMPCLKD_01410	GNOIJLNC_03088	OPDODBMN_02474	KMIMLKCC_03377	MGJBCPGP_00142	BNLDLFLC_01199	EECBHJJD_03322	CCMBABFH_03396	IGHBLAGC_00395	AJGMILHN_03344	HKBNIMKO_01958	NBOKCOPJ_02513	PCHMLMIE_01339	AHALIGDO_01850	AGLCKAPL_01331	PMDEOAHF_00052	OFKPCACC_00205
ilvA		L-threonine dehydratase biosynthetic IlvA	27	27	1	1	4400				1238	1238	1238	GKLMAEHO_03218	NABABHHC_03183	NGDNHGDO_02922	BNADADGP_03572	DNHKFBIJ_04090	APNFPODL_03579	ODEGKIIL_04029	BFFJECJP_00942	LDNPNOCJ_03682	HMNBKDNO_03821	FIMPCLKD_02851	GNOIJLNC_00994	OPDODBMN_03092	KMIMLKCC_03059	MGJBCPGP_00432	BNLDLFLC_03423	EECBHJJD_01341	CCMBABFH_01353	IGHBLAGC_02867	AJGMILHN_01349	HKBNIMKO_03916	NBOKCOPJ_03377	PCHMLMIE_03229	AHALIGDO_03770	AGLCKAPL_00157	PMDEOAHF_03795	OFKPCACC_02531
iolG		Inositol 2-dehydrogenase/D-chiro-inositol 3-dehydrogenase	27	27	1	1	1549				962	962	962	GKLMAEHO_01169	NABABHHC_02774	NGDNHGDO_00903	BNADADGP_01348	DNHKFBIJ_01261	APNFPODL_01557	ODEGKIIL_03199	BFFJECJP_00277	LDNPNOCJ_00278	HMNBKDNO_01071	FIMPCLKD_01337	GNOIJLNC_03015	OPDODBMN_00464	KMIMLKCC_00318	MGJBCPGP_02261	BNLDLFLC_03776	EECBHJJD_03248	CCMBABFH_03321	IGHBLAGC_00634	AJGMILHN_03270	HKBNIMKO_00888	NBOKCOPJ_02587	PCHMLMIE_01414	AHALIGDO_01778	AGLCKAPL_01257	PMDEOAHF_00126	OFKPCACC_00281
rhaS_1		HTH-type transcriptional activator RhaS	27	27	1	1	8715				890	890	890	GKLMAEHO_01814	NABABHHC_02072	NGDNHGDO_01460	BNADADGP_03030	DNHKFBIJ_03939	APNFPODL_00972	ODEGKIIL_00539	BFFJECJP_03793	LDNPNOCJ_02475	HMNBKDNO_00536	FIMPCLKD_00802	GNOIJLNC_01719	OPDODBMN_00531	KMIMLKCC_00717	MGJBCPGP_02339	BNLDLFLC_02122	EECBHJJD_02702	CCMBABFH_02765	IGHBLAGC_01494	AJGMILHN_02722	HKBNIMKO_00638	NBOKCOPJ_00536	PCHMLMIE_01208	AHALIGDO_01242	AGLCKAPL_00701	PMDEOAHF_00681	OFKPCACC_02251
group_10453		hypothetical protein	27	27	1	1	9231				749	749	749	GKLMAEHO_02819	NABABHHC_01116	NGDNHGDO_03349	BNADADGP_00323	DNHKFBIJ_00273	APNFPODL_00581	ODEGKIIL_02186	BFFJECJP_01957	LDNPNOCJ_01533	HMNBKDNO_03300	FIMPCLKD_02976	GNOIJLNC_02305	OPDODBMN_02980	KMIMLKCC_02231	MGJBCPGP_00491	BNLDLFLC_01395	EECBHJJD_01756	CCMBABFH_01775	IGHBLAGC_02427	AJGMILHN_01766	HKBNIMKO_00290	NBOKCOPJ_01092	PCHMLMIE_02953	AHALIGDO_02219	AGLCKAPL_02099	PMDEOAHF_02276	OFKPCACC_00913
group_10454		hypothetical protein	27	27	1	1	10418				581	581	581	GKLMAEHO_03547	NABABHHC_03897	NGDNHGDO_02595	BNADADGP_02580	DNHKFBIJ_02425	APNFPODL_03742	ODEGKIIL_01217	BFFJECJP_00813	LDNPNOCJ_02883	HMNBKDNO_02557	FIMPCLKD_01876	GNOIJLNC_00130	OPDODBMN_03481	KMIMLKCC_03970	MGJBCPGP_02300	BNLDLFLC_00327	EECBHJJD_00981	CCMBABFH_00990	IGHBLAGC_03719	AJGMILHN_00985	HKBNIMKO_03502	NBOKCOPJ_03643	PCHMLMIE_01787	AHALIGDO_03462	AGLCKAPL_01501	PMDEOAHF_02838	OFKPCACC_03056
rsgA		Small ribosomal subunit biogenesis GTPase RsgA	27	27	1	1	4132				923	923	923	GKLMAEHO_00707	NABABHHC_00106	NGDNHGDO_00474	BNADADGP_01808	DNHKFBIJ_01807	APNFPODL_00191	ODEGKIIL_03391	BFFJECJP_00693	LDNPNOCJ_00740	HMNBKDNO_01529	FIMPCLKD_00105	GNOIJLNC_03474	OPDODBMN_02565	KMIMLKCC_01291	MGJBCPGP_01262	BNLDLFLC_00666	EECBHJJD_03712	CCMBABFH_03785	IGHBLAGC_00689	AJGMILHN_03734	HKBNIMKO_02410	NBOKCOPJ_02127	PCHMLMIE_00222	AHALIGDO_00451	AGLCKAPL_02776	PMDEOAHF_01531	OFKPCACC_01414
group_10456		hypothetical protein	27	27	1	1	1567				293	293	293	GKLMAEHO_01153	NABABHHC_02758	NGDNHGDO_00887	BNADADGP_01364	DNHKFBIJ_01277	APNFPODL_01541	ODEGKIIL_03121	BFFJECJP_00293	LDNPNOCJ_00294	HMNBKDNO_01087	FIMPCLKD_01353	GNOIJLNC_03031	OPDODBMN_03953	KMIMLKCC_02166	MGJBCPGP_03771	BNLDLFLC_03792	EECBHJJD_03264	CCMBABFH_03338	IGHBLAGC_00650	AJGMILHN_03286	HKBNIMKO_02016	NBOKCOPJ_02571	PCHMLMIE_01398	AHALIGDO_01794	AGLCKAPL_01273	PMDEOAHF_00110	OFKPCACC_00264
rocD		Ornithine aminotransferase	27	27	1	1	7797				1235	1235	1235	GKLMAEHO_02332	NABABHHC_03373	NGDNHGDO_01948	BNADADGP_03515	DNHKFBIJ_03464	APNFPODL_02519	ODEGKIIL_00065	BFFJECJP_03012	LDNPNOCJ_01989	HMNBKDNO_00056	FIMPCLKD_02541	GNOIJLNC_02199	OPDODBMN_02458	KMIMLKCC_01938	MGJBCPGP_02188	BNLDLFLC_02297	EECBHJJD_02216	CCMBABFH_02235	IGHBLAGC_01978	AJGMILHN_02233	HKBNIMKO_01269	NBOKCOPJ_00056	PCHMLMIE_00725	AHALIGDO_00771	AGLCKAPL_00213	PMDEOAHF_01170	OFKPCACC_01737
group_10458		hypothetical protein	27	27	1	1	10296				566	566	566	GKLMAEHO_03445	NABABHHC_04003	NGDNHGDO_02703	BNADADGP_02690	DNHKFBIJ_03136	APNFPODL_03189	ODEGKIIL_01106	BFFJECJP_01265	LDNPNOCJ_03288	HMNBKDNO_02430	FIMPCLKD_02003	GNOIJLNC_00257	OPDODBMN_01135	KMIMLKCC_02368	MGJBCPGP_02124	BNLDLFLC_03560	EECBHJJD_01102	CCMBABFH_01112	IGHBLAGC_03591	AJGMILHN_01109	HKBNIMKO_00961	NBOKCOPJ_03749	PCHMLMIE_03861	AHALIGDO_03359	AGLCKAPL_01609	PMDEOAHF_02946	OFKPCACC_02341
hpd		4-hydroxyphenylpyruvate dioxygenase	27	27	1	1	1417				1130	1130	1130	GKLMAEHO_01261	NABABHHC_02870	NGDNHGDO_01000	BNADADGP_01253	DNHKFBIJ_01163	APNFPODL_01654	ODEGKIIL_03298	BFFJECJP_00181	LDNPNOCJ_00182	HMNBKDNO_00975	FIMPCLKD_01241	GNOIJLNC_02919	OPDODBMN_03678	KMIMLKCC_03808	MGJBCPGP_00763	BNLDLFLC_00539	EECBHJJD_03151	CCMBABFH_03224	IGHBLAGC_03373	AJGMILHN_03173	HKBNIMKO_00792	NBOKCOPJ_02682	PCHMLMIE_01510	AHALIGDO_01681	AGLCKAPL_01160	PMDEOAHF_00222	OFKPCACC_00380
fucP_1		L-fucose-proton symporter	27	27	1	1	9652				1280	1280	1280	GKLMAEHO_03055	NABABHHC_01353	NGDNHGDO_03102	BNADADGP_00561	DNHKFBIJ_00024	APNFPODL_02877	ODEGKIIL_01938	BFFJECJP_01729	LDNPNOCJ_01287	HMNBKDNO_03845	FIMPCLKD_03845	GNOIJLNC_01342	OPDODBMN_01507	KMIMLKCC_00020	MGJBCPGP_00018	BNLDLFLC_02754	EECBHJJD_01511	CCMBABFH_01529	IGHBLAGC_02695	AJGMILHN_01519	HKBNIMKO_02213	NBOKCOPJ_00855	PCHMLMIE_03179	AHALIGDO_01979	AGLCKAPL_03812	PMDEOAHF_02029	OFKPCACC_03302
group_10461	rhlE_1	ATP-dependent RNA helicase RhlE	27	27	1	1	1616				1268	1280	1274	GKLMAEHO_01112	NABABHHC_02719	NGDNHGDO_00847	BNADADGP_01403	DNHKFBIJ_01317	APNFPODL_01501	ODEGKIIL_03081	BFFJECJP_00335	LDNPNOCJ_00332	HMNBKDNO_01126	FIMPCLKD_01392	GNOIJLNC_03070	OPDODBMN_03213	KMIMLKCC_02128	MGJBCPGP_00102	BNLDLFLC_03830	EECBHJJD_03302	CCMBABFH_03376	IGHBLAGC_00413	AJGMILHN_03324	HKBNIMKO_01978	NBOKCOPJ_02531	PCHMLMIE_01357	AHALIGDO_01832	AGLCKAPL_01313	PMDEOAHF_00070	OFKPCACC_00225
tagD		Glycerol-3-phosphate cytidylyltransferase	27	27	1	1	10098				443	443	443	GKLMAEHO_03349	NABABHHC_04140	NGDNHGDO_02800	BNADADGP_02795	DNHKFBIJ_03284	APNFPODL_02729	ODEGKIIL_03908	BFFJECJP_01557	LDNPNOCJ_03397	HMNBKDNO_02325	FIMPCLKD_02108	GNOIJLNC_00446	OPDODBMN_00048	KMIMLKCC_03517	MGJBCPGP_02936	BNLDLFLC_02908	EECBHJJD_01211	CCMBABFH_01221	IGHBLAGC_03481	AJGMILHN_01218	HKBNIMKO_01151	NBOKCOPJ_03854	PCHMLMIE_00439	AHALIGDO_03216	AGLCKAPL_01706	PMDEOAHF_03044	OFKPCACC_03661
fadA		3-ketoacyl-CoA thiolase	27	27	1	1	6609				1178	1178	1178	GKLMAEHO_00469	NABABHHC_00637	NGDNHGDO_00250	BNADADGP_02118	DNHKFBIJ_02155	APNFPODL_00403	ODEGKIIL_03613	BFFJECJP_02489	LDNPNOCJ_00961	HMNBKDNO_01977	FIMPCLKD_00403	GNOIJLNC_03702	OPDODBMN_03360	KMIMLKCC_00383	MGJBCPGP_00940	BNLDLFLC_02323	EECBHJJD_00035	CCMBABFH_00035	IGHBLAGC_00326	AJGMILHN_00035	HKBNIMKO_03068	NBOKCOPJ_03198	PCHMLMIE_03609	AHALIGDO_00230	AGLCKAPL_02552	PMDEOAHF_01756	OFKPCACC_01188
yhdG_1		putative amino acid permease YhdG	27	27	1	1	6873				1679	1679	1679	GKLMAEHO_00584	NABABHHC_03250	NGDNHGDO_00356	BNADADGP_01928	DNHKFBIJ_02044	APNFPODL_00295	ODEGKIIL_03501	BFFJECJP_02598	LDNPNOCJ_00846	HMNBKDNO_01742	FIMPCLKD_00225	GNOIJLNC_03593	OPDODBMN_02601	KMIMLKCC_03133	MGJBCPGP_00835	BNLDLFLC_00946	EECBHJJD_03820	CCMBABFH_03891	IGHBLAGC_01370	AJGMILHN_03842	HKBNIMKO_03377	NBOKCOPJ_03306	PCHMLMIE_03717	AHALIGDO_00337	AGLCKAPL_02658	PMDEOAHF_01649	OFKPCACC_01295
undec1A		Cysteine/Cysteine sulfinic acid decarboxylase	27	27	1	1	9180				1211	1211	1211	GKLMAEHO_02775	NABABHHC_01077	NGDNHGDO_03387	BNADADGP_00285	DNHKFBIJ_00315	APNFPODL_00622	ODEGKIIL_02228	BFFJECJP_01996	LDNPNOCJ_01573	HMNBKDNO_03339	FIMPCLKD_03015	GNOIJLNC_02344	OPDODBMN_02940	KMIMLKCC_02271	MGJBCPGP_00531	BNLDLFLC_01435	EECBHJJD_01796	CCMBABFH_01815	IGHBLAGC_02388	AJGMILHN_01807	HKBNIMKO_00250	NBOKCOPJ_01131	PCHMLMIE_02914	AHALIGDO_02258	AGLCKAPL_02137	PMDEOAHF_02314	OFKPCACC_00869
yidC		Membrane protein insertase YidC	27	27	1	1	8410				1781	1781	1781	GKLMAEHO_02051	NABABHHC_03620	NGDNHGDO_01696	BNADADGP_03265	DNHKFBIJ_03718	APNFPODL_01196	ODEGKIIL_00317	BFFJECJP_03256	LDNPNOCJ_02243	HMNBKDNO_00303	FIMPCLKD_02294	GNOIJLNC_01952	OPDODBMN_01595	KMIMLKCC_03630	MGJBCPGP_02824	BNLDLFLC_02918	EECBHJJD_02470	CCMBABFH_02489	IGHBLAGC_01729	AJGMILHN_02488	HKBNIMKO_02537	NBOKCOPJ_00303	PCHMLMIE_00970	AHALIGDO_01022	AGLCKAPL_00465	PMDEOAHF_00918	OFKPCACC_01999
group_10467		hypothetical protein	27	27	1	1	9894				797	806	802	GKLMAEHO_03234	NABABHHC_04247	NGDNHGDO_02907	BNADADGP_02904	DNHKFBIJ_03398	APNFPODL_02845	ODEGKIIL_04021	BFFJECJP_01206	LDNPNOCJ_03517	HMNBKDNO_02218	FIMPCLKD_02215	GNOIJLNC_00553	OPDODBMN_02118	KMIMLKCC_00104	MGJBCPGP_01246	BNLDLFLC_01785	EECBHJJD_01328	CCMBABFH_01340	IGHBLAGC_02882	AJGMILHN_01336	HKBNIMKO_02434	NBOKCOPJ_03961	PCHMLMIE_00325	AHALIGDO_03109	AGLCKAPL_03129	PMDEOAHF_03152	OFKPCACC_03773
valS		Valine--tRNA ligase	27	27	1	1	9948				2693	2693	2693	GKLMAEHO_03274	NABABHHC_04208	NGDNHGDO_02868	BNADADGP_02864	DNHKFBIJ_03361	APNFPODL_02807	ODEGKIIL_03984	BFFJECJP_01150	LDNPNOCJ_03477	HMNBKDNO_02257	FIMPCLKD_02176	GNOIJLNC_00514	OPDODBMN_02078	KMIMLKCC_00064	MGJBCPGP_01207	BNLDLFLC_01824	EECBHJJD_01288	CCMBABFH_01300	IGHBLAGC_02922	AJGMILHN_01296	HKBNIMKO_02314	NBOKCOPJ_03922	PCHMLMIE_00364	AHALIGDO_03148	AGLCKAPL_01774	PMDEOAHF_03113	OFKPCACC_03733
adk		Adenylate kinase	27	27	1	1	1612				578	578	578	GKLMAEHO_01114	NABABHHC_02721	NGDNHGDO_00849	BNADADGP_01401	DNHKFBIJ_01315	APNFPODL_01503	ODEGKIIL_03083	BFFJECJP_00333	LDNPNOCJ_00330	HMNBKDNO_01124	FIMPCLKD_01390	GNOIJLNC_03068	OPDODBMN_03215	KMIMLKCC_02130	MGJBCPGP_00104	BNLDLFLC_03828	EECBHJJD_03300	CCMBABFH_03374	IGHBLAGC_00415	AJGMILHN_03322	HKBNIMKO_01980	NBOKCOPJ_02533	PCHMLMIE_01359	AHALIGDO_01830	AGLCKAPL_01311	PMDEOAHF_00072	OFKPCACC_00227
group_10470		hypothetical protein	27	27	1	1	9391				2108	2108	2108	GKLMAEHO_02853	NABABHHC_01148	NGDNHGDO_03316	BNADADGP_00355	DNHKFBIJ_00240	APNFPODL_00548	ODEGKIIL_02153	BFFJECJP_01924	LDNPNOCJ_01500	HMNBKDNO_03268	FIMPCLKD_02943	GNOIJLNC_02273	OPDODBMN_03013	KMIMLKCC_02104	MGJBCPGP_02059	BNLDLFLC_01363	EECBHJJD_01723	CCMBABFH_01742	IGHBLAGC_02460	AJGMILHN_01733	HKBNIMKO_00323	NBOKCOPJ_01060	PCHMLMIE_02985	AHALIGDO_02186	AGLCKAPL_02066	PMDEOAHF_02243	OFKPCACC_03091
mdtC_1		Multidrug resistance protein MdtC	27	27	1	1	4378				4373	4373	4373	GKLMAEHO_00877	NABABHHC_02433	NGDNHGDO_00642	BNADADGP_01640	DNHKFBIJ_01633	APNFPODL_00019	ODEGKIIL_02711	BFFJECJP_00527	LDNPNOCJ_00568	HMNBKDNO_01357	FIMPCLKD_01624	GNOIJLNC_03302	OPDODBMN_00052	KMIMLKCC_00974	MGJBCPGP_03145	BNLDLFLC_02965	EECBHJJD_03540	CCMBABFH_03613	IGHBLAGC_03984	AJGMILHN_03562	HKBNIMKO_01709	NBOKCOPJ_02299	PCHMLMIE_00056	AHALIGDO_00624	AGLCKAPL_02944	PMDEOAHF_01364	OFKPCACC_01587
group_10472		hypothetical protein	27	27	1	1	1366				578	578	578	GKLMAEHO_01293	NABABHHC_02902	NGDNHGDO_01034	BNADADGP_01221	DNHKFBIJ_01129	APNFPODL_01910	ODEGKIIL_01034	BFFJECJP_02940	LDNPNOCJ_00147	HMNBKDNO_00943	FIMPCLKD_01209	GNOIJLNC_02887	OPDODBMN_01340	KMIMLKCC_02037	MGJBCPGP_03523	BNLDLFLC_00271	EECBHJJD_03115	CCMBABFH_03189	IGHBLAGC_03339	AJGMILHN_03136	HKBNIMKO_03649	NBOKCOPJ_02714	PCHMLMIE_02084	AHALIGDO_01649	AGLCKAPL_01126	PMDEOAHF_00256	OFKPCACC_00413
nusB		Transcription antitermination protein NusB	27	27	1	1	7837				905	905	905	GKLMAEHO_02294	NABABHHC_03410	NGDNHGDO_01911	BNADADGP_03478	DNHKFBIJ_03501	APNFPODL_02556	ODEGKIIL_00102	BFFJECJP_03050	LDNPNOCJ_02026	HMNBKDNO_00093	FIMPCLKD_02504	GNOIJLNC_02162	OPDODBMN_02763	KMIMLKCC_01900	MGJBCPGP_00798	BNLDLFLC_02260	EECBHJJD_02253	CCMBABFH_02272	IGHBLAGC_01941	AJGMILHN_02270	HKBNIMKO_01306	NBOKCOPJ_00093	PCHMLMIE_00763	AHALIGDO_00808	AGLCKAPL_00250	PMDEOAHF_01133	OFKPCACC_01775
resA_9		Thiol-disulfide oxidoreductase ResA	27	27	1	1	8233				554	554	554	GKLMAEHO_02182	NABABHHC_03497	NGDNHGDO_01823	BNADADGP_03391	DNHKFBIJ_03589	APNFPODL_02643	ODEGKIIL_00189	BFFJECJP_03138	LDNPNOCJ_02114	HMNBKDNO_00180	FIMPCLKD_02417	GNOIJLNC_02075	OPDODBMN_00987	KMIMLKCC_02662	MGJBCPGP_02742	BNLDLFLC_01905	EECBHJJD_02341	CCMBABFH_02360	IGHBLAGC_01853	AJGMILHN_02358	HKBNIMKO_02666	NBOKCOPJ_00180	PCHMLMIE_00852	AHALIGDO_00895	AGLCKAPL_00338	PMDEOAHF_01045	OFKPCACC_01866
mexA_2		Multidrug resistance protein MexA	27	27	1	1	2977				1076	1076	1076	GKLMAEHO_03947	NABABHHC_01610	NGDNHGDO_02379	BNADADGP_02224	DNHKFBIJ_02761	APNFPODL_02124	ODEGKIIL_01619	BFFJECJP_03733	LDNPNOCJ_02564	HMNBKDNO_02877	FIMPCLKD_03523	GNOIJLNC_00769	OPDODBMN_03528	KMIMLKCC_00866	MGJBCPGP_00210	BNLDLFLC_03302	EECBHJJD_00662	CCMBABFH_00670	IGHBLAGC_01109	AJGMILHN_00663	HKBNIMKO_02159	NBOKCOPJ_01822	PCHMLMIE_02412	AHALIGDO_02800	AGLCKAPL_03298	PMDEOAHF_03586	OFKPCACC_02722
kdpB_1		Potassium-transporting ATPase ATP-binding subunit	27	27	1	1	1228				2039	2039	2039	GKLMAEHO_01389	NABABHHC_02999	NGDNHGDO_01135	BNADADGP_01107	DNHKFBIJ_01028	APNFPODL_01808	ODEGKIIL_00933	BFFJECJP_02845	LDNPNOCJ_00049	HMNBKDNO_00846	FIMPCLKD_01112	GNOIJLNC_02790	OPDODBMN_03282	KMIMLKCC_00115	MGJBCPGP_03395	BNLDLFLC_01627	EECBHJJD_03017	CCMBABFH_03091	IGHBLAGC_03236	AJGMILHN_03038	HKBNIMKO_03747	NBOKCOPJ_02811	PCHMLMIE_01988	AHALIGDO_01553	AGLCKAPL_01025	PMDEOAHF_00356	OFKPCACC_00514
group_10477		hypothetical protein	27	27	1	1	1769				2366	2366	2366	GKLMAEHO_01062	NABABHHC_02684	NGDNHGDO_00799	BNADADGP_01478	DNHKFBIJ_01437	APNFPODL_01467	ODEGKIIL_02965	BFFJECJP_00369	LDNPNOCJ_00368	HMNBKDNO_01157	FIMPCLKD_01424	GNOIJLNC_03102	OPDODBMN_02522	KMIMLKCC_03594	MGJBCPGP_00587	BNLDLFLC_01213	EECBHJJD_03338	CCMBABFH_03413	IGHBLAGC_00378	AJGMILHN_03361	HKBNIMKO_01510	NBOKCOPJ_02499	PCHMLMIE_01325	AHALIGDO_01864	AGLCKAPL_03100	PMDEOAHF_00038	OFKPCACC_00192
czcD		Metal cation efflux system protein CzcD	27	27	1	1	5094				896	896	896	GKLMAEHO_00880	NABABHHC_02436	NGDNHGDO_00645	BNADADGP_01637	DNHKFBIJ_01630	APNFPODL_00016	ODEGKIIL_02714	BFFJECJP_00524	LDNPNOCJ_00565	HMNBKDNO_01354	FIMPCLKD_01621	GNOIJLNC_03299	OPDODBMN_00049	KMIMLKCC_00977	MGJBCPGP_03148	BNLDLFLC_02962	EECBHJJD_03537	CCMBABFH_03610	IGHBLAGC_03987	AJGMILHN_03559	HKBNIMKO_01706	NBOKCOPJ_02302	PCHMLMIE_00053	AHALIGDO_00627	AGLCKAPL_02947	PMDEOAHF_01361	OFKPCACC_01672
racE		Glutamate racemase 1	27	27	1	1	9907				833	833	833	GKLMAEHO_03246	NABABHHC_04235	NGDNHGDO_02895	BNADADGP_02891	DNHKFBIJ_03386	APNFPODL_02833	ODEGKIIL_04009	BFFJECJP_01194	LDNPNOCJ_03505	HMNBKDNO_02230	FIMPCLKD_02203	GNOIJLNC_00541	OPDODBMN_02106	KMIMLKCC_00092	MGJBCPGP_01234	BNLDLFLC_01797	EECBHJJD_01316	CCMBABFH_01328	IGHBLAGC_02895	AJGMILHN_01324	HKBNIMKO_02422	NBOKCOPJ_03949	PCHMLMIE_00337	AHALIGDO_03121	AGLCKAPL_03117	PMDEOAHF_03140	OFKPCACC_03760
susB_1		Glucan 1,4-alpha-glucosidase SusB	27	27	1	1	4188				2162	2162	2162	GKLMAEHO_00748	NABABHHC_00066	NGDNHGDO_00513	BNADADGP_01769	DNHKFBIJ_01766	APNFPODL_00151	ODEGKIIL_03350	BFFJECJP_00651	LDNPNOCJ_00699	HMNBKDNO_01489	FIMPCLKD_00065	GNOIJLNC_03434	OPDODBMN_03187	KMIMLKCC_01455	MGJBCPGP_01373	BNLDLFLC_01993	EECBHJJD_03671	CCMBABFH_03744	IGHBLAGC_00730	AJGMILHN_03693	HKBNIMKO_01840	NBOKCOPJ_02167	PCHMLMIE_00180	AHALIGDO_00489	AGLCKAPL_02815	PMDEOAHF_01493	OFKPCACC_01459
lysS		Lysine--tRNA ligase	27	27	1	1	6403				1703	1703	1703	GKLMAEHO_00373	NABABHHC_00778	NGDNHGDO_00114	BNADADGP_00702	DNHKFBIJ_02285	APNFPODL_03081	ODEGKIIL_03744	BFFJECJP_02358	LDNPNOCJ_01094	HMNBKDNO_02092	FIMPCLKD_00526	GNOIJLNC_03824	OPDODBMN_00463	KMIMLKCC_00389	MGJBCPGP_01033	BNLDLFLC_03110	EECBHJJD_00169	CCMBABFH_00170	IGHBLAGC_00052	AJGMILHN_00169	HKBNIMKO_02935	NBOKCOPJ_03076	PCHMLMIE_03477	AHALIGDO_00114	AGLCKAPL_01910	PMDEOAHF_01892	OFKPCACC_01058
argH		Argininosuccinate lyase	27	27	1	1	9249				1307	1307	1307	GKLMAEHO_02837	NABABHHC_01134	NGDNHGDO_03331	BNADADGP_00341	DNHKFBIJ_00255	APNFPODL_00563	ODEGKIIL_02168	BFFJECJP_01939	LDNPNOCJ_01515	HMNBKDNO_03282	FIMPCLKD_02958	GNOIJLNC_02287	OPDODBMN_02998	KMIMLKCC_02119	MGJBCPGP_02045	BNLDLFLC_01377	EECBHJJD_01738	CCMBABFH_01757	IGHBLAGC_02445	AJGMILHN_01748	HKBNIMKO_00308	NBOKCOPJ_01074	PCHMLMIE_02971	AHALIGDO_02201	AGLCKAPL_02081	PMDEOAHF_02258	OFKPCACC_00931
group_10483		hypothetical protein	27	27	1	1	7677				578	578	578	GKLMAEHO_02421	NABABHHC_00481	NGDNHGDO_03717	BNADADGP_00842	DNHKFBIJ_00663	APNFPODL_03305	ODEGKIIL_02570	BFFJECJP_01521	LDNPNOCJ_01901	HMNBKDNO_03658	FIMPCLKD_03334	GNOIJLNC_02663	OPDODBMN_02302	KMIMLKCC_01100	MGJBCPGP_03105	BNLDLFLC_00412	EECBHJJD_02124	CCMBABFH_02143	IGHBLAGC_02069	AJGMILHN_02138	HKBNIMKO_01386	NBOKCOPJ_01450	PCHMLMIE_02186	AHALIGDO_02611	AGLCKAPL_02467	PMDEOAHF_02643	OFKPCACC_03500
nrnA		Bifunctional oligoribonuclease and PAP phosphatase NrnA	27	27	1	1	7809				1004	1004	1004	GKLMAEHO_02321	NABABHHC_03384	NGDNHGDO_01937	BNADADGP_03504	DNHKFBIJ_03475	APNFPODL_02530	ODEGKIIL_00076	BFFJECJP_03023	LDNPNOCJ_02000	HMNBKDNO_00067	FIMPCLKD_02530	GNOIJLNC_02188	OPDODBMN_02447	KMIMLKCC_01927	MGJBCPGP_02199	BNLDLFLC_02286	EECBHJJD_02227	CCMBABFH_02246	IGHBLAGC_01967	AJGMILHN_02244	HKBNIMKO_01280	NBOKCOPJ_00067	PCHMLMIE_00736	AHALIGDO_00782	AGLCKAPL_00224	PMDEOAHF_01159	OFKPCACC_01748
hel		Lipoprotein E	27	27	1	1	1451				803	803	803	GKLMAEHO_01232	NABABHHC_02842	NGDNHGDO_00971	BNADADGP_01280	DNHKFBIJ_01191	APNFPODL_01626	ODEGKIIL_03269	BFFJECJP_00210	LDNPNOCJ_00211	HMNBKDNO_01003	FIMPCLKD_01269	GNOIJLNC_02947	OPDODBMN_01232	KMIMLKCC_03318	MGJBCPGP_03390	BNLDLFLC_03709	EECBHJJD_03180	CCMBABFH_03253	IGHBLAGC_00556	AJGMILHN_03202	HKBNIMKO_00821	NBOKCOPJ_02654	PCHMLMIE_01481	AHALIGDO_01709	AGLCKAPL_01189	PMDEOAHF_00194	OFKPCACC_00349
group_10486		hypothetical protein	27	27	1	1	6335				1238	1238	1238	GKLMAEHO_00325	NABABHHC_00874	NGDNHGDO_00064	BNADADGP_00652	DNHKFBIJ_02336	APNFPODL_03132	ODEGKIIL_03795	BFFJECJP_02309	LDNPNOCJ_01145	HMNBKDNO_02142	FIMPCLKD_00576	GNOIJLNC_03874	OPDODBMN_04003	KMIMLKCC_03865	MGJBCPGP_00455	BNLDLFLC_03011	EECBHJJD_00220	CCMBABFH_00222	IGHBLAGC_00106	AJGMILHN_00221	HKBNIMKO_02884	NBOKCOPJ_03026	PCHMLMIE_03428	AHALIGDO_00064	AGLCKAPL_01860	PMDEOAHF_01942	OFKPCACC_01009
group_10487		hypothetical protein	27	27	1	1	5841				236	236	236	GKLMAEHO_02598	NABABHHC_00310	NGDNHGDO_03539	BNADADGP_00095	DNHKFBIJ_00464	APNFPODL_00769	ODEGKIIL_02391	BFFJECJP_02140	LDNPNOCJ_01718	HMNBKDNO_03488	FIMPCLKD_03164	GNOIJLNC_02493	OPDODBMN_00764	KMIMLKCC_00403	MGJBCPGP_03298	BNLDLFLC_00187	EECBHJJD_01941	CCMBABFH_01960	IGHBLAGC_02239	AJGMILHN_01954	HKBNIMKO_00105	NBOKCOPJ_01280	PCHMLMIE_02769	AHALIGDO_02423	AGLCKAPL_02289	PMDEOAHF_02466	OFKPCACC_00715
group_10488		hypothetical protein	27	27	1	1	9670				422	422	422	GKLMAEHO_03040	NABABHHC_01339	NGDNHGDO_03116	BNADADGP_00547	DNHKFBIJ_00038	APNFPODL_02891	ODEGKIIL_01952	BFFJECJP_01744	LDNPNOCJ_01301	HMNBKDNO_03859	FIMPCLKD_03859	GNOIJLNC_01328	OPDODBMN_01521	KMIMLKCC_00006	MGJBCPGP_00004	BNLDLFLC_02768	EECBHJJD_01525	CCMBABFH_01543	IGHBLAGC_02680	AJGMILHN_01535	HKBNIMKO_02199	NBOKCOPJ_00869	PCHMLMIE_03164	AHALIGDO_01993	AGLCKAPL_03798	PMDEOAHF_02043	OFKPCACC_03286
tadA_1		tRNA-specific adenosine deaminase	27	27	1	1	9402				440	440	440	GKLMAEHO_02864	NABABHHC_01158	NGDNHGDO_03306	BNADADGP_00365	DNHKFBIJ_00228	APNFPODL_00536	ODEGKIIL_02141	BFFJECJP_01914	LDNPNOCJ_01489	HMNBKDNO_03258	FIMPCLKD_02933	GNOIJLNC_02263	OPDODBMN_03024	KMIMLKCC_02093	MGJBCPGP_02070	BNLDLFLC_01352	EECBHJJD_01712	CCMBABFH_01731	IGHBLAGC_02470	AJGMILHN_01722	HKBNIMKO_00334	NBOKCOPJ_01050	PCHMLMIE_02995	AHALIGDO_02176	AGLCKAPL_02056	PMDEOAHF_02233	OFKPCACC_03102
queG		Epoxyqueuosine reductase	27	27	1	1	1452				935	935	935	GKLMAEHO_01231	NABABHHC_02841	NGDNHGDO_00970	BNADADGP_01281	DNHKFBIJ_01192	APNFPODL_01625	ODEGKIIL_03268	BFFJECJP_00211	LDNPNOCJ_00212	HMNBKDNO_01004	FIMPCLKD_01270	GNOIJLNC_02948	OPDODBMN_01231	KMIMLKCC_03317	MGJBCPGP_03391	BNLDLFLC_03710	EECBHJJD_03181	CCMBABFH_03254	IGHBLAGC_00557	AJGMILHN_03203	HKBNIMKO_00822	NBOKCOPJ_02653	PCHMLMIE_01480	AHALIGDO_01710	AGLCKAPL_01190	PMDEOAHF_00193	OFKPCACC_00348
group_10491		hypothetical protein	27	27	1	1	2778				662	662	662	GKLMAEHO_03780	NABABHHC_01477	NGDNHGDO_03822	BNADADGP_02357	DNHKFBIJ_02617	APNFPODL_01964	ODEGKIIL_01475	BFFJECJP_03592	LDNPNOCJ_02709	HMNBKDNO_02744	FIMPCLKD_03390	GNOIJLNC_00590	OPDODBMN_01790	KMIMLKCC_00279	MGJBCPGP_00318	BNLDLFLC_02153	EECBHJJD_00807	CCMBABFH_00816	IGHBLAGC_03915	AJGMILHN_00808	HKBNIMKO_00689	NBOKCOPJ_01955	PCHMLMIE_02272	AHALIGDO_02667	AGLCKAPL_03166	PMDEOAHF_03824	OFKPCACC_02876
ansA		L-asparaginase 1	27	27	1	1	10236				1025	1025	1025	GKLMAEHO_03402	NABABHHC_04046	NGDNHGDO_02745	BNADADGP_02732	DNHKFBIJ_03178	APNFPODL_03147	ODEGKIIL_01063	BFFJECJP_01220	LDNPNOCJ_03330	HMNBKDNO_02387	FIMPCLKD_02046	GNOIJLNC_00300	OPDODBMN_03922	KMIMLKCC_00530	MGJBCPGP_03644	BNLDLFLC_03602	EECBHJJD_01144	CCMBABFH_01154	IGHBLAGC_03548	AJGMILHN_01151	HKBNIMKO_01003	NBOKCOPJ_03792	PCHMLMIE_03905	AHALIGDO_03316	AGLCKAPL_01651	PMDEOAHF_02988	OFKPCACC_02388
group_10493		hypothetical protein	27	27	1	1	5884				449	449	449	GKLMAEHO_02636	NABABHHC_00271	NGDNHGDO_03493	BNADADGP_00140	DNHKFBIJ_00427	APNFPODL_00731	ODEGKIIL_02354	BFFJECJP_02102	LDNPNOCJ_01681	HMNBKDNO_03449	FIMPCLKD_03125	GNOIJLNC_02454	OPDODBMN_02832	KMIMLKCC_02694	MGJBCPGP_00638	BNLDLFLC_01543	EECBHJJD_01904	CCMBABFH_01923	IGHBLAGC_02278	AJGMILHN_01917	HKBNIMKO_00142	NBOKCOPJ_01241	PCHMLMIE_02807	AHALIGDO_02386	AGLCKAPL_02243	PMDEOAHF_02420	OFKPCACC_00761
group_10494		hypothetical protein	27	27	1	1	4112				791	791	791	GKLMAEHO_00688	NABABHHC_00126	NGDNHGDO_00454	BNADADGP_01828	DNHKFBIJ_01828	APNFPODL_00211	ODEGKIIL_03412	BFFJECJP_00713	LDNPNOCJ_00760	HMNBKDNO_01549	FIMPCLKD_00126	GNOIJLNC_03494	OPDODBMN_02545	KMIMLKCC_01271	MGJBCPGP_03059	BNLDLFLC_00686	EECBHJJD_03733	CCMBABFH_03805	IGHBLAGC_00669	AJGMILHN_03755	HKBNIMKO_02390	NBOKCOPJ_02107	PCHMLMIE_00242	AHALIGDO_00431	AGLCKAPL_02756	PMDEOAHF_01551	OFKPCACC_01395
group_10495		hypothetical protein	27	27	1	1	8512				479	479	479	GKLMAEHO_01965	NABABHHC_01912	NGDNHGDO_01611	BNADADGP_03179	DNHKFBIJ_03791	APNFPODL_01123	ODEGKIIL_00390	BFFJECJP_03949	LDNPNOCJ_02317	HMNBKDNO_00385	FIMPCLKD_00651	GNOIJLNC_01870	OPDODBMN_01259	KMIMLKCC_02881	MGJBCPGP_02462	BNLDLFLC_01010	EECBHJJD_02544	CCMBABFH_02563	IGHBLAGC_01647	AJGMILHN_02562	HKBNIMKO_02463	NBOKCOPJ_00385	PCHMLMIE_01055	AHALIGDO_01091	AGLCKAPL_00550	PMDEOAHF_00832	OFKPCACC_02080
mgl		L-methionine gamma-lyase	27	27	1	1	9666				1163	1169	1163	GKLMAEHO_03043	NABABHHC_01342	NGDNHGDO_03113	BNADADGP_00550	DNHKFBIJ_00035	APNFPODL_02888	ODEGKIIL_01949	BFFJECJP_01741	LDNPNOCJ_01298	HMNBKDNO_03856	FIMPCLKD_03856	GNOIJLNC_01331	OPDODBMN_01518	KMIMLKCC_00009	MGJBCPGP_00007	BNLDLFLC_02765	EECBHJJD_01522	CCMBABFH_01540	IGHBLAGC_02684	AJGMILHN_01532	HKBNIMKO_02202	NBOKCOPJ_00866	PCHMLMIE_03167	AHALIGDO_01990	AGLCKAPL_03801	PMDEOAHF_02040	OFKPCACC_03289
pabA		Aminodeoxychorismate synthase component 2	27	27	1	1	6867				569	569	569	GKLMAEHO_00588	NABABHHC_03253	NGDNHGDO_00360	BNADADGP_01924	DNHKFBIJ_02040	APNFPODL_00291	ODEGKIIL_03497	BFFJECJP_02601	LDNPNOCJ_00842	HMNBKDNO_01739	FIMPCLKD_00222	GNOIJLNC_03590	OPDODBMN_02597	KMIMLKCC_03129	MGJBCPGP_00831	BNLDLFLC_00950	EECBHJJD_03816	CCMBABFH_03887	IGHBLAGC_01366	AJGMILHN_03838	HKBNIMKO_03373	NBOKCOPJ_03309	PCHMLMIE_03720	AHALIGDO_00340	AGLCKAPL_02662	PMDEOAHF_01645	OFKPCACC_01298
trmB		tRNA (guanine-N(7)-)-methyltransferase	27	27	1	1	7735				674	674	674	GKLMAEHO_02368	NABABHHC_03337	NGDNHGDO_01984	BNADADGP_03552	DNHKFBIJ_03425	APNFPODL_02482	ODEGKIIL_00026	BFFJECJP_02977	LDNPNOCJ_01949	HMNBKDNO_00020	FIMPCLKD_02577	GNOIJLNC_02235	OPDODBMN_03338	KMIMLKCC_03140	MGJBCPGP_03816	BNLDLFLC_00105	EECBHJJD_02177	CCMBABFH_02196	IGHBLAGC_02014	AJGMILHN_02193	HKBNIMKO_01229	NBOKCOPJ_00020	PCHMLMIE_00690	AHALIGDO_00735	AGLCKAPL_00177	PMDEOAHF_01206	OFKPCACC_01705
group_10499		NADH dehydrogenase-like protein	27	27	1	1	8491				1253	1259	1258	GKLMAEHO_01981	NABABHHC_03686	NGDNHGDO_01627	BNADADGP_03195	DNHKFBIJ_03775	APNFPODL_01139	ODEGKIIL_00374	BFFJECJP_03313	LDNPNOCJ_02301	HMNBKDNO_00369	FIMPCLKD_02230	GNOIJLNC_01886	OPDODBMN_01446	KMIMLKCC_02865	MGJBCPGP_02503	BNLDLFLC_00994	EECBHJJD_02528	CCMBABFH_02547	IGHBLAGC_01663	AJGMILHN_02546	HKBNIMKO_02479	NBOKCOPJ_00369	PCHMLMIE_01038	AHALIGDO_01075	AGLCKAPL_00534	PMDEOAHF_00848	OFKPCACC_02063
pepE_2		Aminopeptidase E	27	27	1	1	2062				1181	1196	1192	GKLMAEHO_00206	NABABHHC_01865	NGDNHGDO_02046	BNADADGP_04044	DNHKFBIJ_03014	APNFPODL_02282	ODEGKIIL_01873	BFFJECJP_03520	LDNPNOCJ_03181	HMNBKDNO_03132	FIMPCLKD_03778	GNOIJLNC_03981	OPDODBMN_02737	KMIMLKCC_03566	MGJBCPGP_01771	BNLDLFLC_02951	EECBHJJD_00324	CCMBABFH_00325	IGHBLAGC_00841	AJGMILHN_00325	HKBNIMKO_01465	NBOKCOPJ_01522	PCHMLMIE_01565	AHALIGDO_03055	AGLCKAPL_03632	PMDEOAHF_03253	OFKPCACC_03383
group_10501		hypothetical protein	27	27	1	1	6812				206	206	206	GKLMAEHO_00615	NABABHHC_00193	NGDNHGDO_00387	BNADADGP_01896	DNHKFBIJ_02018	APNFPODL_00270	ODEGKIIL_03475	BFFJECJP_00781	LDNPNOCJ_00821	HMNBKDNO_01616	FIMPCLKD_00193	GNOIJLNC_03561	OPDODBMN_01459	KMIMLKCC_01466	MGJBCPGP_01869	BNLDLFLC_01662	EECBHJJD_03795	CCMBABFH_03866	IGHBLAGC_01239	AJGMILHN_03817	HKBNIMKO_03352	NBOKCOPJ_02040	PCHMLMIE_00309	AHALIGDO_00367	AGLCKAPL_02689	PMDEOAHF_01618	OFKPCACC_01324
group_10502		hypothetical protein	27	27	1	1	7678				872	872	872	GKLMAEHO_02420	NABABHHC_00482	NGDNHGDO_03718	BNADADGP_00841	DNHKFBIJ_00664	APNFPODL_03304	ODEGKIIL_02571	BFFJECJP_01522	LDNPNOCJ_01902	HMNBKDNO_03659	FIMPCLKD_03335	GNOIJLNC_02664	OPDODBMN_02303	KMIMLKCC_01101	MGJBCPGP_03104	BNLDLFLC_00413	EECBHJJD_02125	CCMBABFH_02144	IGHBLAGC_02068	AJGMILHN_02139	HKBNIMKO_01387	NBOKCOPJ_01451	PCHMLMIE_02187	AHALIGDO_02612	AGLCKAPL_02468	PMDEOAHF_02644	OFKPCACC_03501
group_10503		Unsaturated glucuronyl hydrolase	27	27	1	1	1598				1190	1190	1190	GKLMAEHO_01126	NABABHHC_02733	NGDNHGDO_00860	BNADADGP_01389	DNHKFBIJ_01304	APNFPODL_01514	ODEGKIIL_03094	BFFJECJP_00321	LDNPNOCJ_00319	HMNBKDNO_01112	FIMPCLKD_01378	GNOIJLNC_03056	OPDODBMN_03599	KMIMLKCC_02141	MGJBCPGP_03796	BNLDLFLC_03817	EECBHJJD_03289	CCMBABFH_03363	IGHBLAGC_00427	AJGMILHN_03311	HKBNIMKO_01991	NBOKCOPJ_02546	PCHMLMIE_01370	AHALIGDO_01819	AGLCKAPL_01300	PMDEOAHF_00083	OFKPCACC_00240
gppA		Guanosine-5'-triphosphate,3'-diphosphate pyrophosphatase	27	27	1	1	8587				887	887	887	GKLMAEHO_01902	NABABHHC_01976	NGDNHGDO_01547	BNADADGP_03116	DNHKFBIJ_03855	APNFPODL_01059	ODEGKIIL_00455	BFFJECJP_03884	LDNPNOCJ_02387	HMNBKDNO_00449	FIMPCLKD_00715	GNOIJLNC_01806	OPDODBMN_01684	KMIMLKCC_01609	MGJBCPGP_01882	BNLDLFLC_02504	EECBHJJD_02614	CCMBABFH_02677	IGHBLAGC_01583	AJGMILHN_02634	HKBNIMKO_00550	NBOKCOPJ_00449	PCHMLMIE_01117	AHALIGDO_01155	AGLCKAPL_00614	PMDEOAHF_00768	OFKPCACC_02142
bga		Beta-galactosidase	27	27	1	1	9577				1886	1886	1886	GKLMAEHO_03010	NABABHHC_01306	NGDNHGDO_03143	BNADADGP_00516	DNHKFBIJ_00076	APNFPODL_02928	ODEGKIIL_01990	BFFJECJP_01771	LDNPNOCJ_01339	HMNBKDNO_03892	FIMPCLKD_03892	GNOIJLNC_01295	OPDODBMN_01984	KMIMLKCC_01506	MGJBCPGP_02838	BNLDLFLC_01766	EECBHJJD_01563	CCMBABFH_01581	IGHBLAGC_02647	AJGMILHN_01573	HKBNIMKO_00391	NBOKCOPJ_00902	PCHMLMIE_03137	AHALIGDO_02026	AGLCKAPL_03771	PMDEOAHF_02070	OFKPCACC_03250
tgt		Queuine tRNA-ribosyltransferase	27	27	1	1	7672				1136	1136	1136	GKLMAEHO_02426	NABABHHC_00476	NGDNHGDO_03712	BNADADGP_00847	DNHKFBIJ_00658	APNFPODL_03310	ODEGKIIL_02565	BFFJECJP_01516	LDNPNOCJ_01896	HMNBKDNO_03653	FIMPCLKD_03329	GNOIJLNC_02658	OPDODBMN_02297	KMIMLKCC_01095	MGJBCPGP_03110	BNLDLFLC_00407	EECBHJJD_02119	CCMBABFH_02138	IGHBLAGC_02074	AJGMILHN_02133	HKBNIMKO_01381	NBOKCOPJ_01445	PCHMLMIE_02181	AHALIGDO_02606	AGLCKAPL_02462	PMDEOAHF_02638	OFKPCACC_03495
ythA		Putative cytochrome bd menaquinol oxidase subunit I	27	27	1	1	6421				1343	1343	1343	GKLMAEHO_00381	NABABHHC_00768	NGDNHGDO_00124	BNADADGP_00712	DNHKFBIJ_02273	APNFPODL_03071	ODEGKIIL_03732	BFFJECJP_02371	LDNPNOCJ_01084	HMNBKDNO_02082	FIMPCLKD_00516	GNOIJLNC_03814	OPDODBMN_03867	KMIMLKCC_01213	MGJBCPGP_01021	BNLDLFLC_03100	EECBHJJD_00159	CCMBABFH_00160	IGHBLAGC_00042	AJGMILHN_00159	HKBNIMKO_02945	NBOKCOPJ_03086	PCHMLMIE_03490	AHALIGDO_00124	AGLCKAPL_01920	PMDEOAHF_01882	OFKPCACC_01071
cpdA_2		3',5'-cyclic adenosine monophosphate phosphodiesterase CpdA	27	27	1	1	1562				1208	1208	1208	GKLMAEHO_01158	NABABHHC_02763	NGDNHGDO_00892	BNADADGP_01359	DNHKFBIJ_01272	APNFPODL_01546	ODEGKIIL_03126	BFFJECJP_00288	LDNPNOCJ_00289	HMNBKDNO_01082	FIMPCLKD_01348	GNOIJLNC_03026	OPDODBMN_03958	KMIMLKCC_02171	MGJBCPGP_02272	BNLDLFLC_03787	EECBHJJD_03259	CCMBABFH_03333	IGHBLAGC_00645	AJGMILHN_03281	HKBNIMKO_02021	NBOKCOPJ_02576	PCHMLMIE_01403	AHALIGDO_01789	AGLCKAPL_01268	PMDEOAHF_00115	OFKPCACC_00269
group_10509		hypothetical protein	27	27	1	1	9472				1940	1940	1940	GKLMAEHO_02921	NABABHHC_01219	NGDNHGDO_03235	BNADADGP_00427	DNHKFBIJ_00169	APNFPODL_00477	ODEGKIIL_02082	BFFJECJP_01859	LDNPNOCJ_01430	HMNBKDNO_03979	FIMPCLKD_03979	GNOIJLNC_01208	OPDODBMN_01663	KMIMLKCC_02321	MGJBCPGP_02286	BNLDLFLC_01294	EECBHJJD_01654	CCMBABFH_01672	IGHBLAGC_02559	AJGMILHN_01664	HKBNIMKO_00483	NBOKCOPJ_00989	PCHMLMIE_03051	AHALIGDO_02115	AGLCKAPL_03679	PMDEOAHF_02163	OFKPCACC_03160
group_10510		hypothetical protein	27	27	1	1	9902				1046	1046	1046	GKLMAEHO_03242	NABABHHC_04239	NGDNHGDO_02899	BNADADGP_02895	DNHKFBIJ_03390	APNFPODL_02837	ODEGKIIL_04013	BFFJECJP_01198	LDNPNOCJ_03509	HMNBKDNO_02226	FIMPCLKD_02207	GNOIJLNC_00545	OPDODBMN_02110	KMIMLKCC_00096	MGJBCPGP_01238	BNLDLFLC_01793	EECBHJJD_01320	CCMBABFH_01332	IGHBLAGC_02891	AJGMILHN_01328	HKBNIMKO_02426	NBOKCOPJ_03953	PCHMLMIE_00333	AHALIGDO_03117	AGLCKAPL_03121	PMDEOAHF_03144	OFKPCACC_03765
proC_2		Pyrroline-5-carboxylate reductase	27	27	1	1	2250				788	788	788	GKLMAEHO_00053	NABABHHC_01708	NGDNHGDO_02275	BNADADGP_03888	DNHKFBIJ_02860	APNFPODL_02430	ODEGKIIL_01718	BFFJECJP_03365	LDNPNOCJ_03025	HMNBKDNO_02975	FIMPCLKD_03621	GNOIJLNC_00867	OPDODBMN_02044	KMIMLKCC_01568	MGJBCPGP_00364	BNLDLFLC_02565	EECBHJJD_00480	CCMBABFH_00481	IGHBLAGC_01004	AJGMILHN_00481	HKBNIMKO_03201	NBOKCOPJ_01723	PCHMLMIE_01721	AHALIGDO_02898	AGLCKAPL_03402	PMDEOAHF_03482	OFKPCACC_02627
group_10512		hypothetical protein	27	27	1	1	7321				920	920	920	GKLMAEHO_01771	NABABHHC_02121	NGDNHGDO_01411	BNADADGP_02981	DNHKFBIJ_00723	APNFPODL_00925	ODEGKIIL_00582	BFFJECJP_01410	LDNPNOCJ_03854	HMNBKDNO_00585	FIMPCLKD_00851	GNOIJLNC_01670	OPDODBMN_01734	KMIMLKCC_00565	MGJBCPGP_01701	BNLDLFLC_01110	EECBHJJD_02745	CCMBABFH_02808	IGHBLAGC_00132	AJGMILHN_02766	HKBNIMKO_01038	NBOKCOPJ_00585	PCHMLMIE_02599	AHALIGDO_01291	AGLCKAPL_00749	PMDEOAHF_00632	OFKPCACC_03812
bcrA		Bacitracin transport ATP-binding protein BcrA	27	27	1	1	1256				890	890	890	GKLMAEHO_01370	NABABHHC_02979	NGDNHGDO_01115	BNADADGP_01127	DNHKFBIJ_01048	APNFPODL_01828	ODEGKIIL_00953	BFFJECJP_02863	LDNPNOCJ_00069	HMNBKDNO_00866	FIMPCLKD_01132	GNOIJLNC_02810	OPDODBMN_02505	KMIMLKCC_01959	MGJBCPGP_02632	BNLDLFLC_01148	EECBHJJD_03037	CCMBABFH_03111	IGHBLAGC_03257	AJGMILHN_03058	HKBNIMKO_03727	NBOKCOPJ_02791	PCHMLMIE_02006	AHALIGDO_01573	AGLCKAPL_01045	PMDEOAHF_00336	OFKPCACC_00495
hemB		Delta-aminolevulinic acid dehydratase	27	27	1	1	8497				989	989	989	GKLMAEHO_01975	NABABHHC_03692	NGDNHGDO_01621	BNADADGP_03189	DNHKFBIJ_03781	APNFPODL_01133	ODEGKIIL_00380	BFFJECJP_03319	LDNPNOCJ_02307	HMNBKDNO_00375	FIMPCLKD_00641	GNOIJLNC_01880	OPDODBMN_01440	KMIMLKCC_02871	MGJBCPGP_02509	BNLDLFLC_01000	EECBHJJD_02534	CCMBABFH_02553	IGHBLAGC_01657	AJGMILHN_02552	HKBNIMKO_02473	NBOKCOPJ_00375	PCHMLMIE_01044	AHALIGDO_01081	AGLCKAPL_00540	PMDEOAHF_00842	OFKPCACC_02069
group_10515		3-hydroxybutyryl-CoA dehydrogenase	27	27	1	1	7333				896	896	896	GKLMAEHO_01782	NABABHHC_02110	NGDNHGDO_01422	BNADADGP_02992	DNHKFBIJ_00712	APNFPODL_00936	ODEGKIIL_00571	BFFJECJP_01421	LDNPNOCJ_03843	HMNBKDNO_00574	FIMPCLKD_00840	GNOIJLNC_01681	OPDODBMN_01745	KMIMLKCC_00554	MGJBCPGP_01712	BNLDLFLC_01121	EECBHJJD_02734	CCMBABFH_02797	IGHBLAGC_01455	AJGMILHN_02755	HKBNIMKO_01027	NBOKCOPJ_00574	PCHMLMIE_02588	AHALIGDO_01280	AGLCKAPL_00738	PMDEOAHF_00643	OFKPCACC_03801
yhhW		Quercetin 2,3-dioxygenase	27	27	1	1	4186				728	728	728	GKLMAEHO_00746	NABABHHC_00068	NGDNHGDO_00511	BNADADGP_01771	DNHKFBIJ_01768	APNFPODL_00153	ODEGKIIL_03352	BFFJECJP_00653	LDNPNOCJ_00701	HMNBKDNO_01491	FIMPCLKD_00067	GNOIJLNC_03436	OPDODBMN_03185	KMIMLKCC_01457	MGJBCPGP_01371	BNLDLFLC_01991	EECBHJJD_03673	CCMBABFH_03746	IGHBLAGC_00728	AJGMILHN_03695	HKBNIMKO_01842	NBOKCOPJ_02165	PCHMLMIE_00182	AHALIGDO_00487	AGLCKAPL_02813	PMDEOAHF_01495	OFKPCACC_01457
rhaS_19		HTH-type transcriptional activator RhaS	27	27	1	1	9657				866	866	866	GKLMAEHO_03051	NABABHHC_01349	NGDNHGDO_03106	BNADADGP_00557	DNHKFBIJ_00028	APNFPODL_02881	ODEGKIIL_01942	BFFJECJP_01733	LDNPNOCJ_01291	HMNBKDNO_03849	FIMPCLKD_03849	GNOIJLNC_01338	OPDODBMN_01511	KMIMLKCC_00016	MGJBCPGP_00014	BNLDLFLC_02758	EECBHJJD_01515	CCMBABFH_01533	IGHBLAGC_02691	AJGMILHN_01524	HKBNIMKO_02209	NBOKCOPJ_00859	PCHMLMIE_03175	AHALIGDO_01983	AGLCKAPL_03808	PMDEOAHF_02033	OFKPCACC_03298
rhaS_2		HTH-type transcriptional activator RhaS	27	27	1	1	7331				869	881	869	GKLMAEHO_01780	NABABHHC_02112	NGDNHGDO_01420	BNADADGP_02990	DNHKFBIJ_00714	APNFPODL_00934	ODEGKIIL_00573	BFFJECJP_01419	LDNPNOCJ_03845	HMNBKDNO_00576	FIMPCLKD_00842	GNOIJLNC_01679	OPDODBMN_01743	KMIMLKCC_00556	MGJBCPGP_01710	BNLDLFLC_01119	EECBHJJD_02736	CCMBABFH_02799	IGHBLAGC_01453	AJGMILHN_02757	HKBNIMKO_01029	NBOKCOPJ_00576	PCHMLMIE_02590	AHALIGDO_01282	AGLCKAPL_00740	PMDEOAHF_00641	OFKPCACC_03803
group_10519		hypothetical protein	27	27	1	1	7668				743	743	743	GKLMAEHO_02430	NABABHHC_00472	NGDNHGDO_03708	BNADADGP_00851	DNHKFBIJ_00654	APNFPODL_03314	ODEGKIIL_02561	BFFJECJP_01512	LDNPNOCJ_01892	HMNBKDNO_03649	FIMPCLKD_03325	GNOIJLNC_02654	OPDODBMN_02293	KMIMLKCC_01091	MGJBCPGP_03114	BNLDLFLC_00403	EECBHJJD_02115	CCMBABFH_02134	IGHBLAGC_02078	AJGMILHN_02129	HKBNIMKO_01377	NBOKCOPJ_01441	PCHMLMIE_02177	AHALIGDO_02602	AGLCKAPL_02458	PMDEOAHF_02634	OFKPCACC_03491
ureF		Urease accessory protein UreF	27	27	1	1	8709				698	698	698	GKLMAEHO_01820	NABABHHC_02066	NGDNHGDO_01466	BNADADGP_03036	DNHKFBIJ_03933	APNFPODL_00978	ODEGKIIL_00533	BFFJECJP_03799	LDNPNOCJ_02469	HMNBKDNO_00530	FIMPCLKD_00796	GNOIJLNC_01725	OPDODBMN_00537	KMIMLKCC_00723	MGJBCPGP_02333	BNLDLFLC_02116	EECBHJJD_02696	CCMBABFH_02759	IGHBLAGC_01500	AJGMILHN_02716	HKBNIMKO_00632	NBOKCOPJ_00530	PCHMLMIE_01202	AHALIGDO_01236	AGLCKAPL_00695	PMDEOAHF_00687	OFKPCACC_02245
metI		D-methionine transport system permease protein MetI	27	27	1	1	1602				656	656	656	GKLMAEHO_01123	NABABHHC_02730	NGDNHGDO_00857	BNADADGP_01392	DNHKFBIJ_01307	APNFPODL_01511	ODEGKIIL_03091	BFFJECJP_00324	LDNPNOCJ_00322	HMNBKDNO_01115	FIMPCLKD_01381	GNOIJLNC_03059	OPDODBMN_03596	KMIMLKCC_02138	MGJBCPGP_03799	BNLDLFLC_03820	EECBHJJD_03292	CCMBABFH_03366	IGHBLAGC_00424	AJGMILHN_03314	HKBNIMKO_01988	NBOKCOPJ_02543	PCHMLMIE_01367	AHALIGDO_01822	AGLCKAPL_01303	PMDEOAHF_00080	OFKPCACC_00236
group_10522		hypothetical protein	27	27	1	1	6373				470	473	472	GKLMAEHO_00355	NABABHHC_00844	NGDNHGDO_00094	BNADADGP_00682	DNHKFBIJ_02306	APNFPODL_03102	ODEGKIIL_03765	BFFJECJP_02339	LDNPNOCJ_01115	HMNBKDNO_02112	FIMPCLKD_00546	GNOIJLNC_03844	OPDODBMN_00494	KMIMLKCC_03835	MGJBCPGP_00944	BNLDLFLC_03041	EECBHJJD_00190	CCMBABFH_00192	IGHBLAGC_00074	AJGMILHN_00191	HKBNIMKO_02914	NBOKCOPJ_03056	PCHMLMIE_03458	AHALIGDO_00094	AGLCKAPL_01890	PMDEOAHF_01912	OFKPCACC_01041
group_10523		hypothetical protein	27	27	1	1	8284				215	215	215	GKLMAEHO_02134	NABABHHC_03543	NGDNHGDO_01778	BNADADGP_03346	DNHKFBIJ_03635	APNFPODL_01275	ODEGKIIL_00235	BFFJECJP_03186	LDNPNOCJ_02160	HMNBKDNO_00226	FIMPCLKD_02371	GNOIJLNC_02029	OPDODBMN_00941	KMIMLKCC_01754	MGJBCPGP_02803	BNLDLFLC_01859	EECBHJJD_02387	CCMBABFH_02406	IGHBLAGC_01807	AJGMILHN_02405	HKBNIMKO_02620	NBOKCOPJ_00226	PCHMLMIE_00900	AHALIGDO_00940	AGLCKAPL_00383	PMDEOAHF_01000	OFKPCACC_01915
azr		NADPH azoreductase	27	27	1	1	4185				551	551	551	GKLMAEHO_00745	NABABHHC_00069	NGDNHGDO_00510	BNADADGP_01772	DNHKFBIJ_01769	APNFPODL_00154	ODEGKIIL_03353	BFFJECJP_00654	LDNPNOCJ_00702	HMNBKDNO_01492	FIMPCLKD_00068	GNOIJLNC_03437	OPDODBMN_03184	KMIMLKCC_01458	MGJBCPGP_01370	BNLDLFLC_01990	EECBHJJD_03674	CCMBABFH_03747	IGHBLAGC_00727	AJGMILHN_03696	HKBNIMKO_01843	NBOKCOPJ_02164	PCHMLMIE_00183	AHALIGDO_00486	AGLCKAPL_02812	PMDEOAHF_01496	OFKPCACC_01456
prfC		Peptide chain release factor 3	27	27	1	1	6649				1598	1619	1609	GKLMAEHO_00492	NABABHHC_00610	NGDNHGDO_00273	BNADADGP_02092	DNHKFBIJ_02127	APNFPODL_00378	ODEGKIIL_03585	BFFJECJP_02515	LDNPNOCJ_00933	HMNBKDNO_01950	FIMPCLKD_00376	GNOIJLNC_03675	OPDODBMN_00659	KMIMLKCC_03536	MGJBCPGP_03191	BNLDLFLC_03480	EECBHJJD_00007	CCMBABFH_00007	IGHBLAGC_00298	AJGMILHN_00007	HKBNIMKO_03464	NBOKCOPJ_03225	PCHMLMIE_03635	AHALIGDO_00256	AGLCKAPL_02575	PMDEOAHF_01733	OFKPCACC_01213
ybeY		Endoribonuclease YbeY	27	27	1	1	5855				407	407	407	GKLMAEHO_02609	NABABHHC_00299	NGDNHGDO_03527	BNADADGP_00106	DNHKFBIJ_00453	APNFPODL_00758	ODEGKIIL_02380	BFFJECJP_02128	LDNPNOCJ_01707	HMNBKDNO_03477	FIMPCLKD_03153	GNOIJLNC_02482	OPDODBMN_00775	KMIMLKCC_00392	MGJBCPGP_03287	BNLDLFLC_00198	EECBHJJD_01930	CCMBABFH_01949	IGHBLAGC_02250	AJGMILHN_01943	HKBNIMKO_00116	NBOKCOPJ_01269	PCHMLMIE_02781	AHALIGDO_02412	AGLCKAPL_02277	PMDEOAHF_02454	OFKPCACC_00726
ykfC		Gamma-D-glutamyl-L-lysine dipeptidyl-peptidase	27	27	1	1	7816				719	719	719	GKLMAEHO_02314	NABABHHC_03391	NGDNHGDO_01930	BNADADGP_03497	DNHKFBIJ_03482	APNFPODL_02537	ODEGKIIL_00083	BFFJECJP_03030	LDNPNOCJ_02007	HMNBKDNO_00074	FIMPCLKD_02523	GNOIJLNC_02181	OPDODBMN_02440	KMIMLKCC_01920	MGJBCPGP_02206	BNLDLFLC_02279	EECBHJJD_02234	CCMBABFH_02253	IGHBLAGC_01960	AJGMILHN_02251	HKBNIMKO_01287	NBOKCOPJ_00074	PCHMLMIE_00743	AHALIGDO_00789	AGLCKAPL_00231	PMDEOAHF_01152	OFKPCACC_01755
group_10528		hypothetical protein	27	27	1	1	9941				674	674	674	GKLMAEHO_03269	NABABHHC_04213	NGDNHGDO_02872	BNADADGP_02869	DNHKFBIJ_03366	APNFPODL_02812	ODEGKIIL_03989	BFFJECJP_01155	LDNPNOCJ_03482	HMNBKDNO_02252	FIMPCLKD_02181	GNOIJLNC_00519	OPDODBMN_02083	KMIMLKCC_00069	MGJBCPGP_01212	BNLDLFLC_01819	EECBHJJD_01293	CCMBABFH_01305	IGHBLAGC_02917	AJGMILHN_01301	HKBNIMKO_02309	NBOKCOPJ_03927	PCHMLMIE_00359	AHALIGDO_03143	AGLCKAPL_01778	PMDEOAHF_03117	OFKPCACC_03738
lysJ		[LysW]-aminoadipate semialdehyde transaminase	27	27	1	1	9245				1130	1130	1130	GKLMAEHO_02833	NABABHHC_01130	NGDNHGDO_03335	BNADADGP_00337	DNHKFBIJ_00259	APNFPODL_00567	ODEGKIIL_02172	BFFJECJP_01943	LDNPNOCJ_01519	HMNBKDNO_03286	FIMPCLKD_02962	GNOIJLNC_02291	OPDODBMN_02994	KMIMLKCC_02217	MGJBCPGP_02041	BNLDLFLC_01381	EECBHJJD_01742	CCMBABFH_01761	IGHBLAGC_02441	AJGMILHN_01752	HKBNIMKO_00304	NBOKCOPJ_01078	PCHMLMIE_02967	AHALIGDO_02205	AGLCKAPL_02085	PMDEOAHF_02262	OFKPCACC_00927
ccpA		Catabolite control protein A	27	27	1	1	7716				1037	1037	1037	GKLMAEHO_02382	NABABHHC_03323	NGDNHGDO_01998	BNADADGP_03566	DNHKFBIJ_03411	APNFPODL_02468	ODEGKIIL_00012	BFFJECJP_02963	LDNPNOCJ_01935	HMNBKDNO_00006	FIMPCLKD_02591	GNOIJLNC_02249	OPDODBMN_03324	KMIMLKCC_03154	MGJBCPGP_03830	BNLDLFLC_00119	EECBHJJD_02163	CCMBABFH_02182	IGHBLAGC_02029	AJGMILHN_02179	HKBNIMKO_01215	NBOKCOPJ_00006	PCHMLMIE_00676	AHALIGDO_00721	AGLCKAPL_00163	PMDEOAHF_01220	OFKPCACC_01691
mdtC_2		Multidrug resistance protein MdtC	27	27	1	1	2978				3173	3173	3173	GKLMAEHO_03946	NABABHHC_01609	NGDNHGDO_02380	BNADADGP_02225	DNHKFBIJ_02760	APNFPODL_02123	ODEGKIIL_01618	BFFJECJP_03732	LDNPNOCJ_02565	HMNBKDNO_02876	FIMPCLKD_03522	GNOIJLNC_00768	OPDODBMN_03527	KMIMLKCC_00865	MGJBCPGP_00211	BNLDLFLC_03303	EECBHJJD_00663	CCMBABFH_00671	IGHBLAGC_01110	AJGMILHN_00664	HKBNIMKO_02158	NBOKCOPJ_01823	PCHMLMIE_02411	AHALIGDO_02799	AGLCKAPL_03297	PMDEOAHF_03587	OFKPCACC_02723
tsaD		tRNA N6-adenosine threonylcarbamoyltransferase	27	27	1	1	10247				1016	1016	1016	GKLMAEHO_03407	NABABHHC_04039	NGDNHGDO_02738	BNADADGP_02726	DNHKFBIJ_03171	APNFPODL_03153	ODEGKIIL_01070	BFFJECJP_01227	LDNPNOCJ_03323	HMNBKDNO_02394	FIMPCLKD_02039	GNOIJLNC_00293	OPDODBMN_03929	KMIMLKCC_02332	MGJBCPGP_03637	BNLDLFLC_03595	EECBHJJD_01137	CCMBABFH_01147	IGHBLAGC_03555	AJGMILHN_01144	HKBNIMKO_00996	NBOKCOPJ_03785	PCHMLMIE_03898	AHALIGDO_03323	AGLCKAPL_01644	PMDEOAHF_02981	OFKPCACC_02383
group_10533		putative protein	27	27	1	1	9527				476	476	476	GKLMAEHO_02959	NABABHHC_01258	NGDNHGDO_03193	BNADADGP_00469	DNHKFBIJ_00127	APNFPODL_02979	ODEGKIIL_02041	BFFJECJP_01820	LDNPNOCJ_01391	HMNBKDNO_03940	FIMPCLKD_03940	GNOIJLNC_01247	OPDODBMN_03889	KMIMLKCC_01369	MGJBCPGP_03711	BNLDLFLC_01715	EECBHJJD_01615	CCMBABFH_01633	IGHBLAGC_02599	AJGMILHN_01625	HKBNIMKO_00443	NBOKCOPJ_00950	PCHMLMIE_03089	AHALIGDO_02074	AGLCKAPL_03721	PMDEOAHF_02121	OFKPCACC_03200
bamA_3		Outer membrane protein assembly factor BamA	27	27	1	1	7702				2525	2525	2525	GKLMAEHO_02400	NABABHHC_00502	NGDNHGDO_03738	BNADADGP_00821	DNHKFBIJ_00685	APNFPODL_03284	ODEGKIIL_02592	BFFJECJP_01542	LDNPNOCJ_01922	HMNBKDNO_03679	FIMPCLKD_03355	GNOIJLNC_02684	OPDODBMN_02323	KMIMLKCC_01121	MGJBCPGP_03084	BNLDLFLC_00433	EECBHJJD_02145	CCMBABFH_02164	IGHBLAGC_02048	AJGMILHN_02159	HKBNIMKO_01407	NBOKCOPJ_01471	PCHMLMIE_02207	AHALIGDO_02632	AGLCKAPL_02488	PMDEOAHF_02664	OFKPCACC_03521
tpx		Thiol peroxidase	27	27	1	1	2248				497	497	497	GKLMAEHO_00055	NABABHHC_01710	NGDNHGDO_02273	BNADADGP_03890	DNHKFBIJ_02862	APNFPODL_02428	ODEGKIIL_01720	BFFJECJP_03367	LDNPNOCJ_03027	HMNBKDNO_02977	FIMPCLKD_03623	GNOIJLNC_00869	OPDODBMN_02042	KMIMLKCC_00143	MGJBCPGP_00366	BNLDLFLC_02567	EECBHJJD_00478	CCMBABFH_00479	IGHBLAGC_01002	AJGMILHN_00479	HKBNIMKO_03203	NBOKCOPJ_01721	PCHMLMIE_01719	AHALIGDO_02900	AGLCKAPL_03404	PMDEOAHF_03480	OFKPCACC_02625
dnaE2		Error-prone DNA polymerase	27	27	1	1	2985				4661	4661	4661	GKLMAEHO_03941	NABABHHC_01606	NGDNHGDO_02383	BNADADGP_02228	DNHKFBIJ_02755	APNFPODL_02118	ODEGKIIL_01613	BFFJECJP_03728	LDNPNOCJ_02570	HMNBKDNO_02873	FIMPCLKD_03519	GNOIJLNC_00765	OPDODBMN_03522	KMIMLKCC_01236	MGJBCPGP_00739	BNLDLFLC_03282	EECBHJJD_00668	CCMBABFH_00676	IGHBLAGC_01113	AJGMILHN_00669	HKBNIMKO_02153	NBOKCOPJ_01826	PCHMLMIE_02407	AHALIGDO_02796	AGLCKAPL_03294	PMDEOAHF_03590	OFKPCACC_02728
group_10537		hypothetical protein	27	27	1	1	1642				584	584	584	GKLMAEHO_01090	NABABHHC_02699	NGDNHGDO_00827	BNADADGP_01423	DNHKFBIJ_01339	APNFPODL_01479	ODEGKIIL_03059	BFFJECJP_00355	LDNPNOCJ_00354	HMNBKDNO_01146	FIMPCLKD_01412	GNOIJLNC_03090	OPDODBMN_02476	KMIMLKCC_03379	MGJBCPGP_00140	BNLDLFLC_01201	EECBHJJD_03324	CCMBABFH_03398	IGHBLAGC_00393	AJGMILHN_03346	HKBNIMKO_01956	NBOKCOPJ_02511	PCHMLMIE_01337	AHALIGDO_01852	AGLCKAPL_01333	PMDEOAHF_00050	OFKPCACC_00203
ybgC		Acyl-CoA thioester hydrolase YbgC	27	27	1	1	6657				404	404	404	GKLMAEHO_00499	NABABHHC_00603	NGDNHGDO_00280	BNADADGP_02085	DNHKFBIJ_02120	APNFPODL_00371	ODEGKIIL_03578	BFFJECJP_02522	LDNPNOCJ_00926	HMNBKDNO_01943	FIMPCLKD_00369	GNOIJLNC_03668	OPDODBMN_00666	KMIMLKCC_03529	MGJBCPGP_03198	BNLDLFLC_03473	EECBHJJD_03975	CCMBABFH_04047	IGHBLAGC_00291	AJGMILHN_03997	HKBNIMKO_03457	NBOKCOPJ_03232	PCHMLMIE_03642	AHALIGDO_00263	AGLCKAPL_02582	PMDEOAHF_01726	OFKPCACC_01220
group_10539		hypothetical protein	27	27	1	1	10317				1262	1262	1262	GKLMAEHO_03466	NABABHHC_03983	NGDNHGDO_02684	BNADADGP_02670	DNHKFBIJ_03117	APNFPODL_03208	ODEGKIIL_01125	BFFJECJP_01286	LDNPNOCJ_03269	HMNBKDNO_02450	FIMPCLKD_01983	GNOIJLNC_00237	OPDODBMN_01115	KMIMLKCC_02388	MGJBCPGP_02144	BNLDLFLC_03541	EECBHJJD_01083	CCMBABFH_01093	IGHBLAGC_03611	AJGMILHN_01090	HKBNIMKO_00942	NBOKCOPJ_03730	PCHMLMIE_03840	AHALIGDO_03379	AGLCKAPL_01590	PMDEOAHF_02927	OFKPCACC_02322
group_10540		hypothetical protein	27	27	1	1	8106				959	971	959	GKLMAEHO_02507	NABABHHC_00397	NGDNHGDO_03632	BNADADGP_00008	DNHKFBIJ_00558	APNFPODL_00863	ODEGKIIL_02485	BFFJECJP_02233	LDNPNOCJ_01812	HMNBKDNO_03575	FIMPCLKD_03251	GNOIJLNC_02580	OPDODBMN_00519	KMIMLKCC_03984	MGJBCPGP_03672	BNLDLFLC_02435	EECBHJJD_02035	CCMBABFH_02054	IGHBLAGC_02152	AJGMILHN_02048	HKBNIMKO_00011	NBOKCOPJ_01367	PCHMLMIE_02675	AHALIGDO_02511	AGLCKAPL_02382	PMDEOAHF_02558	OFKPCACC_00629
group_10541		hypothetical protein	27	27	1	1	8663				848	848	848	GKLMAEHO_01859	NABABHHC_02026	NGDNHGDO_01506	BNADADGP_03075	DNHKFBIJ_03895	APNFPODL_01017	ODEGKIIL_00495	BFFJECJP_03839	LDNPNOCJ_02429	HMNBKDNO_00490	FIMPCLKD_00756	GNOIJLNC_01765	OPDODBMN_00577	KMIMLKCC_00763	MGJBCPGP_01459	BNLDLFLC_03153	EECBHJJD_02656	CCMBABFH_02719	IGHBLAGC_01542	AJGMILHN_02676	HKBNIMKO_00592	NBOKCOPJ_00490	PCHMLMIE_01162	AHALIGDO_01196	AGLCKAPL_00655	PMDEOAHF_00727	OFKPCACC_02206
mdtE		Multidrug resistance protein MdtE	27	27	1	1	7307				1154	1154	1154	GKLMAEHO_01760	NABABHHC_02132	NGDNHGDO_01400	BNADADGP_02969	DNHKFBIJ_00734	APNFPODL_00914	ODEGKIIL_00593	BFFJECJP_01399	LDNPNOCJ_03865	HMNBKDNO_00596	FIMPCLKD_00862	GNOIJLNC_01659	OPDODBMN_01723	KMIMLKCC_00576	MGJBCPGP_01690	BNLDLFLC_01099	EECBHJJD_02756	CCMBABFH_02819	IGHBLAGC_00143	AJGMILHN_02777	HKBNIMKO_01049	NBOKCOPJ_00596	PCHMLMIE_02610	AHALIGDO_01302	AGLCKAPL_00760	PMDEOAHF_00621	OFKPCACC_03823
gdhIV		2,5-dichloro-2,5-cyclohexadiene-1,4-diol dehydrogenase LinX	27	27	1	1	3078				755	758	756	GKLMAEHO_03846	NABABHHC_01538	NGDNHGDO_03882	BNADADGP_02295	DNHKFBIJ_02683	APNFPODL_02034	ODEGKIIL_01541	BFFJECJP_03650	LDNPNOCJ_02643	HMNBKDNO_02805	FIMPCLKD_03451	GNOIJLNC_00651	OPDODBMN_03448	KMIMLKCC_03202	MGJBCPGP_01808	BNLDLFLC_02831	EECBHJJD_00741	CCMBABFH_00750	IGHBLAGC_01181	AJGMILHN_00742	HKBNIMKO_00755	NBOKCOPJ_01894	PCHMLMIE_02329	AHALIGDO_02727	AGLCKAPL_03226	PMDEOAHF_03884	OFKPCACC_02815
xerD		Tyrosine recombinase XerD	27	27	1	1	9401				929	929	929	GKLMAEHO_02863	NABABHHC_01157	NGDNHGDO_03307	BNADADGP_00364	DNHKFBIJ_00229	APNFPODL_00537	ODEGKIIL_02142	BFFJECJP_01915	LDNPNOCJ_01490	HMNBKDNO_03259	FIMPCLKD_02934	GNOIJLNC_02264	OPDODBMN_03023	KMIMLKCC_02094	MGJBCPGP_02069	BNLDLFLC_01353	EECBHJJD_01713	CCMBABFH_01732	IGHBLAGC_02469	AJGMILHN_01723	HKBNIMKO_00333	NBOKCOPJ_01051	PCHMLMIE_02994	AHALIGDO_02177	AGLCKAPL_02057	PMDEOAHF_02234	OFKPCACC_03101
leuA		2-isopropylmalate synthase	27	27	1	1	2148				1175	1175	1175	GKLMAEHO_00143	NABABHHC_01798	NGDNHGDO_02186	BNADADGP_03976	DNHKFBIJ_02946	APNFPODL_02343	ODEGKIIL_01805	BFFJECJP_03452	LDNPNOCJ_03112	HMNBKDNO_03065	FIMPCLKD_03711	GNOIJLNC_00957	OPDODBMN_03753	KMIMLKCC_03398	MGJBCPGP_03282	BNLDLFLC_03200	EECBHJJD_00393	CCMBABFH_00394	IGHBLAGC_00911	AJGMILHN_00394	HKBNIMKO_03288	NBOKCOPJ_01589	PCHMLMIE_01633	AHALIGDO_02988	AGLCKAPL_03491	PMDEOAHF_03393	OFKPCACC_02537
group_10546		hypothetical protein	27	27	1	1	8692				446	446	446	GKLMAEHO_01834	NABABHHC_02051	NGDNHGDO_01481	BNADADGP_03050	DNHKFBIJ_03919	APNFPODL_00992	ODEGKIIL_00519	BFFJECJP_03814	LDNPNOCJ_02455	HMNBKDNO_00515	FIMPCLKD_00781	GNOIJLNC_01740	OPDODBMN_00551	KMIMLKCC_00737	MGJBCPGP_01433	BNLDLFLC_02102	EECBHJJD_02682	CCMBABFH_02745	IGHBLAGC_01516	AJGMILHN_02702	HKBNIMKO_00618	NBOKCOPJ_00515	PCHMLMIE_01187	AHALIGDO_01221	AGLCKAPL_00680	PMDEOAHF_00702	OFKPCACC_02231
group_10547		Long-chain-fatty-acid--CoA ligase FadD15	27	27	1	1	10322				1763	1763	1763	GKLMAEHO_03470	NABABHHC_03979	NGDNHGDO_02680	BNADADGP_02666	DNHKFBIJ_03113	APNFPODL_03212	ODEGKIIL_01129	BFFJECJP_01291	LDNPNOCJ_03265	HMNBKDNO_02454	FIMPCLKD_01979	GNOIJLNC_00233	OPDODBMN_01111	KMIMLKCC_02392	MGJBCPGP_02148	BNLDLFLC_03537	EECBHJJD_01079	CCMBABFH_01089	IGHBLAGC_03615	AJGMILHN_01086	HKBNIMKO_00938	NBOKCOPJ_03726	PCHMLMIE_03835	AHALIGDO_03383	AGLCKAPL_01586	PMDEOAHF_02923	OFKPCACC_02318
ribE		Riboflavin synthase	27	27	1	1	7803				581	581	581	GKLMAEHO_02326	NABABHHC_03379	NGDNHGDO_01942	BNADADGP_03509	DNHKFBIJ_03470	APNFPODL_02525	ODEGKIIL_00071	BFFJECJP_03018	LDNPNOCJ_01995	HMNBKDNO_00062	FIMPCLKD_02535	GNOIJLNC_02193	OPDODBMN_02452	KMIMLKCC_01932	MGJBCPGP_02194	BNLDLFLC_02291	EECBHJJD_02222	CCMBABFH_02241	IGHBLAGC_01972	AJGMILHN_02239	HKBNIMKO_01275	NBOKCOPJ_00062	PCHMLMIE_00731	AHALIGDO_00777	AGLCKAPL_00219	PMDEOAHF_01164	OFKPCACC_01743
metN_2		Methionine import ATP-binding protein MetN	27	27	1	1	1603				1028	1028	1028	GKLMAEHO_01122	NABABHHC_02729	NGDNHGDO_00856	BNADADGP_01393	DNHKFBIJ_01308	APNFPODL_01510	ODEGKIIL_03090	BFFJECJP_00325	LDNPNOCJ_00323	HMNBKDNO_01116	FIMPCLKD_01382	GNOIJLNC_03060	OPDODBMN_03595	KMIMLKCC_02137	MGJBCPGP_03800	BNLDLFLC_03821	EECBHJJD_03293	CCMBABFH_03367	IGHBLAGC_00423	AJGMILHN_03315	HKBNIMKO_01987	NBOKCOPJ_02542	PCHMLMIE_01366	AHALIGDO_01823	AGLCKAPL_01304	PMDEOAHF_00079	OFKPCACC_00235
group_10550		hypothetical protein	27	27	1	1	2227				650	650	650	GKLMAEHO_00074	NABABHHC_01729	NGDNHGDO_02254	BNADADGP_03908	DNHKFBIJ_02880	APNFPODL_02409	ODEGKIIL_01739	BFFJECJP_03386	LDNPNOCJ_03046	HMNBKDNO_02996	FIMPCLKD_03642	GNOIJLNC_00888	OPDODBMN_02023	KMIMLKCC_03686	MGJBCPGP_00385	BNLDLFLC_02585	EECBHJJD_00459	CCMBABFH_00460	IGHBLAGC_00982	AJGMILHN_00460	HKBNIMKO_03222	NBOKCOPJ_01702	PCHMLMIE_01700	AHALIGDO_02919	AGLCKAPL_03423	PMDEOAHF_03461	OFKPCACC_02606
clpB_2		Chaperone protein ClpB	27	27	1	1	4739				2594	2594	2594	GKLMAEHO_03165	NABABHHC_03131	NGDNHGDO_02973	BNADADGP_03692	DNHKFBIJ_04038	APNFPODL_03526	ODEGKIIL_04081	BFFJECJP_00994	LDNPNOCJ_03734	HMNBKDNO_03765	FIMPCLKD_02799	GNOIJLNC_01046	OPDODBMN_03144	KMIMLKCC_02820	MGJBCPGP_01364	BNLDLFLC_03371	EECBHJJD_01393	CCMBABFH_01405	IGHBLAGC_02807	AJGMILHN_01401	HKBNIMKO_03864	NBOKCOPJ_03429	PCHMLMIE_03281	AHALIGDO_03718	AGLCKAPL_00106	PMDEOAHF_03744	OFKPCACC_02480
atpC		ATP synthase epsilon chain	27	27	1	1	2199				284	284	284	GKLMAEHO_00097	NABABHHC_01753	NGDNHGDO_02230	BNADADGP_03932	DNHKFBIJ_02904	APNFPODL_02385	ODEGKIIL_01763	BFFJECJP_03410	LDNPNOCJ_03070	HMNBKDNO_03020	FIMPCLKD_03666	GNOIJLNC_00912	OPDODBMN_01999	KMIMLKCC_03710	MGJBCPGP_03880	BNLDLFLC_03224	EECBHJJD_00435	CCMBABFH_00436	IGHBLAGC_00957	AJGMILHN_00436	HKBNIMKO_03246	NBOKCOPJ_01678	PCHMLMIE_01676	AHALIGDO_02943	AGLCKAPL_03447	PMDEOAHF_03437	OFKPCACC_02583
citB		Aconitate/2-methylaconitate hydratase	27	27	1	1	5114				2774	2774	2774	GKLMAEHO_00899	NABABHHC_02445	NGDNHGDO_00654	BNADADGP_01629	DNHKFBIJ_01613	APNFPODL_01294	ODEGKIIL_02731	BFFJECJP_00510	LDNPNOCJ_00541	HMNBKDNO_01345	FIMPCLKD_01612	GNOIJLNC_03290	OPDODBMN_00376	KMIMLKCC_00841	MGJBCPGP_03463	BNLDLFLC_00743	EECBHJJD_03513	CCMBABFH_03586	IGHBLAGC_03996	AJGMILHN_03535	HKBNIMKO_01682	NBOKCOPJ_02311	PCHMLMIE_00039	AHALIGDO_00636	AGLCKAPL_02956	PMDEOAHF_01352	OFKPCACC_00003
group_10554		hypothetical protein	27	27	1	1	10351				1544	1544	1544	GKLMAEHO_03494	NABABHHC_03956	NGDNHGDO_02657	BNADADGP_02643	DNHKFBIJ_03086	APNFPODL_03233	ODEGKIIL_01156	BFFJECJP_01314	LDNPNOCJ_03242	HMNBKDNO_02477	FIMPCLKD_01956	GNOIJLNC_00210	OPDODBMN_00624	KMIMLKCC_02415	MGJBCPGP_02172	BNLDLFLC_03513	EECBHJJD_01056	CCMBABFH_01066	IGHBLAGC_03638	AJGMILHN_01063	HKBNIMKO_00915	NBOKCOPJ_03703	PCHMLMIE_03812	AHALIGDO_03406	AGLCKAPL_01563	PMDEOAHF_02900	OFKPCACC_02295
adhC2		NADP-dependent alcohol dehydrogenase C 2	27	27	1	1	3293				1046	1046	1046	GKLMAEHO_00996	NABABHHC_02587	NGDNHGDO_00753	BNADADGP_01524	DNHKFBIJ_01504	APNFPODL_01401	ODEGKIIL_02898	BFFJECJP_00419	LDNPNOCJ_00434	HMNBKDNO_01203	FIMPCLKD_01470	GNOIJLNC_03148	OPDODBMN_02220	KMIMLKCC_01191	MGJBCPGP_03127	BNLDLFLC_00497	EECBHJJD_03405	CCMBABFH_03479	IGHBLAGC_04142	AJGMILHN_03428	HKBNIMKO_01576	NBOKCOPJ_02453	PCHMLMIE_01275	AHALIGDO_01910	AGLCKAPL_03054	PMDEOAHF_01252	OFKPCACC_00126
icd		Isocitrate dehydrogenase [NADP]	27	27	1	1	3110				2219	2219	2219	GKLMAEHO_00052	NABABHHC_01707	NGDNHGDO_02276	BNADADGP_03887	DNHKFBIJ_02859	APNFPODL_02431	ODEGKIIL_01717	BFFJECJP_03364	LDNPNOCJ_03024	HMNBKDNO_02974	FIMPCLKD_03620	GNOIJLNC_00866	OPDODBMN_02045	KMIMLKCC_01569	MGJBCPGP_00363	BNLDLFLC_02564	EECBHJJD_00481	CCMBABFH_00482	IGHBLAGC_01005	AJGMILHN_00482	HKBNIMKO_03200	NBOKCOPJ_01724	PCHMLMIE_01722	AHALIGDO_02897	AGLCKAPL_03401	PMDEOAHF_03483	OFKPCACC_02628
group_10557		hypothetical protein	27	27	1	1	9543				482	482	482	GKLMAEHO_02976	NABABHHC_01273	NGDNHGDO_03176	BNADADGP_00484	DNHKFBIJ_00110	APNFPODL_02961	ODEGKIIL_02024	BFFJECJP_01805	LDNPNOCJ_01373	HMNBKDNO_03925	FIMPCLKD_03925	GNOIJLNC_01262	OPDODBMN_01950	KMIMLKCC_01540	MGJBCPGP_01014	BNLDLFLC_01732	EECBHJJD_01597	CCMBABFH_01615	IGHBLAGC_02614	AJGMILHN_01607	HKBNIMKO_00425	NBOKCOPJ_00935	PCHMLMIE_03104	AHALIGDO_02059	AGLCKAPL_03738	PMDEOAHF_02103	OFKPCACC_03217
nadA		Quinolinate synthase A	27	27	1	1	7921				1016	1016	1016	GKLMAEHO_02215	NABABHHC_03483	NGDNHGDO_01838	BNADADGP_03405	DNHKFBIJ_03574	APNFPODL_02629	ODEGKIIL_00175	BFFJECJP_03124	LDNPNOCJ_02099	HMNBKDNO_00166	FIMPCLKD_02431	GNOIJLNC_02089	OPDODBMN_01001	KMIMLKCC_02647	MGJBCPGP_02756	BNLDLFLC_01919	EECBHJJD_02327	CCMBABFH_02345	IGHBLAGC_01867	AJGMILHN_02344	HKBNIMKO_02681	NBOKCOPJ_00166	PCHMLMIE_00838	AHALIGDO_00881	AGLCKAPL_00323	PMDEOAHF_01060	OFKPCACC_01851
pyrG		CTP synthase	27	27	1	1	8409				1619	1619	1619	GKLMAEHO_02052	NABABHHC_03619	NGDNHGDO_01697	BNADADGP_03266	DNHKFBIJ_03717	APNFPODL_01197	ODEGKIIL_00316	BFFJECJP_03255	LDNPNOCJ_02242	HMNBKDNO_00302	FIMPCLKD_02295	GNOIJLNC_01953	OPDODBMN_01594	KMIMLKCC_03629	MGJBCPGP_02825	BNLDLFLC_02919	EECBHJJD_02469	CCMBABFH_02488	IGHBLAGC_01730	AJGMILHN_02487	HKBNIMKO_02538	NBOKCOPJ_00302	PCHMLMIE_00969	AHALIGDO_01021	AGLCKAPL_00464	PMDEOAHF_00919	OFKPCACC_01998
gcvP		Glycine dehydrogenase (decarboxylating)	27	27	1	1	2169				2858	2858	2858	GKLMAEHO_00125	NABABHHC_01778	NGDNHGDO_02206	BNADADGP_03956	DNHKFBIJ_02928	APNFPODL_02361	ODEGKIIL_01787	BFFJECJP_03434	LDNPNOCJ_03094	HMNBKDNO_03045	FIMPCLKD_03691	GNOIJLNC_00937	OPDODBMN_02517	KMIMLKCC_00500	MGJBCPGP_01081	BNLDLFLC_00082	EECBHJJD_00411	CCMBABFH_00412	IGHBLAGC_00932	AJGMILHN_00412	HKBNIMKO_03270	NBOKCOPJ_01609	PCHMLMIE_01651	AHALIGDO_02968	AGLCKAPL_03471	PMDEOAHF_03413	OFKPCACC_02555
deaD		ATP-dependent RNA helicase DeaD	27	27	1	1	1624				1682	1688	1682	GKLMAEHO_01104	NABABHHC_02713	NGDNHGDO_00841	BNADADGP_01409	DNHKFBIJ_01325	APNFPODL_01493	ODEGKIIL_03073	BFFJECJP_00341	LDNPNOCJ_00340	HMNBKDNO_01132	FIMPCLKD_01398	GNOIJLNC_03076	OPDODBMN_00612	KMIMLKCC_03365	MGJBCPGP_03579	BNLDLFLC_01187	EECBHJJD_03310	CCMBABFH_03384	IGHBLAGC_00407	AJGMILHN_03332	HKBNIMKO_01970	NBOKCOPJ_02525	PCHMLMIE_01351	AHALIGDO_01838	AGLCKAPL_01319	PMDEOAHF_00064	OFKPCACC_00217
recG		ATP-dependent DNA helicase RecG	27	27	1	1	8568				2090	2090	2090	GKLMAEHO_01923	NABABHHC_01955	NGDNHGDO_01568	BNADADGP_03137	DNHKFBIJ_03834	APNFPODL_01080	ODEGKIIL_00434	BFFJECJP_03905	LDNPNOCJ_02366	HMNBKDNO_00428	FIMPCLKD_00694	GNOIJLNC_01827	OPDODBMN_01705	KMIMLKCC_01630	MGJBCPGP_01903	BNLDLFLC_02525	EECBHJJD_02593	CCMBABFH_02656	IGHBLAGC_01604	AJGMILHN_02612	HKBNIMKO_00529	NBOKCOPJ_00428	PCHMLMIE_01099	AHALIGDO_01134	AGLCKAPL_00593	PMDEOAHF_00789	OFKPCACC_02121
prpC		2-methylcitrate synthase	27	27	1	1	10536				1151	1151	1151	GKLMAEHO_03579	NABABHHC_03858	NGDNHGDO_02556	BNADADGP_02477	DNHKFBIJ_02489	APNFPODL_03800	ODEGKIIL_01258	BFFJECJP_00854	LDNPNOCJ_02842	HMNBKDNO_02596	FIMPCLKD_01837	GNOIJLNC_00091	OPDODBMN_03308	KMIMLKCC_03937	MGJBCPGP_03016	BNLDLFLC_02620	EECBHJJD_00940	CCMBABFH_00949	IGHBLAGC_03758	AJGMILHN_00944	HKBNIMKO_03543	NBOKCOPJ_03604	PCHMLMIE_01828	AHALIGDO_03501	AGLCKAPL_01462	PMDEOAHF_02798	OFKPCACC_03024
chaA		Sodium-potassium/proton antiporter ChaA	27	27	1	1	9157				1067	1067	1067	GKLMAEHO_02752	NABABHHC_01055	NGDNHGDO_03409	BNADADGP_00262	DNHKFBIJ_00337	APNFPODL_00645	ODEGKIIL_02250	BFFJECJP_02018	LDNPNOCJ_01595	HMNBKDNO_03361	FIMPCLKD_03037	GNOIJLNC_02366	OPDODBMN_02918	KMIMLKCC_02293	MGJBCPGP_00553	BNLDLFLC_01457	EECBHJJD_01818	CCMBABFH_01837	IGHBLAGC_02366	AJGMILHN_01829	HKBNIMKO_00228	NBOKCOPJ_01153	PCHMLMIE_02892	AHALIGDO_02281	AGLCKAPL_02159	PMDEOAHF_02336	OFKPCACC_00847
def_1		Peptide deformylase	27	27	1	1	8640				572	572	572	GKLMAEHO_01879	NABABHHC_02006	NGDNHGDO_01526	BNADADGP_03095	DNHKFBIJ_03875	APNFPODL_01037	ODEGKIIL_00475	BFFJECJP_03859	LDNPNOCJ_02409	HMNBKDNO_00470	FIMPCLKD_00736	GNOIJLNC_01785	OPDODBMN_03569	KMIMLKCC_00783	MGJBCPGP_03427	BNLDLFLC_00162	EECBHJJD_02636	CCMBABFH_02699	IGHBLAGC_01562	AJGMILHN_02656	HKBNIMKO_00572	NBOKCOPJ_00470	PCHMLMIE_01142	AHALIGDO_01176	AGLCKAPL_00635	PMDEOAHF_00747	OFKPCACC_02186
trmH		tRNA (guanosine(18)-2'-O)-methyltransferase	27	27	1	1	10243				683	683	683	GKLMAEHO_03404	NABABHHC_04042	NGDNHGDO_02741	BNADADGP_02730	DNHKFBIJ_03174	APNFPODL_03150	ODEGKIIL_01067	BFFJECJP_01224	LDNPNOCJ_03326	HMNBKDNO_02391	FIMPCLKD_02042	GNOIJLNC_00296	OPDODBMN_03926	KMIMLKCC_02329	MGJBCPGP_03640	BNLDLFLC_03598	EECBHJJD_01140	CCMBABFH_01150	IGHBLAGC_03552	AJGMILHN_01147	HKBNIMKO_00999	NBOKCOPJ_03788	PCHMLMIE_03901	AHALIGDO_03320	AGLCKAPL_01647	PMDEOAHF_02984	OFKPCACC_02386
sufE		Cysteine desulfuration protein SufE	27	27	1	1	8096				419	419	419	GKLMAEHO_02508	NABABHHC_00396	NGDNHGDO_03631	BNADADGP_00009	DNHKFBIJ_00557	APNFPODL_00862	ODEGKIIL_02484	BFFJECJP_02232	LDNPNOCJ_01811	HMNBKDNO_03574	FIMPCLKD_03250	GNOIJLNC_02579	OPDODBMN_00518	KMIMLKCC_03983	MGJBCPGP_03673	BNLDLFLC_02434	EECBHJJD_02034	CCMBABFH_02053	IGHBLAGC_02153	AJGMILHN_02047	HKBNIMKO_00012	NBOKCOPJ_01366	PCHMLMIE_02676	AHALIGDO_02510	AGLCKAPL_02381	PMDEOAHF_02557	OFKPCACC_00630
fur		Ferric uptake regulation protein	27	27	1	1	8294				476	479	477	GKLMAEHO_02126	NABABHHC_03551	NGDNHGDO_01770	BNADADGP_03338	DNHKFBIJ_03643	APNFPODL_01265	ODEGKIIL_00243	BFFJECJP_03194	LDNPNOCJ_02168	HMNBKDNO_00234	FIMPCLKD_02363	GNOIJLNC_02021	OPDODBMN_00933	KMIMLKCC_01762	MGJBCPGP_02795	BNLDLFLC_01851	EECBHJJD_02395	CCMBABFH_02414	IGHBLAGC_01799	AJGMILHN_02413	HKBNIMKO_02612	NBOKCOPJ_00234	PCHMLMIE_00908	AHALIGDO_00948	AGLCKAPL_00391	PMDEOAHF_00992	OFKPCACC_01925
group_10569		hypothetical protein	27	27	1	1	8560				548	548	548	GKLMAEHO_01932	NABABHHC_01948	NGDNHGDO_01575	BNADADGP_03144	DNHKFBIJ_03827	APNFPODL_01087	ODEGKIIL_00426	BFFJECJP_03912	LDNPNOCJ_02359	HMNBKDNO_00421	FIMPCLKD_00687	GNOIJLNC_01834	OPDODBMN_01712	KMIMLKCC_01637	MGJBCPGP_01910	BNLDLFLC_02532	EECBHJJD_02586	CCMBABFH_02649	IGHBLAGC_01611	AJGMILHN_02605	HKBNIMKO_00522	NBOKCOPJ_00421	PCHMLMIE_01092	AHALIGDO_01127	AGLCKAPL_00586	PMDEOAHF_00796	OFKPCACC_02114
msbA		Lipid A export ATP-binding/permease protein MsbA	27	27	1	1	7681				1811	1811	1811	GKLMAEHO_02417	NABABHHC_00485	NGDNHGDO_03721	BNADADGP_00838	DNHKFBIJ_00667	APNFPODL_03301	ODEGKIIL_02574	BFFJECJP_01525	LDNPNOCJ_01905	HMNBKDNO_03662	FIMPCLKD_03338	GNOIJLNC_02667	OPDODBMN_02306	KMIMLKCC_01104	MGJBCPGP_03101	BNLDLFLC_00416	EECBHJJD_02128	CCMBABFH_02147	IGHBLAGC_02065	AJGMILHN_02142	HKBNIMKO_01390	NBOKCOPJ_01454	PCHMLMIE_02190	AHALIGDO_02615	AGLCKAPL_02471	PMDEOAHF_02647	OFKPCACC_03504
group_10571		hypothetical protein	27	27	1	1	7851				206	206	206	GKLMAEHO_02283	NABABHHC_03416	NGDNHGDO_01905	BNADADGP_03472	DNHKFBIJ_03507	APNFPODL_02562	ODEGKIIL_00108	BFFJECJP_03056	LDNPNOCJ_02032	HMNBKDNO_00099	FIMPCLKD_02498	GNOIJLNC_02156	OPDODBMN_02769	KMIMLKCC_01894	MGJBCPGP_00804	BNLDLFLC_02254	EECBHJJD_02260	CCMBABFH_02278	IGHBLAGC_01935	AJGMILHN_02277	HKBNIMKO_02748	NBOKCOPJ_00099	PCHMLMIE_00769	AHALIGDO_00814	AGLCKAPL_00256	PMDEOAHF_01127	OFKPCACC_01781
group_10572		hypothetical protein	27	27	1	1	1226				1088	1088	1088	GKLMAEHO_01391	NABABHHC_03001	NGDNHGDO_01137	BNADADGP_01105	DNHKFBIJ_01026	APNFPODL_01806	ODEGKIIL_00931	BFFJECJP_02843	LDNPNOCJ_00047	HMNBKDNO_00844	FIMPCLKD_01110	GNOIJLNC_02788	OPDODBMN_03280	KMIMLKCC_00117	MGJBCPGP_03397	BNLDLFLC_01629	EECBHJJD_03015	CCMBABFH_03089	IGHBLAGC_03234	AJGMILHN_03036	HKBNIMKO_03749	NBOKCOPJ_02813	PCHMLMIE_01986	AHALIGDO_01551	AGLCKAPL_01023	PMDEOAHF_00358	OFKPCACC_00516
argG		Argininosuccinate synthase	27	27	1	1	9243				1199	1199	1199	GKLMAEHO_02831	NABABHHC_01128	NGDNHGDO_03337	BNADADGP_00335	DNHKFBIJ_00261	APNFPODL_00569	ODEGKIIL_02174	BFFJECJP_01945	LDNPNOCJ_01521	HMNBKDNO_03288	FIMPCLKD_02964	GNOIJLNC_02293	OPDODBMN_02992	KMIMLKCC_02219	MGJBCPGP_02039	BNLDLFLC_01383	EECBHJJD_01744	CCMBABFH_01763	IGHBLAGC_02439	AJGMILHN_01754	HKBNIMKO_00302	NBOKCOPJ_01080	PCHMLMIE_02965	AHALIGDO_02207	AGLCKAPL_02087	PMDEOAHF_02264	OFKPCACC_00925
group_10574		hypothetical protein	27	27	1	1	6695				554	554	554	GKLMAEHO_00529	NABABHHC_00576	NGDNHGDO_00308	BNADADGP_02058	DNHKFBIJ_02095	APNFPODL_00348	ODEGKIIL_03553	BFFJECJP_02545	LDNPNOCJ_00901	HMNBKDNO_01790	FIMPCLKD_00273	GNOIJLNC_03641	OPDODBMN_01623	KMIMLKCC_02993	MGJBCPGP_02026	BNLDLFLC_03259	EECBHJJD_03950	CCMBABFH_04022	IGHBLAGC_01421	AJGMILHN_03972	HKBNIMKO_03432	NBOKCOPJ_03258	PCHMLMIE_03665	AHALIGDO_00289	AGLCKAPL_02610	PMDEOAHF_01697	OFKPCACC_01245
group_10575		hypothetical protein	27	27	1	1	2761				1427	1427	1427	GKLMAEHO_03763	NABABHHC_01461	NGDNHGDO_03806	BNADADGP_02373	DNHKFBIJ_02601	APNFPODL_01948	ODEGKIIL_01459	BFFJECJP_03577	LDNPNOCJ_02725	HMNBKDNO_02728	FIMPCLKD_03374	GNOIJLNC_00574	OPDODBMN_01774	KMIMLKCC_00295	MGJBCPGP_00334	BNLDLFLC_02137	EECBHJJD_00823	CCMBABFH_00832	IGHBLAGC_03899	AJGMILHN_00824	HKBNIMKO_00673	NBOKCOPJ_01971	PCHMLMIE_02257	AHALIGDO_02651	AGLCKAPL_03150	PMDEOAHF_03808	OFKPCACC_02891
oprM_5		Outer membrane protein OprM	27	27	1	1	4088				1409	1409	1409	GKLMAEHO_00660	NABABHHC_00148	NGDNHGDO_00431	BNADADGP_01851	DNHKFBIJ_01852	APNFPODL_00235	ODEGKIIL_03437	BFFJECJP_00736	LDNPNOCJ_00784	HMNBKDNO_01571	FIMPCLKD_00148	GNOIJLNC_03516	OPDODBMN_03401	KMIMLKCC_01664	MGJBCPGP_01989	BNLDLFLC_01062	EECBHJJD_03757	CCMBABFH_03829	IGHBLAGC_01192	AJGMILHN_03779	HKBNIMKO_03315	NBOKCOPJ_02085	PCHMLMIE_00265	AHALIGDO_00409	AGLCKAPL_02733	PMDEOAHF_01574	OFKPCACC_01369
group_10577		hypothetical protein	27	27	1	1	2768				548	548	548	GKLMAEHO_03770	NABABHHC_01468	NGDNHGDO_03813	BNADADGP_02366	DNHKFBIJ_02608	APNFPODL_01955	ODEGKIIL_01466	BFFJECJP_03584	LDNPNOCJ_02718	HMNBKDNO_02735	FIMPCLKD_03381	GNOIJLNC_00581	OPDODBMN_01781	KMIMLKCC_00288	MGJBCPGP_00327	BNLDLFLC_02144	EECBHJJD_00816	CCMBABFH_00825	IGHBLAGC_03906	AJGMILHN_00817	HKBNIMKO_00680	NBOKCOPJ_01964	PCHMLMIE_02264	AHALIGDO_02658	AGLCKAPL_03157	PMDEOAHF_03815	OFKPCACC_02885
lepA		Elongation factor 4	27	27	1	1	5874				1796	1817	1796	GKLMAEHO_02628	NABABHHC_00280	NGDNHGDO_03508	BNADADGP_00125	DNHKFBIJ_00434	APNFPODL_00739	ODEGKIIL_02361	BFFJECJP_02109	LDNPNOCJ_01688	HMNBKDNO_03458	FIMPCLKD_03134	GNOIJLNC_02463	OPDODBMN_02825	KMIMLKCC_02521	MGJBCPGP_03472	BNLDLFLC_01550	EECBHJJD_01911	CCMBABFH_01930	IGHBLAGC_02269	AJGMILHN_01924	HKBNIMKO_00135	NBOKCOPJ_01250	PCHMLMIE_02800	AHALIGDO_02393	AGLCKAPL_02258	PMDEOAHF_02435	OFKPCACC_00745
group_10579		hypothetical protein	27	27	1	1	3125				1418	1418	1418	GKLMAEHO_00038	NABABHHC_01695	NGDNHGDO_02288	BNADADGP_03875	DNHKFBIJ_02843	APNFPODL_02448	ODEGKIIL_01701	BFFJECJP_03352	LDNPNOCJ_03012	HMNBKDNO_02962	FIMPCLKD_03608	GNOIJLNC_00854	OPDODBMN_02056	KMIMLKCC_01581	MGJBCPGP_00917	BNLDLFLC_02552	EECBHJJD_00493	CCMBABFH_00494	IGHBLAGC_01018	AJGMILHN_00494	HKBNIMKO_03188	NBOKCOPJ_01736	PCHMLMIE_01734	AHALIGDO_02885	AGLCKAPL_03389	PMDEOAHF_03495	OFKPCACC_02640
tolC		Outer membrane protein TolC	27	27	1	1	5613				1298	1298	1298	GKLMAEHO_03634	NABABHHC_03813	NGDNHGDO_02513	BNADADGP_02435	DNHKFBIJ_02532	APNFPODL_03462	ODEGKIIL_01301	BFFJECJP_00898	LDNPNOCJ_02800	HMNBKDNO_02641	FIMPCLKD_01792	GNOIJLNC_00046	OPDODBMN_02349	KMIMLKCC_01327	MGJBCPGP_02696	BNLDLFLC_02463	EECBHJJD_00898	CCMBABFH_00907	IGHBLAGC_03804	AJGMILHN_00901	HKBNIMKO_03585	NBOKCOPJ_03559	PCHMLMIE_02495	AHALIGDO_03543	AGLCKAPL_01419	PMDEOAHF_02755	OFKPCACC_02981
group_10581		hypothetical protein	27	27	1	1	10534				251	251	251	GKLMAEHO_03577	NABABHHC_03860	NGDNHGDO_02558	BNADADGP_02479	DNHKFBIJ_02487	APNFPODL_03802	ODEGKIIL_01256	BFFJECJP_00852	LDNPNOCJ_02844	HMNBKDNO_02594	FIMPCLKD_01839	GNOIJLNC_00093	OPDODBMN_03306	KMIMLKCC_03939	MGJBCPGP_03018	BNLDLFLC_02618	EECBHJJD_00942	CCMBABFH_00951	IGHBLAGC_03756	AJGMILHN_00946	HKBNIMKO_03541	NBOKCOPJ_03606	PCHMLMIE_01826	AHALIGDO_03499	AGLCKAPL_01464	PMDEOAHF_02800	OFKPCACC_03026
group_10582		hypothetical protein	27	27	1	1	5799				221	221	221	GKLMAEHO_02564	NABABHHC_00342	NGDNHGDO_03574	BNADADGP_00063	DNHKFBIJ_00498	APNFPODL_00803	ODEGKIIL_02425	BFFJECJP_02174	LDNPNOCJ_01752	HMNBKDNO_03520	FIMPCLKD_03196	GNOIJLNC_02525	OPDODBMN_03856	KMIMLKCC_00437	MGJBCPGP_03332	BNLDLFLC_02375	EECBHJJD_01975	CCMBABFH_01994	IGHBLAGC_02207	AJGMILHN_01988	HKBNIMKO_00071	NBOKCOPJ_01312	PCHMLMIE_02734	AHALIGDO_02456	AGLCKAPL_02324	PMDEOAHF_02500	OFKPCACC_00682
murC		UDP-N-acetylmuramate--L-alanine ligase	27	27	1	1	8085				1358	1358	1358	GKLMAEHO_02520	NABABHHC_00386	NGDNHGDO_03620	BNADADGP_00019	DNHKFBIJ_00545	APNFPODL_00850	ODEGKIIL_02472	BFFJECJP_02222	LDNPNOCJ_01799	HMNBKDNO_03564	FIMPCLKD_03240	GNOIJLNC_02569	OPDODBMN_03809	KMIMLKCC_02203	MGJBCPGP_03379	BNLDLFLC_02422	EECBHJJD_02022	CCMBABFH_02041	IGHBLAGC_02163	AJGMILHN_02035	HKBNIMKO_00024	NBOKCOPJ_01356	PCHMLMIE_02686	AHALIGDO_02500	AGLCKAPL_02370	PMDEOAHF_02546	OFKPCACC_00639
satA		Streptothricin acetyltransferase A	27	27	1	1	4313				446	446	446	GKLMAEHO_00832	NABABHHC_02383	NGDNHGDO_00595	BNADADGP_01685	DNHKFBIJ_01679	APNFPODL_00067	ODEGKIIL_02665	BFFJECJP_00569	LDNPNOCJ_00615	HMNBKDNO_01407	FIMPCLKD_01674	GNOIJLNC_03352	OPDODBMN_00016	KMIMLKCC_00925	MGJBCPGP_02560	BNLDLFLC_02077	EECBHJJD_03587	CCMBABFH_03660	IGHBLAGC_00188	AJGMILHN_03609	HKBNIMKO_01756	NBOKCOPJ_02249	PCHMLMIE_00098	AHALIGDO_00574	AGLCKAPL_02897	PMDEOAHF_01411	OFKPCACC_01542
resA_1		Thiol-disulfide oxidoreductase ResA	27	27	1	1	6603				566	566	566	GKLMAEHO_00463	NABABHHC_00643	NGDNHGDO_00244	BNADADGP_02124	DNHKFBIJ_02160	APNFPODL_00408	ODEGKIIL_03618	BFFJECJP_02483	LDNPNOCJ_00966	HMNBKDNO_01983	FIMPCLKD_00409	GNOIJLNC_03708	OPDODBMN_03355	KMIMLKCC_00378	MGJBCPGP_01053	BNLDLFLC_02328	EECBHJJD_00040	CCMBABFH_00040	IGHBLAGC_00332	AJGMILHN_00040	HKBNIMKO_03063	NBOKCOPJ_03192	PCHMLMIE_03603	AHALIGDO_00224	AGLCKAPL_02546	PMDEOAHF_01762	OFKPCACC_01182
ftsZ		Cell division protein FtsZ	27	27	1	1	8089				1832	1832	1832	GKLMAEHO_02516	NABABHHC_00390	NGDNHGDO_03623	BNADADGP_00015	DNHKFBIJ_00549	APNFPODL_00854	ODEGKIIL_02476	BFFJECJP_02226	LDNPNOCJ_01803	HMNBKDNO_03568	FIMPCLKD_03244	GNOIJLNC_02573	OPDODBMN_03805	KMIMLKCC_02207	MGJBCPGP_03383	BNLDLFLC_02426	EECBHJJD_02026	CCMBABFH_02045	IGHBLAGC_02159	AJGMILHN_02039	HKBNIMKO_00020	NBOKCOPJ_01360	PCHMLMIE_02682	AHALIGDO_02504	AGLCKAPL_02373	PMDEOAHF_02549	OFKPCACC_00636
group_10587	btuB_1	Vitamin B12 transporter BtuB	27	27	1	1	2090				2438	2438	2438	GKLMAEHO_00185	NABABHHC_01838	NGDNHGDO_02075	BNADADGP_04016	DNHKFBIJ_02984	APNFPODL_02304	ODEGKIIL_01843	BFFJECJP_03492	LDNPNOCJ_03152	HMNBKDNO_03105	FIMPCLKD_03751	GNOIJLNC_04008	OPDODBMN_00223	KMIMLKCC_03341	MGJBCPGP_00407	BNLDLFLC_00701	EECBHJJD_00353	CCMBABFH_00354	IGHBLAGC_00869	AJGMILHN_00354	HKBNIMKO_01436	NBOKCOPJ_01549	PCHMLMIE_01593	AHALIGDO_03028	AGLCKAPL_03603	PMDEOAHF_03282	OFKPCACC_03360
aspC_1		Aspartate/prephenate aminotransferase	27	27	1	1	8505				1193	1193	1193	GKLMAEHO_01972	NABABHHC_03695	NGDNHGDO_01618	BNADADGP_03186	DNHKFBIJ_03784	APNFPODL_01130	ODEGKIIL_00383	BFFJECJP_03323	LDNPNOCJ_02310	HMNBKDNO_00378	FIMPCLKD_00644	GNOIJLNC_01877	OPDODBMN_01437	KMIMLKCC_02874	MGJBCPGP_02512	BNLDLFLC_01003	EECBHJJD_02537	CCMBABFH_02556	IGHBLAGC_01654	AJGMILHN_02555	HKBNIMKO_02470	NBOKCOPJ_00378	PCHMLMIE_01048	AHALIGDO_01084	AGLCKAPL_00543	PMDEOAHF_00839	OFKPCACC_02073
group_10589		hypothetical protein	27	27	1	1	5854				2150	2150	2150	GKLMAEHO_02608	NABABHHC_00300	NGDNHGDO_03528	BNADADGP_00105	DNHKFBIJ_00454	APNFPODL_00759	ODEGKIIL_02381	BFFJECJP_02129	LDNPNOCJ_01708	HMNBKDNO_03478	FIMPCLKD_03154	GNOIJLNC_02483	OPDODBMN_00774	KMIMLKCC_00393	MGJBCPGP_03288	BNLDLFLC_00197	EECBHJJD_01931	CCMBABFH_01950	IGHBLAGC_02249	AJGMILHN_01944	HKBNIMKO_00115	NBOKCOPJ_01270	PCHMLMIE_02780	AHALIGDO_02413	AGLCKAPL_02278	PMDEOAHF_02455	OFKPCACC_00725
capV		cGAMP-activated phospholipase	27	27	1	1	7358				1040	1040	1040	GKLMAEHO_01793	NABABHHC_02095	NGDNHGDO_01438	BNADADGP_03007	DNHKFBIJ_00697	APNFPODL_00951	ODEGKIIL_00556	BFFJECJP_01436	LDNPNOCJ_03828	HMNBKDNO_00559	FIMPCLKD_00825	GNOIJLNC_01696	OPDODBMN_01760	KMIMLKCC_00539	MGJBCPGP_01727	BNLDLFLC_01136	EECBHJJD_02719	CCMBABFH_02782	IGHBLAGC_01471	AJGMILHN_02740	HKBNIMKO_01012	NBOKCOPJ_00559	PCHMLMIE_02573	AHALIGDO_01264	AGLCKAPL_00723	PMDEOAHF_00659	OFKPCACC_03786
uppP_2		Undecaprenyl-diphosphatase	27	27	1	1	6628				818	818	818	GKLMAEHO_00478	NABABHHC_00625	NGDNHGDO_00260	BNADADGP_02107	DNHKFBIJ_02143	APNFPODL_00392	ODEGKIIL_03601	BFFJECJP_02500	LDNPNOCJ_00949	HMNBKDNO_01965	FIMPCLKD_00391	GNOIJLNC_03690	OPDODBMN_00824	KMIMLKCC_02784	MGJBCPGP_03845	BNLDLFLC_02311	EECBHJJD_00023	CCMBABFH_00023	IGHBLAGC_00313	AJGMILHN_00023	HKBNIMKO_03080	NBOKCOPJ_03210	PCHMLMIE_03620	AHALIGDO_00241	AGLCKAPL_02562	PMDEOAHF_01746	OFKPCACC_01197
group_10592		hypothetical protein	27	27	1	1	7914				587	587	587	GKLMAEHO_02221	NABABHHC_03477	NGDNHGDO_01844	BNADADGP_03411	DNHKFBIJ_03567	APNFPODL_02622	ODEGKIIL_00168	BFFJECJP_03117	LDNPNOCJ_02092	HMNBKDNO_00160	FIMPCLKD_02437	GNOIJLNC_02095	OPDODBMN_01008	KMIMLKCC_02640	MGJBCPGP_02763	BNLDLFLC_01926	EECBHJJD_02320	CCMBABFH_02338	IGHBLAGC_01873	AJGMILHN_02337	HKBNIMKO_02688	NBOKCOPJ_00160	PCHMLMIE_00831	AHALIGDO_00875	AGLCKAPL_00317	PMDEOAHF_01066	OFKPCACC_01843
wbpE		UDP-2-acetamido-2-deoxy-3-oxo-D-glucuronate aminotransferase	27	27	1	1	4155				1109	1109	1109	GKLMAEHO_00724	NABABHHC_00090	NGDNHGDO_00489	BNADADGP_01792	DNHKFBIJ_01790	APNFPODL_00175	ODEGKIIL_03374	BFFJECJP_00676	LDNPNOCJ_00723	HMNBKDNO_01513	FIMPCLKD_00089	GNOIJLNC_03458	OPDODBMN_00471	KMIMLKCC_00978	MGJBCPGP_00596	BNLDLFLC_01969	EECBHJJD_03695	CCMBABFH_03768	IGHBLAGC_00706	AJGMILHN_03717	HKBNIMKO_01864	NBOKCOPJ_02143	PCHMLMIE_00205	AHALIGDO_00466	AGLCKAPL_02791	PMDEOAHF_01517	OFKPCACC_01431
pafA		Alkaline phosphatase PafA	27	27	1	1	8556				1640	1640	1640	GKLMAEHO_01936	NABABHHC_01944	NGDNHGDO_01579	BNADADGP_03148	DNHKFBIJ_03823	APNFPODL_01091	ODEGKIIL_00422	BFFJECJP_03916	LDNPNOCJ_02349	HMNBKDNO_00417	FIMPCLKD_00683	GNOIJLNC_01838	OPDODBMN_01906	KMIMLKCC_02913	MGJBCPGP_02663	BNLDLFLC_01042	EECBHJJD_02576	CCMBABFH_02639	IGHBLAGC_01615	AJGMILHN_02595	HKBNIMKO_00512	NBOKCOPJ_00417	PCHMLMIE_01088	AHALIGDO_01123	AGLCKAPL_00582	PMDEOAHF_00800	OFKPCACC_02110
rfbM		Mannose-1-phosphate guanylyltransferase RfbM	27	27	1	1	8195				1082	1082	1082	GKLMAEHO_02470	NABABHHC_00433	NGDNHGDO_03667	BNADADGP_00891	DNHKFBIJ_00613	APNFPODL_03354	ODEGKIIL_02520	BFFJECJP_01472	LDNPNOCJ_01850	HMNBKDNO_03610	FIMPCLKD_03286	GNOIJLNC_02615	OPDODBMN_02251	KMIMLKCC_01049	MGJBCPGP_02360	BNLDLFLC_00361	EECBHJJD_02073	CCMBABFH_02092	IGHBLAGC_02116	AJGMILHN_02086	HKBNIMKO_01335	NBOKCOPJ_01402	PCHMLMIE_02137	AHALIGDO_02562	AGLCKAPL_02417	PMDEOAHF_02593	OFKPCACC_03451
nadC		putative nicotinate-nucleotide pyrophosphorylase [carboxylating]	27	27	1	1	9427				866	866	866	GKLMAEHO_02890	NABABHHC_01183	NGDNHGDO_03272	BNADADGP_00392	DNHKFBIJ_00204	APNFPODL_00512	ODEGKIIL_02117	BFFJECJP_01889	LDNPNOCJ_01465	HMNBKDNO_03233	FIMPCLKD_02908	GNOIJLNC_01148	OPDODBMN_03048	KMIMLKCC_02069	MGJBCPGP_02094	BNLDLFLC_01328	EECBHJJD_01688	CCMBABFH_01706	IGHBLAGC_02495	AJGMILHN_01698	HKBNIMKO_00358	NBOKCOPJ_01025	PCHMLMIE_03020	AHALIGDO_02150	AGLCKAPL_02022	PMDEOAHF_02199	OFKPCACC_03128
folE		GTP cyclohydrolase 1	27	27	1	1	7882				665	665	665	GKLMAEHO_02255	NABABHHC_03444	NGDNHGDO_01877	BNADADGP_03444	DNHKFBIJ_03534	APNFPODL_02589	ODEGKIIL_00135	BFFJECJP_03084	LDNPNOCJ_02059	HMNBKDNO_00127	FIMPCLKD_02470	GNOIJLNC_02128	OPDODBMN_02640	KMIMLKCC_01867	MGJBCPGP_02430	BNLDLFLC_02227	EECBHJJD_02287	CCMBABFH_02305	IGHBLAGC_01907	AJGMILHN_02304	HKBNIMKO_02721	NBOKCOPJ_00127	PCHMLMIE_00797	AHALIGDO_00842	AGLCKAPL_00284	PMDEOAHF_01099	OFKPCACC_01810
rbsK		Ribokinase	27	27	1	1	9951				890	890	890	GKLMAEHO_03277	NABABHHC_04206	NGDNHGDO_02865	BNADADGP_02862	DNHKFBIJ_03358	APNFPODL_02804	ODEGKIIL_03981	BFFJECJP_01147	LDNPNOCJ_03474	HMNBKDNO_02259	FIMPCLKD_02174	GNOIJLNC_00512	OPDODBMN_02075	KMIMLKCC_00061	MGJBCPGP_01204	BNLDLFLC_01827	EECBHJJD_01285	CCMBABFH_01297	IGHBLAGC_02924	AJGMILHN_01293	HKBNIMKO_02317	NBOKCOPJ_03920	PCHMLMIE_00367	AHALIGDO_03150	AGLCKAPL_01771	PMDEOAHF_03110	OFKPCACC_03730
group_10599		hypothetical protein	27	27	1	1	10288				1019	1019	1019	GKLMAEHO_03437	NABABHHC_04011	NGDNHGDO_02711	BNADADGP_02698	DNHKFBIJ_03144	APNFPODL_03181	ODEGKIIL_01098	BFFJECJP_01257	LDNPNOCJ_03296	HMNBKDNO_02422	FIMPCLKD_02011	GNOIJLNC_00265	OPDODBMN_01143	KMIMLKCC_02360	MGJBCPGP_02116	BNLDLFLC_03568	EECBHJJD_01110	CCMBABFH_01120	IGHBLAGC_03583	AJGMILHN_01117	HKBNIMKO_00969	NBOKCOPJ_03757	PCHMLMIE_03869	AHALIGDO_03351	AGLCKAPL_01617	PMDEOAHF_02954	OFKPCACC_02349
group_10600		hypothetical protein	27	27	1	1	1768				914	914	914	GKLMAEHO_01063	NABABHHC_02685	NGDNHGDO_00800	BNADADGP_01477	DNHKFBIJ_01436	APNFPODL_01468	ODEGKIIL_02966	BFFJECJP_00368	LDNPNOCJ_00367	HMNBKDNO_01156	FIMPCLKD_01423	GNOIJLNC_03101	OPDODBMN_02521	KMIMLKCC_03595	MGJBCPGP_00588	BNLDLFLC_01212	EECBHJJD_03337	CCMBABFH_03412	IGHBLAGC_00379	AJGMILHN_03360	HKBNIMKO_01509	NBOKCOPJ_02500	PCHMLMIE_01326	AHALIGDO_01863	AGLCKAPL_03101	PMDEOAHF_00039	OFKPCACC_00193
group_10601		hypothetical protein	27	27	1	1	1221				479	479	479	GKLMAEHO_01396	NABABHHC_03006	NGDNHGDO_01142	BNADADGP_01100	DNHKFBIJ_01021	APNFPODL_01801	ODEGKIIL_00926	BFFJECJP_02838	LDNPNOCJ_00042	HMNBKDNO_00839	FIMPCLKD_01105	GNOIJLNC_02783	OPDODBMN_03275	KMIMLKCC_00122	MGJBCPGP_03402	BNLDLFLC_01634	EECBHJJD_03010	CCMBABFH_03084	IGHBLAGC_03229	AJGMILHN_03031	HKBNIMKO_03754	NBOKCOPJ_02818	PCHMLMIE_01981	AHALIGDO_01546	AGLCKAPL_01018	PMDEOAHF_00363	OFKPCACC_00522
group_10602		hypothetical protein	27	27	1	1	2017				215	215	215	GKLMAEHO_00243	NABABHHC_01905	NGDNHGDO_02007	BNADADGP_04085	DNHKFBIJ_03051	APNFPODL_02245	ODEGKIIL_01911	BFFJECJP_03558	LDNPNOCJ_03218	HMNBKDNO_03172	FIMPCLKD_03818	GNOIJLNC_03941	OPDODBMN_00844	KMIMLKCC_03911	MGJBCPGP_01958	BNLDLFLC_00041	EECBHJJD_00287	CCMBABFH_00288	IGHBLAGC_00798	AJGMILHN_00288	HKBNIMKO_01502	NBOKCOPJ_01482	PCHMLMIE_01527	AHALIGDO_03095	AGLCKAPL_03671	PMDEOAHF_03214	OFKPCACC_03421
hemE		Uroporphyrinogen decarboxylase	27	27	1	1	5996				1025	1031	1025	GKLMAEHO_02695	NABABHHC_00995	NGDNHGDO_03465	BNADADGP_00206	DNHKFBIJ_00395	APNFPODL_00703	ODEGKIIL_02308	BFFJECJP_02074	LDNPNOCJ_01653	HMNBKDNO_03421	FIMPCLKD_03097	GNOIJLNC_02426	OPDODBMN_02860	KMIMLKCC_02722	MGJBCPGP_00666	BNLDLFLC_01515	EECBHJJD_01876	CCMBABFH_01895	IGHBLAGC_02306	AJGMILHN_01888	HKBNIMKO_00170	NBOKCOPJ_01213	PCHMLMIE_02835	AHALIGDO_02341	AGLCKAPL_02215	PMDEOAHF_02392	OFKPCACC_00789
aptA		Apulose-4-phosphate transketolase subunit A	27	27	1	1	10271				851	851	851	GKLMAEHO_03421	NABABHHC_04025	NGDNHGDO_02724	BNADADGP_02712	DNHKFBIJ_03157	APNFPODL_03168	ODEGKIIL_01085	BFFJECJP_01242	LDNPNOCJ_03309	HMNBKDNO_02408	FIMPCLKD_02025	GNOIJLNC_00279	OPDODBMN_00505	KMIMLKCC_02347	MGJBCPGP_03623	BNLDLFLC_03581	EECBHJJD_01123	CCMBABFH_01133	IGHBLAGC_03569	AJGMILHN_01130	HKBNIMKO_00982	NBOKCOPJ_03771	PCHMLMIE_03884	AHALIGDO_03337	AGLCKAPL_01630	PMDEOAHF_02967	OFKPCACC_02365
ilvB		Acetolactate synthase large subunit	27	27	1	1	4403				1754	1754	1754	GKLMAEHO_03215	NABABHHC_03180	NGDNHGDO_02925	BNADADGP_03575	DNHKFBIJ_04087	APNFPODL_03576	ODEGKIIL_04032	BFFJECJP_00945	LDNPNOCJ_03685	HMNBKDNO_03818	FIMPCLKD_02848	GNOIJLNC_00997	OPDODBMN_03095	KMIMLKCC_03056	MGJBCPGP_00429	BNLDLFLC_03420	EECBHJJD_01344	CCMBABFH_01356	IGHBLAGC_02864	AJGMILHN_01352	HKBNIMKO_03913	NBOKCOPJ_03380	PCHMLMIE_03232	AHALIGDO_03767	AGLCKAPL_00154	PMDEOAHF_03792	OFKPCACC_02528
group_10606		hypothetical protein	27	27	1	1	10374				881	893	881	GKLMAEHO_03523	NABABHHC_03935	NGDNHGDO_02636	BNADADGP_02622	DNHKFBIJ_03065	APNFPODL_03254	ODEGKIIL_01177	BFFJECJP_01686	LDNPNOCJ_01214	HMNBKDNO_02519	FIMPCLKD_01914	GNOIJLNC_00168	OPDODBMN_00830	KMIMLKCC_00882	MGJBCPGP_01655	BNLDLFLC_01838	EECBHJJD_01022	CCMBABFH_01031	IGHBLAGC_03680	AJGMILHN_01029	HKBNIMKO_02247	NBOKCOPJ_03681	PCHMLMIE_03791	AHALIGDO_03427	AGLCKAPL_01542	PMDEOAHF_02879	OFKPCACC_02273
iscS		Cysteine desulfurase IscS	27	27	1	1	1643				1163	1163	1163	GKLMAEHO_01089	NABABHHC_02698	NGDNHGDO_00826	BNADADGP_01424	DNHKFBIJ_01340	APNFPODL_01478	ODEGKIIL_03058	BFFJECJP_00356	LDNPNOCJ_00355	HMNBKDNO_01147	FIMPCLKD_01413	GNOIJLNC_03091	OPDODBMN_02477	KMIMLKCC_03380	MGJBCPGP_00139	BNLDLFLC_01202	EECBHJJD_03325	CCMBABFH_03399	IGHBLAGC_00392	AJGMILHN_03347	HKBNIMKO_01955	NBOKCOPJ_02510	PCHMLMIE_01336	AHALIGDO_01853	AGLCKAPL_01334	PMDEOAHF_00049	OFKPCACC_00202
group_10608		hypothetical protein	27	27	1	1	10121				419	419	419	GKLMAEHO_03366	NABABHHC_04123	NGDNHGDO_02783	BNADADGP_02778	DNHKFBIJ_03267	APNFPODL_02712	ODEGKIIL_03891	BFFJECJP_01574	LDNPNOCJ_03380	HMNBKDNO_02342	FIMPCLKD_02091	GNOIJLNC_00429	OPDODBMN_03089	KMIMLKCC_01824	MGJBCPGP_01949	BNLDLFLC_02891	EECBHJJD_01194	CCMBABFH_01204	IGHBLAGC_03501	AJGMILHN_01201	HKBNIMKO_01134	NBOKCOPJ_03837	PCHMLMIE_00456	AHALIGDO_03233	AGLCKAPL_01689	PMDEOAHF_03027	OFKPCACC_03645
pdxA		4-hydroxythreonine-4-phosphate dehydrogenase	27	27	1	1	7802				1088	1088	1088	GKLMAEHO_02327	NABABHHC_03378	NGDNHGDO_01943	BNADADGP_03510	DNHKFBIJ_03469	APNFPODL_02524	ODEGKIIL_00070	BFFJECJP_03017	LDNPNOCJ_01994	HMNBKDNO_00061	FIMPCLKD_02536	GNOIJLNC_02194	OPDODBMN_02453	KMIMLKCC_01933	MGJBCPGP_02193	BNLDLFLC_02292	EECBHJJD_02221	CCMBABFH_02240	IGHBLAGC_01973	AJGMILHN_02238	HKBNIMKO_01274	NBOKCOPJ_00061	PCHMLMIE_00730	AHALIGDO_00776	AGLCKAPL_00218	PMDEOAHF_01165	OFKPCACC_01742
group_10610		hypothetical protein	27	27	1	1	10287				896	896	896	GKLMAEHO_03436	NABABHHC_04012	NGDNHGDO_02712	BNADADGP_02699	DNHKFBIJ_03145	APNFPODL_03180	ODEGKIIL_01097	BFFJECJP_01256	LDNPNOCJ_03297	HMNBKDNO_02421	FIMPCLKD_02012	GNOIJLNC_00266	OPDODBMN_01144	KMIMLKCC_02359	MGJBCPGP_02115	BNLDLFLC_03569	EECBHJJD_01111	CCMBABFH_01121	IGHBLAGC_03582	AJGMILHN_01118	HKBNIMKO_00970	NBOKCOPJ_03758	PCHMLMIE_03870	AHALIGDO_03350	AGLCKAPL_01618	PMDEOAHF_02955	OFKPCACC_02350
bar		Phosphinothricin N-acetyltransferase	27	27	1	1	6556				494	494	494	GKLMAEHO_00432	NABABHHC_00677	NGDNHGDO_00215	BNADADGP_02158	DNHKFBIJ_02196	APNFPODL_00445	ODEGKIIL_03654	BFFJECJP_02453	LDNPNOCJ_01001	HMNBKDNO_02017	FIMPCLKD_00443	GNOIJLNC_03742	OPDODBMN_01385	KMIMLKCC_03253	MGJBCPGP_00124	BNLDLFLC_01286	EECBHJJD_00075	CCMBABFH_00076	IGHBLAGC_02969	AJGMILHN_00075	HKBNIMKO_03028	NBOKCOPJ_03159	PCHMLMIE_03573	AHALIGDO_00189	AGLCKAPL_02517	PMDEOAHF_01791	OFKPCACC_01150
rplF		50S ribosomal protein L6	27	27	1	1	9563				545	545	545	GKLMAEHO_02997	NABABHHC_01293	NGDNHGDO_03156	BNADADGP_00504	DNHKFBIJ_00089	APNFPODL_02941	ODEGKIIL_02003	BFFJECJP_01784	LDNPNOCJ_01352	HMNBKDNO_03905	FIMPCLKD_03905	GNOIJLNC_01282	OPDODBMN_01971	KMIMLKCC_01519	MGJBCPGP_00993	BNLDLFLC_01753	EECBHJJD_01576	CCMBABFH_01594	IGHBLAGC_02634	AJGMILHN_01586	HKBNIMKO_00404	NBOKCOPJ_00915	PCHMLMIE_03124	AHALIGDO_02039	AGLCKAPL_03758	PMDEOAHF_02083	OFKPCACC_03237
group_10613		hypothetical protein	27	27	1	1	1514				884	884	884	GKLMAEHO_01192	NABABHHC_02799	NGDNHGDO_00927	BNADADGP_01323	DNHKFBIJ_01234	APNFPODL_01583	ODEGKIIL_03226	BFFJECJP_00252	LDNPNOCJ_00254	HMNBKDNO_01046	FIMPCLKD_01312	GNOIJLNC_02990	OPDODBMN_01837	KMIMLKCC_01705	MGJBCPGP_02237	BNLDLFLC_03752	EECBHJJD_03223	CCMBABFH_03297	IGHBLAGC_00605	AJGMILHN_03245	HKBNIMKO_00864	NBOKCOPJ_02611	PCHMLMIE_01439	AHALIGDO_01753	AGLCKAPL_01233	PMDEOAHF_00150	OFKPCACC_00305
moaA		GTP 3',8-cyclase	27	27	1	1	5840				1403	1403	1403	GKLMAEHO_02597	NABABHHC_00311	NGDNHGDO_03540	BNADADGP_00094	DNHKFBIJ_00465	APNFPODL_00770	ODEGKIIL_02392	BFFJECJP_02141	LDNPNOCJ_01719	HMNBKDNO_03489	FIMPCLKD_03165	GNOIJLNC_02494	OPDODBMN_00763	KMIMLKCC_00404	MGJBCPGP_03299	BNLDLFLC_00186	EECBHJJD_01942	CCMBABFH_01961	IGHBLAGC_02238	AJGMILHN_01955	HKBNIMKO_00104	NBOKCOPJ_01281	PCHMLMIE_02768	AHALIGDO_02424	AGLCKAPL_02290	PMDEOAHF_02467	OFKPCACC_00714
group_10615		Iron-sulfur cluster carrier protein	27	27	1	1	8584				1103	1103	1103	GKLMAEHO_01905	NABABHHC_01973	NGDNHGDO_01550	BNADADGP_03119	DNHKFBIJ_03852	APNFPODL_01062	ODEGKIIL_00452	BFFJECJP_03887	LDNPNOCJ_02384	HMNBKDNO_00446	FIMPCLKD_00712	GNOIJLNC_01809	OPDODBMN_01687	KMIMLKCC_01612	MGJBCPGP_01885	BNLDLFLC_02507	EECBHJJD_02611	CCMBABFH_02674	IGHBLAGC_01586	AJGMILHN_02631	HKBNIMKO_00547	NBOKCOPJ_00446	PCHMLMIE_01114	AHALIGDO_01152	AGLCKAPL_00611	PMDEOAHF_00771	OFKPCACC_02139
trxA_3		Thioredoxin 1	27	27	1	1	3099				299	299	299	GKLMAEHO_03833	NABABHHC_01525	NGDNHGDO_03869	BNADADGP_02308	DNHKFBIJ_02670	APNFPODL_02021	ODEGKIIL_01528	BFFJECJP_03637	LDNPNOCJ_02656	HMNBKDNO_02792	FIMPCLKD_03438	GNOIJLNC_00638	OPDODBMN_00158	KMIMLKCC_03189	MGJBCPGP_01821	BNLDLFLC_02818	EECBHJJD_00754	CCMBABFH_00763	IGHBLAGC_03964	AJGMILHN_00755	HKBNIMKO_00742	NBOKCOPJ_01907	PCHMLMIE_02316	AHALIGDO_02714	AGLCKAPL_03213	PMDEOAHF_03871	OFKPCACC_02828
lpxA		Acyl-[acyl-carrier-protein]--UDP-N-acetylglucosamine O-acyltransferase	27	27	1	1	2795				791	794	791	GKLMAEHO_03795	NABABHHC_01491	NGDNHGDO_03836	BNADADGP_02342	DNHKFBIJ_02631	APNFPODL_01978	ODEGKIIL_01489	BFFJECJP_03606	LDNPNOCJ_02695	HMNBKDNO_02758	FIMPCLKD_03404	GNOIJLNC_00604	OPDODBMN_01804	KMIMLKCC_00265	MGJBCPGP_00304	BNLDLFLC_02167	EECBHJJD_00793	CCMBABFH_00802	IGHBLAGC_03930	AJGMILHN_00794	HKBNIMKO_00703	NBOKCOPJ_01941	PCHMLMIE_02286	AHALIGDO_02681	AGLCKAPL_03180	PMDEOAHF_03838	OFKPCACC_02861
group_10618		hypothetical protein	27	27	1	1	9672				2600	2600	2600	GKLMAEHO_03038	NABABHHC_01337	NGDNHGDO_03118	BNADADGP_00545	DNHKFBIJ_00040	APNFPODL_02893	ODEGKIIL_01954	BFFJECJP_01746	LDNPNOCJ_01303	HMNBKDNO_03861	FIMPCLKD_03861	GNOIJLNC_01326	OPDODBMN_01523	KMIMLKCC_00004	MGJBCPGP_00002	BNLDLFLC_02770	EECBHJJD_01527	CCMBABFH_01545	IGHBLAGC_02678	AJGMILHN_01537	HKBNIMKO_02197	NBOKCOPJ_00871	PCHMLMIE_03162	AHALIGDO_01995	AGLCKAPL_03796	PMDEOAHF_02045	OFKPCACC_03284
lgt_2		Phosphatidylglycerol--prolipoprotein diacylglyceryl transferase	27	27	1	1	3238				839	839	839	GKLMAEHO_01009	NABABHHC_02651	NGDNHGDO_00766	BNADADGP_01511	DNHKFBIJ_01490	APNFPODL_01415	ODEGKIIL_02912	BFFJECJP_00406	LDNPNOCJ_00420	HMNBKDNO_01190	FIMPCLKD_01457	GNOIJLNC_03135	OPDODBMN_00248	KMIMLKCC_03917	MGJBCPGP_00424	BNLDLFLC_01265	EECBHJJD_03391	CCMBABFH_03465	IGHBLAGC_04155	AJGMILHN_03414	HKBNIMKO_01562	NBOKCOPJ_02466	PCHMLMIE_01288	AHALIGDO_01897	AGLCKAPL_03067	PMDEOAHF_01239	OFKPCACC_00142
group_10620		Ferredoxin--NADP reductase	27	27	1	1	813				1052	1052	1052	GKLMAEHO_01585	NABABHHC_02313	NGDNHGDO_01198	BNADADGP_01044	DNHKFBIJ_00928	APNFPODL_01737	ODEGKIIL_00804	BFFJECJP_02747	LDNPNOCJ_03549	HMNBKDNO_00776	FIMPCLKD_01042	GNOIJLNC_01478	OPDODBMN_01541	KMIMLKCC_02570	MGJBCPGP_02983	BNLDLFLC_02700	EECBHJJD_02944	CCMBABFH_03018	IGHBLAGC_03166	AJGMILHN_02965	HKBNIMKO_01892	NBOKCOPJ_00805	PCHMLMIE_00547	AHALIGDO_01483	AGLCKAPL_00962	PMDEOAHF_00419	OFKPCACC_00581
gabD1		Succinate-semialdehyde dehydrogenase [NADP(+)] 1	27	27	1	1	7873				1301	1301	1301	GKLMAEHO_02263	NABABHHC_03437	NGDNHGDO_01884	BNADADGP_03451	DNHKFBIJ_03527	APNFPODL_02582	ODEGKIIL_00128	BFFJECJP_03077	LDNPNOCJ_02052	HMNBKDNO_00120	FIMPCLKD_02477	GNOIJLNC_02135	OPDODBMN_02647	KMIMLKCC_01874	MGJBCPGP_02423	BNLDLFLC_02234	EECBHJJD_02280	CCMBABFH_02298	IGHBLAGC_01914	AJGMILHN_02297	HKBNIMKO_02728	NBOKCOPJ_00120	PCHMLMIE_00790	AHALIGDO_00835	AGLCKAPL_00277	PMDEOAHF_01106	OFKPCACC_01803
group_10622		hypothetical protein	27	27	1	1	2194				1331	1331	1331	GKLMAEHO_00103	NABABHHC_01759	NGDNHGDO_02225	BNADADGP_03937	DNHKFBIJ_02909	APNFPODL_02380	ODEGKIIL_01768	BFFJECJP_03415	LDNPNOCJ_03075	HMNBKDNO_03026	FIMPCLKD_03672	GNOIJLNC_00918	OPDODBMN_01994	KMIMLKCC_03715	MGJBCPGP_03875	BNLDLFLC_03219	EECBHJJD_00430	CCMBABFH_00431	IGHBLAGC_00951	AJGMILHN_00431	HKBNIMKO_03251	NBOKCOPJ_01672	PCHMLMIE_01671	AHALIGDO_02949	AGLCKAPL_03452	PMDEOAHF_03432	OFKPCACC_02578
htpG		Chaperone protein HtpG	27	27	1	1	8456				1892	1895	1894	GKLMAEHO_02024	NABABHHC_03642	NGDNHGDO_01673	BNADADGP_03242	DNHKFBIJ_03741	APNFPODL_01172	ODEGKIIL_00340	BFFJECJP_03282	LDNPNOCJ_02268	HMNBKDNO_00325	FIMPCLKD_02274	GNOIJLNC_01930	OPDODBMN_00283	KMIMLKCC_01010	MGJBCPGP_03574	BNLDLFLC_03063	EECBHJJD_02495	CCMBABFH_02514	IGHBLAGC_01707	AJGMILHN_02513	HKBNIMKO_02512	NBOKCOPJ_00325	PCHMLMIE_00997	AHALIGDO_01044	AGLCKAPL_00488	PMDEOAHF_00895	OFKPCACC_02024
atpH		ATP synthase subunit delta	27	27	1	1	8677				539	539	539	GKLMAEHO_01845	NABABHHC_02040	NGDNHGDO_01492	BNADADGP_03061	DNHKFBIJ_03908	APNFPODL_01003	ODEGKIIL_00508	BFFJECJP_03825	LDNPNOCJ_02443	HMNBKDNO_00504	FIMPCLKD_00770	GNOIJLNC_01751	OPDODBMN_00563	KMIMLKCC_00749	MGJBCPGP_01445	BNLDLFLC_02090	EECBHJJD_02670	CCMBABFH_02733	IGHBLAGC_01528	AJGMILHN_02690	HKBNIMKO_00606	NBOKCOPJ_00504	PCHMLMIE_01176	AHALIGDO_01210	AGLCKAPL_00669	PMDEOAHF_00713	OFKPCACC_02220
group_10625		hypothetical protein	27	27	1	1	2244				524	524	524	GKLMAEHO_00059	NABABHHC_01714	NGDNHGDO_02269	BNADADGP_03894	DNHKFBIJ_02866	APNFPODL_02424	ODEGKIIL_01724	BFFJECJP_03371	LDNPNOCJ_03031	HMNBKDNO_02981	FIMPCLKD_03627	GNOIJLNC_00873	OPDODBMN_02038	KMIMLKCC_00147	MGJBCPGP_00370	BNLDLFLC_02571	EECBHJJD_00474	CCMBABFH_00475	IGHBLAGC_00998	AJGMILHN_00475	HKBNIMKO_03207	NBOKCOPJ_01717	PCHMLMIE_01715	AHALIGDO_02904	AGLCKAPL_03408	PMDEOAHF_03476	OFKPCACC_02621
secE		Protein translocase subunit SecE	27	27	1	1	7906				203	206	203	GKLMAEHO_02228	NABABHHC_03470	NGDNHGDO_01851	BNADADGP_03418	DNHKFBIJ_03560	APNFPODL_02615	ODEGKIIL_00161	BFFJECJP_03110	LDNPNOCJ_02085	HMNBKDNO_00153	FIMPCLKD_02444	GNOIJLNC_02102	OPDODBMN_00329	KMIMLKCC_02633	MGJBCPGP_02770	BNLDLFLC_01933	EECBHJJD_02313	CCMBABFH_02331	IGHBLAGC_01881	AJGMILHN_02330	HKBNIMKO_02695	NBOKCOPJ_00153	PCHMLMIE_00824	AHALIGDO_00868	AGLCKAPL_00310	PMDEOAHF_01073	OFKPCACC_01836
group_10627		hypothetical protein	27	27	1	1	4721				803	803	803	GKLMAEHO_03153	NABABHHC_03120	NGDNHGDO_02984	BNADADGP_03703	DNHKFBIJ_04026	APNFPODL_03514	ODEGKIIL_04093	BFFJECJP_01007	LDNPNOCJ_03746	HMNBKDNO_03758	FIMPCLKD_02730	GNOIJLNC_01057	OPDODBMN_03156	KMIMLKCC_02833	MGJBCPGP_02901	BNLDLFLC_03359	EECBHJJD_01405	CCMBABFH_01418	IGHBLAGC_02800	AJGMILHN_01413	HKBNIMKO_03852	NBOKCOPJ_03440	PCHMLMIE_03294	AHALIGDO_03706	AGLCKAPL_00095	PMDEOAHF_03733	OFKPCACC_02469
group_10628		putative acyl-CoA thioester hydrolase	27	27	1	1	4100				467	467	467	GKLMAEHO_00674	NABABHHC_00137	NGDNHGDO_00442	BNADADGP_01840	DNHKFBIJ_01841	APNFPODL_00224	ODEGKIIL_03425	BFFJECJP_00725	LDNPNOCJ_00773	HMNBKDNO_01560	FIMPCLKD_00137	GNOIJLNC_03505	OPDODBMN_03390	KMIMLKCC_00516	MGJBCPGP_03809	BNLDLFLC_01050	EECBHJJD_03746	CCMBABFH_03818	IGHBLAGC_00252	AJGMILHN_03768	HKBNIMKO_02377	NBOKCOPJ_02096	PCHMLMIE_00254	AHALIGDO_00420	AGLCKAPL_02744	PMDEOAHF_01563	OFKPCACC_01381
group_10629		hypothetical protein	27	27	1	1	7767				1046	1046	1046	GKLMAEHO_02342	NABABHHC_03363	NGDNHGDO_01958	BNADADGP_03525	DNHKFBIJ_03452	APNFPODL_02507	ODEGKIIL_00053	BFFJECJP_03002	LDNPNOCJ_01977	HMNBKDNO_00046	FIMPCLKD_02551	GNOIJLNC_02209	OPDODBMN_00110	KMIMLKCC_03285	MGJBCPGP_01973	BNLDLFLC_01956	EECBHJJD_02204	CCMBABFH_02223	IGHBLAGC_01988	AJGMILHN_02220	HKBNIMKO_01257	NBOKCOPJ_00046	PCHMLMIE_00715	AHALIGDO_00761	AGLCKAPL_00203	PMDEOAHF_01180	OFKPCACC_01726
aroK		Shikimate kinase	27	27	1	1	8576				521	521	521	GKLMAEHO_01916	NABABHHC_01962	NGDNHGDO_01561	BNADADGP_03130	DNHKFBIJ_03841	APNFPODL_01073	ODEGKIIL_00441	BFFJECJP_03898	LDNPNOCJ_02373	HMNBKDNO_00435	FIMPCLKD_00701	GNOIJLNC_01820	OPDODBMN_01698	KMIMLKCC_01623	MGJBCPGP_01896	BNLDLFLC_02518	EECBHJJD_02600	CCMBABFH_02663	IGHBLAGC_01597	AJGMILHN_02619	HKBNIMKO_00536	NBOKCOPJ_00435	PCHMLMIE_01106	AHALIGDO_01141	AGLCKAPL_00600	PMDEOAHF_00782	OFKPCACC_02128
mraZ		Transcriptional regulator MraZ	27	27	1	1	8076				467	467	467	GKLMAEHO_02530	NABABHHC_00377	NGDNHGDO_03611	BNADADGP_00028	DNHKFBIJ_00535	APNFPODL_00840	ODEGKIIL_02462	BFFJECJP_02213	LDNPNOCJ_01789	HMNBKDNO_03555	FIMPCLKD_03231	GNOIJLNC_02560	OPDODBMN_03819	KMIMLKCC_02193	MGJBCPGP_03369	BNLDLFLC_02412	EECBHJJD_02012	CCMBABFH_02031	IGHBLAGC_02172	AJGMILHN_02025	HKBNIMKO_00034	NBOKCOPJ_01347	PCHMLMIE_02695	AHALIGDO_02491	AGLCKAPL_02361	PMDEOAHF_02537	OFKPCACC_00648
atpB		ATP synthase subunit a	27	27	1	1	8674				1067	1067	1067	GKLMAEHO_01848	NABABHHC_02037	NGDNHGDO_01495	BNADADGP_03064	DNHKFBIJ_03905	APNFPODL_01006	ODEGKIIL_00505	BFFJECJP_03828	LDNPNOCJ_02440	HMNBKDNO_00501	FIMPCLKD_00767	GNOIJLNC_01754	OPDODBMN_00566	KMIMLKCC_00752	MGJBCPGP_01448	BNLDLFLC_02087	EECBHJJD_02667	CCMBABFH_02730	IGHBLAGC_01531	AJGMILHN_02687	HKBNIMKO_00603	NBOKCOPJ_00501	PCHMLMIE_01173	AHALIGDO_01207	AGLCKAPL_00666	PMDEOAHF_00716	OFKPCACC_02217
acrA		Multidrug efflux pump subunit AcrA	27	27	1	1	8231				1157	1163	1161	GKLMAEHO_02184	NABABHHC_03495	NGDNHGDO_01825	BNADADGP_03393	DNHKFBIJ_03587	APNFPODL_02641	ODEGKIIL_00187	BFFJECJP_03136	LDNPNOCJ_02112	HMNBKDNO_00178	FIMPCLKD_02419	GNOIJLNC_02077	OPDODBMN_00989	KMIMLKCC_02659	MGJBCPGP_02744	BNLDLFLC_01907	EECBHJJD_02339	CCMBABFH_02358	IGHBLAGC_01855	AJGMILHN_02356	HKBNIMKO_02668	NBOKCOPJ_00178	PCHMLMIE_00850	AHALIGDO_00893	AGLCKAPL_00336	PMDEOAHF_01047	OFKPCACC_01864
tsaE		tRNA threonylcarbamoyladenosine biosynthesis protein TsaE	27	27	1	1	2789				410	410	410	GKLMAEHO_03789	NABABHHC_01485	NGDNHGDO_03830	BNADADGP_02348	DNHKFBIJ_02625	APNFPODL_01972	ODEGKIIL_01483	BFFJECJP_03600	LDNPNOCJ_02701	HMNBKDNO_02752	FIMPCLKD_03398	GNOIJLNC_00598	OPDODBMN_01798	KMIMLKCC_00271	MGJBCPGP_00310	BNLDLFLC_02161	EECBHJJD_00799	CCMBABFH_00808	IGHBLAGC_03924	AJGMILHN_00800	HKBNIMKO_00697	NBOKCOPJ_01947	PCHMLMIE_02280	AHALIGDO_02675	AGLCKAPL_03174	PMDEOAHF_03832	OFKPCACC_02867
ydjA		Putative NAD(P)H nitroreductase YdjA	27	27	1	1	8320				512	512	512	GKLMAEHO_02102	NABABHHC_03575	NGDNHGDO_01749	BNADADGP_03316	DNHKFBIJ_03667	APNFPODL_01246	ODEGKIIL_00267	BFFJECJP_03210	LDNPNOCJ_02193	HMNBKDNO_00258	FIMPCLKD_02339	GNOIJLNC_01997	OPDODBMN_00908	KMIMLKCC_01787	MGJBCPGP_03159	BNLDLFLC_00634	EECBHJJD_02420	CCMBABFH_02439	IGHBLAGC_01774	AJGMILHN_02438	HKBNIMKO_02587	NBOKCOPJ_00258	PCHMLMIE_00924	AHALIGDO_00972	AGLCKAPL_00412	PMDEOAHF_00971	OFKPCACC_01949
hemH		Ferrochelatase	27	27	1	1	8243				1031	1031	1031	GKLMAEHO_02171	NABABHHC_03507	NGDNHGDO_01814	BNADADGP_03382	DNHKFBIJ_03599	APNFPODL_02654	ODEGKIIL_00199	BFFJECJP_03150	LDNPNOCJ_02124	HMNBKDNO_00190	FIMPCLKD_02407	GNOIJLNC_02065	OPDODBMN_00977	KMIMLKCC_02672	MGJBCPGP_02732	BNLDLFLC_01895	EECBHJJD_02351	CCMBABFH_02370	IGHBLAGC_01843	AJGMILHN_02368	HKBNIMKO_02656	NBOKCOPJ_00190	PCHMLMIE_00864	AHALIGDO_00904	AGLCKAPL_00347	PMDEOAHF_01036	OFKPCACC_01876
group_10637		hypothetical protein	27	27	1	1	9232				470	470	470	GKLMAEHO_02820	NABABHHC_01117	NGDNHGDO_03348	BNADADGP_00324	DNHKFBIJ_00272	APNFPODL_00580	ODEGKIIL_02185	BFFJECJP_01956	LDNPNOCJ_01532	HMNBKDNO_03299	FIMPCLKD_02975	GNOIJLNC_02304	OPDODBMN_02981	KMIMLKCC_02230	MGJBCPGP_00490	BNLDLFLC_01394	EECBHJJD_01755	CCMBABFH_01774	IGHBLAGC_02428	AJGMILHN_01765	HKBNIMKO_00291	NBOKCOPJ_01091	PCHMLMIE_02954	AHALIGDO_02218	AGLCKAPL_02098	PMDEOAHF_02275	OFKPCACC_00914
mrdB_1		Peptidoglycan glycosyltransferase MrdB	27	27	1	1	6039				1229	1229	1229	GKLMAEHO_02657	NABABHHC_00973	NGDNHGDO_03487	BNADADGP_00184	DNHKFBIJ_00421	APNFPODL_00725	ODEGKIIL_02348	BFFJECJP_02096	LDNPNOCJ_01675	HMNBKDNO_03443	FIMPCLKD_03119	GNOIJLNC_02448	OPDODBMN_02838	KMIMLKCC_02700	MGJBCPGP_00644	BNLDLFLC_01537	EECBHJJD_01898	CCMBABFH_01917	IGHBLAGC_02284	AJGMILHN_01911	HKBNIMKO_00148	NBOKCOPJ_01235	PCHMLMIE_02813	AHALIGDO_02363	AGLCKAPL_02237	PMDEOAHF_02414	OFKPCACC_00767
proS		Proline--tRNA ligase	27	27	1	1	3005				1475	1475	1475	GKLMAEHO_03926	NABABHHC_01592	NGDNHGDO_02398	BNADADGP_02242	DNHKFBIJ_02739	APNFPODL_02102	ODEGKIIL_01597	BFFJECJP_03713	LDNPNOCJ_02586	HMNBKDNO_02859	FIMPCLKD_03505	GNOIJLNC_00751	OPDODBMN_03506	KMIMLKCC_01220	MGJBCPGP_00089	BNLDLFLC_03266	EECBHJJD_00684	CCMBABFH_00692	IGHBLAGC_01127	AJGMILHN_00685	HKBNIMKO_02137	NBOKCOPJ_01840	PCHMLMIE_02392	AHALIGDO_02782	AGLCKAPL_03279	PMDEOAHF_03605	OFKPCACC_02744
cnrB		Nickel and cobalt resistance protein CnrB	27	27	1	1	8325				1133	1136	1133	GKLMAEHO_02097	NABABHHC_03580	NGDNHGDO_01744	BNADADGP_03311	DNHKFBIJ_03672	APNFPODL_01241	ODEGKIIL_00272	BFFJECJP_03215	LDNPNOCJ_02198	HMNBKDNO_00263	FIMPCLKD_02334	GNOIJLNC_01992	OPDODBMN_00903	KMIMLKCC_01792	MGJBCPGP_03164	BNLDLFLC_00629	EECBHJJD_02425	CCMBABFH_02444	IGHBLAGC_01769	AJGMILHN_02443	HKBNIMKO_02582	NBOKCOPJ_00263	PCHMLMIE_00929	AHALIGDO_00977	AGLCKAPL_00417	PMDEOAHF_00966	OFKPCACC_01954
group_10641		hypothetical protein	27	27	1	1	8289				422	428	427	GKLMAEHO_02129	NABABHHC_03548	NGDNHGDO_01773	BNADADGP_03341	DNHKFBIJ_03640	APNFPODL_01270	ODEGKIIL_00240	BFFJECJP_03191	LDNPNOCJ_02165	HMNBKDNO_00231	FIMPCLKD_02366	GNOIJLNC_02024	OPDODBMN_00936	KMIMLKCC_01759	MGJBCPGP_02798	BNLDLFLC_01854	EECBHJJD_02392	CCMBABFH_02411	IGHBLAGC_01802	AJGMILHN_02410	HKBNIMKO_02615	NBOKCOPJ_00231	PCHMLMIE_00905	AHALIGDO_00945	AGLCKAPL_00388	PMDEOAHF_00995	OFKPCACC_01920
group_10642		hypothetical protein	27	27	1	1	1217				2915	2915	2915	GKLMAEHO_01400	NABABHHC_03010	NGDNHGDO_01146	BNADADGP_01096	DNHKFBIJ_01017	APNFPODL_01797	ODEGKIIL_00922	BFFJECJP_02834	LDNPNOCJ_00038	HMNBKDNO_00835	FIMPCLKD_01101	GNOIJLNC_02779	OPDODBMN_03271	KMIMLKCC_00126	MGJBCPGP_03406	BNLDLFLC_01638	EECBHJJD_03006	CCMBABFH_03080	IGHBLAGC_03225	AJGMILHN_03027	HKBNIMKO_03758	NBOKCOPJ_02822	PCHMLMIE_01977	AHALIGDO_01542	AGLCKAPL_01014	PMDEOAHF_00367	OFKPCACC_00526
group_10643		hypothetical protein	27	27	1	1	1461				872	872	872	GKLMAEHO_01225	NABABHHC_02835	NGDNHGDO_00964	BNADADGP_01287	DNHKFBIJ_01198	APNFPODL_01619	ODEGKIIL_03262	BFFJECJP_00217	LDNPNOCJ_00218	HMNBKDNO_01010	FIMPCLKD_01276	GNOIJLNC_02954	OPDODBMN_01225	KMIMLKCC_03311	MGJBCPGP_00341	BNLDLFLC_03716	EECBHJJD_03187	CCMBABFH_03260	IGHBLAGC_00565	AJGMILHN_03209	HKBNIMKO_00828	NBOKCOPJ_02647	PCHMLMIE_01474	AHALIGDO_01716	AGLCKAPL_01196	PMDEOAHF_00187	OFKPCACC_00342
group_10644		hypothetical protein	27	27	1	1	9608				1325	1325	1325	GKLMAEHO_03035	NABABHHC_01330	NGDNHGDO_03121	BNADADGP_00538	DNHKFBIJ_00045	APNFPODL_02898	ODEGKIIL_01959	BFFJECJP_01749	LDNPNOCJ_01308	HMNBKDNO_03868	FIMPCLKD_03868	GNOIJLNC_01319	OPDODBMN_01903	KMIMLKCC_01475	MGJBCPGP_02869	BNLDLFLC_02775	EECBHJJD_01532	CCMBABFH_01550	IGHBLAGC_02671	AJGMILHN_01542	HKBNIMKO_02192	NBOKCOPJ_00878	PCHMLMIE_03159	AHALIGDO_02002	AGLCKAPL_03793	PMDEOAHF_02048	OFKPCACC_03274
group_10645		hypothetical protein	27	27	1	1	10286				863	863	863	GKLMAEHO_03435	NABABHHC_04013	NGDNHGDO_02713	BNADADGP_02700	DNHKFBIJ_03146	APNFPODL_03179	ODEGKIIL_01096	BFFJECJP_01255	LDNPNOCJ_03298	HMNBKDNO_02420	FIMPCLKD_02013	GNOIJLNC_00267	OPDODBMN_01145	KMIMLKCC_02358	MGJBCPGP_02114	BNLDLFLC_03570	EECBHJJD_01112	CCMBABFH_01122	IGHBLAGC_03581	AJGMILHN_01119	HKBNIMKO_00971	NBOKCOPJ_03759	PCHMLMIE_03871	AHALIGDO_03349	AGLCKAPL_01619	PMDEOAHF_02956	OFKPCACC_02351
tadA_2		tRNA-specific adenosine deaminase	27	27	1	1	5988				431	431	431	GKLMAEHO_02700	NABABHHC_01000	NGDNHGDO_03460	BNADADGP_00211	DNHKFBIJ_00390	APNFPODL_00698	ODEGKIIL_02303	BFFJECJP_02069	LDNPNOCJ_01648	HMNBKDNO_03416	FIMPCLKD_03092	GNOIJLNC_02421	OPDODBMN_02865	KMIMLKCC_02727	MGJBCPGP_00671	BNLDLFLC_01510	EECBHJJD_01871	CCMBABFH_01890	IGHBLAGC_02311	AJGMILHN_01883	HKBNIMKO_00175	NBOKCOPJ_01208	PCHMLMIE_02840	AHALIGDO_02336	AGLCKAPL_02210	PMDEOAHF_02387	OFKPCACC_00794
lolE		Lipoprotein-releasing system transmembrane protein LolE	27	27	1	1	780				1229	1229	1229	GKLMAEHO_01611	NABABHHC_02290	NGDNHGDO_01221	BNADADGP_01024	DNHKFBIJ_00900	APNFPODL_01709	ODEGKIIL_00776	BFFJECJP_02725	LDNPNOCJ_03577	HMNBKDNO_00753	FIMPCLKD_01019	GNOIJLNC_01501	OPDODBMN_03703	KMIMLKCC_02598	MGJBCPGP_02955	BNLDLFLC_02672	EECBHJJD_02916	CCMBABFH_02990	IGHBLAGC_03140	AJGMILHN_02937	HKBNIMKO_01920	NBOKCOPJ_00782	PCHMLMIE_00569	AHALIGDO_01462	AGLCKAPL_00939	PMDEOAHF_00442	OFKPCACC_00609
recN		DNA repair protein RecN	27	27	1	1	9181				1652	1652	1652	GKLMAEHO_02776	NABABHHC_01078	NGDNHGDO_03386	BNADADGP_00286	DNHKFBIJ_00314	APNFPODL_00621	ODEGKIIL_02227	BFFJECJP_01995	LDNPNOCJ_01572	HMNBKDNO_03338	FIMPCLKD_03014	GNOIJLNC_02343	OPDODBMN_02941	KMIMLKCC_02270	MGJBCPGP_00530	BNLDLFLC_01434	EECBHJJD_01795	CCMBABFH_01814	IGHBLAGC_02389	AJGMILHN_01806	HKBNIMKO_00251	NBOKCOPJ_01130	PCHMLMIE_02915	AHALIGDO_02257	AGLCKAPL_02136	PMDEOAHF_02313	OFKPCACC_00870
sotB		sugar efflux transporter	27	27	1	1	10529				1187	1187	1187	GKLMAEHO_03572	NABABHHC_03865	NGDNHGDO_02563	BNADADGP_02485	DNHKFBIJ_02481	APNFPODL_03808	ODEGKIIL_01250	BFFJECJP_00847	LDNPNOCJ_02850	HMNBKDNO_02589	FIMPCLKD_01844	GNOIJLNC_00098	OPDODBMN_03300	KMIMLKCC_03945	MGJBCPGP_03024	BNLDLFLC_02612	EECBHJJD_00948	CCMBABFH_00957	IGHBLAGC_03751	AJGMILHN_00952	HKBNIMKO_03535	NBOKCOPJ_03611	PCHMLMIE_01821	AHALIGDO_03494	AGLCKAPL_01469	PMDEOAHF_02805	OFKPCACC_03031
group_10650		hypothetical protein	27	27	1	1	6035				503	503	503	GKLMAEHO_02659	NABABHHC_00975	NGDNHGDO_03485	BNADADGP_00186	DNHKFBIJ_00419	APNFPODL_00723	ODEGKIIL_02346	BFFJECJP_02094	LDNPNOCJ_01673	HMNBKDNO_03441	FIMPCLKD_03117	GNOIJLNC_02446	OPDODBMN_02840	KMIMLKCC_02702	MGJBCPGP_00646	BNLDLFLC_01535	EECBHJJD_01896	CCMBABFH_01915	IGHBLAGC_02286	AJGMILHN_01909	HKBNIMKO_00150	NBOKCOPJ_01233	PCHMLMIE_02815	AHALIGDO_02361	AGLCKAPL_02235	PMDEOAHF_02412	OFKPCACC_00769
cat_1		Catalase	27	27	1	1	9404				1493	1493	1493	GKLMAEHO_02866	NABABHHC_01160	NGDNHGDO_03304	BNADADGP_00367	DNHKFBIJ_00226	APNFPODL_00534	ODEGKIIL_02139	BFFJECJP_01912	LDNPNOCJ_01487	HMNBKDNO_03256	FIMPCLKD_02931	GNOIJLNC_02261	OPDODBMN_03026	KMIMLKCC_02091	MGJBCPGP_02072	BNLDLFLC_01350	EECBHJJD_01710	CCMBABFH_01729	IGHBLAGC_02472	AJGMILHN_01720	HKBNIMKO_00336	NBOKCOPJ_01048	PCHMLMIE_02997	AHALIGDO_02174	AGLCKAPL_02054	PMDEOAHF_02231	OFKPCACC_03104
hutH		Histidine ammonia-lyase	27	27	1	1	7889				1493	1493	1493	GKLMAEHO_02248	NABABHHC_03451	NGDNHGDO_01870	BNADADGP_03437	DNHKFBIJ_03541	APNFPODL_02596	ODEGKIIL_00142	BFFJECJP_03091	LDNPNOCJ_02066	HMNBKDNO_00134	FIMPCLKD_02463	GNOIJLNC_02121	OPDODBMN_02633	KMIMLKCC_01860	MGJBCPGP_02437	BNLDLFLC_02220	EECBHJJD_02294	CCMBABFH_02312	IGHBLAGC_01900	AJGMILHN_02311	HKBNIMKO_02714	NBOKCOPJ_00134	PCHMLMIE_00804	AHALIGDO_00849	AGLCKAPL_00291	PMDEOAHF_01092	OFKPCACC_01817
group_10653		hypothetical protein	27	27	1	1	1285				845	845	845	GKLMAEHO_01346	NABABHHC_02955	NGDNHGDO_01091	BNADADGP_01151	DNHKFBIJ_01072	APNFPODL_01852	ODEGKIIL_00977	BFFJECJP_02887	LDNPNOCJ_00093	HMNBKDNO_00890	FIMPCLKD_01156	GNOIJLNC_02834	OPDODBMN_01286	KMIMLKCC_01983	MGJBCPGP_02608	BNLDLFLC_00217	EECBHJJD_03061	CCMBABFH_03135	IGHBLAGC_03282	AJGMILHN_03082	HKBNIMKO_03703	NBOKCOPJ_02767	PCHMLMIE_02031	AHALIGDO_01597	AGLCKAPL_01069	PMDEOAHF_00312	OFKPCACC_00471
metN_1		Methionine import ATP-binding protein MetN	27	27	1	1	9213				773	773	773	GKLMAEHO_02803	NABABHHC_01101	NGDNHGDO_03364	BNADADGP_00308	DNHKFBIJ_00289	APNFPODL_00597	ODEGKIIL_02202	BFFJECJP_01972	LDNPNOCJ_01549	HMNBKDNO_03315	FIMPCLKD_02991	GNOIJLNC_02320	OPDODBMN_02964	KMIMLKCC_02247	MGJBCPGP_00507	BNLDLFLC_01411	EECBHJJD_01772	CCMBABFH_01791	IGHBLAGC_02412	AJGMILHN_01782	HKBNIMKO_00274	NBOKCOPJ_01107	PCHMLMIE_02938	AHALIGDO_02234	AGLCKAPL_02114	PMDEOAHF_02291	OFKPCACC_00897
recB		RecBCD enzyme subunit RecB	27	27	1	1	7901				3131	3131	3131	GKLMAEHO_02238	NABABHHC_03460	NGDNHGDO_01861	BNADADGP_03428	DNHKFBIJ_03550	APNFPODL_02605	ODEGKIIL_00151	BFFJECJP_03100	LDNPNOCJ_02075	HMNBKDNO_00143	FIMPCLKD_02454	GNOIJLNC_02112	OPDODBMN_00319	KMIMLKCC_02623	MGJBCPGP_02780	BNLDLFLC_01943	EECBHJJD_02303	CCMBABFH_02321	IGHBLAGC_01891	AJGMILHN_02320	HKBNIMKO_02705	NBOKCOPJ_00143	PCHMLMIE_00814	AHALIGDO_00858	AGLCKAPL_00300	PMDEOAHF_01083	OFKPCACC_01826
group_10656		hypothetical protein	27	27	1	1	2060				812	812	812	GKLMAEHO_00207	NABABHHC_01866	NGDNHGDO_02045	BNADADGP_04045	DNHKFBIJ_03015	APNFPODL_02281	ODEGKIIL_01874	BFFJECJP_03521	LDNPNOCJ_03182	HMNBKDNO_03133	FIMPCLKD_03779	GNOIJLNC_03980	OPDODBMN_02738	KMIMLKCC_03565	MGJBCPGP_01772	BNLDLFLC_02952	EECBHJJD_00323	CCMBABFH_00324	IGHBLAGC_00840	AJGMILHN_00324	HKBNIMKO_01466	NBOKCOPJ_01521	PCHMLMIE_01564	AHALIGDO_03056	AGLCKAPL_03633	PMDEOAHF_03252	OFKPCACC_03384
group_10657		hypothetical protein	27	27	1	1	9414				2846	2846	2846	GKLMAEHO_02876	NABABHHC_01170	NGDNHGDO_03294	BNADADGP_00377	DNHKFBIJ_00216	APNFPODL_00524	ODEGKIIL_02129	BFFJECJP_01902	LDNPNOCJ_01477	HMNBKDNO_03246	FIMPCLKD_02921	GNOIJLNC_01135	OPDODBMN_03036	KMIMLKCC_02081	MGJBCPGP_02082	BNLDLFLC_01340	EECBHJJD_01700	CCMBABFH_01719	IGHBLAGC_02482	AJGMILHN_01710	HKBNIMKO_00346	NBOKCOPJ_01038	PCHMLMIE_03007	AHALIGDO_02164	AGLCKAPL_02044	PMDEOAHF_02221	OFKPCACC_03114
susD		Starch-binding protein SusD	27	27	1	1	4194				1601	1601	1601	GKLMAEHO_00751	NABABHHC_00063	NGDNHGDO_00516	BNADADGP_01766	DNHKFBIJ_01763	APNFPODL_00148	ODEGKIIL_03347	BFFJECJP_00648	LDNPNOCJ_00696	HMNBKDNO_01486	FIMPCLKD_00062	GNOIJLNC_03431	OPDODBMN_03190	KMIMLKCC_01452	MGJBCPGP_01376	BNLDLFLC_01996	EECBHJJD_03668	CCMBABFH_03741	IGHBLAGC_00734	AJGMILHN_03690	HKBNIMKO_01837	NBOKCOPJ_02170	PCHMLMIE_00177	AHALIGDO_00492	AGLCKAPL_02818	PMDEOAHF_01490	OFKPCACC_01462
group_10659		hypothetical protein	27	27	1	1	1776				1145	1145	1145	GKLMAEHO_01055	NABABHHC_02677	NGDNHGDO_00792	BNADADGP_01485	DNHKFBIJ_01444	APNFPODL_01460	ODEGKIIL_02958	BFFJECJP_00376	LDNPNOCJ_00375	HMNBKDNO_01164	FIMPCLKD_01431	GNOIJLNC_03109	OPDODBMN_02529	KMIMLKCC_03587	MGJBCPGP_00580	BNLDLFLC_01220	EECBHJJD_03345	CCMBABFH_03420	IGHBLAGC_00371	AJGMILHN_03368	HKBNIMKO_01517	NBOKCOPJ_02492	PCHMLMIE_01318	AHALIGDO_01871	AGLCKAPL_03093	PMDEOAHF_00031	OFKPCACC_00185
group_10660		hypothetical protein	27	27	1	1	5985				1847	1847	1847	GKLMAEHO_02703	NABABHHC_01003	NGDNHGDO_03457	BNADADGP_00214	DNHKFBIJ_00387	APNFPODL_00695	ODEGKIIL_02300	BFFJECJP_02066	LDNPNOCJ_01645	HMNBKDNO_03413	FIMPCLKD_03089	GNOIJLNC_02418	OPDODBMN_02868	KMIMLKCC_02730	MGJBCPGP_00674	BNLDLFLC_01507	EECBHJJD_01868	CCMBABFH_01887	IGHBLAGC_02314	AJGMILHN_01880	HKBNIMKO_00178	NBOKCOPJ_01205	PCHMLMIE_02843	AHALIGDO_02333	AGLCKAPL_02207	PMDEOAHF_02384	OFKPCACC_00797
group_10661		hypothetical protein	27	27	1	1	7862				218	218	218	GKLMAEHO_02274	NABABHHC_03426	NGDNHGDO_01895	BNADADGP_03462	DNHKFBIJ_03516	APNFPODL_02571	ODEGKIIL_00117	BFFJECJP_03066	LDNPNOCJ_02041	HMNBKDNO_00109	FIMPCLKD_02488	GNOIJLNC_02146	OPDODBMN_02658	KMIMLKCC_01885	MGJBCPGP_02412	BNLDLFLC_02245	EECBHJJD_02269	CCMBABFH_02287	IGHBLAGC_01925	AJGMILHN_02286	HKBNIMKO_02739	NBOKCOPJ_00109	PCHMLMIE_00779	AHALIGDO_00824	AGLCKAPL_00266	PMDEOAHF_01117	OFKPCACC_01792
murE		UDP-N-acetylmuramoyl-L-alanyl-D-glutamate--2,6-diaminopimelate ligase	27	27	1	1	8080				1460	1460	1460	GKLMAEHO_02526	NABABHHC_00381	NGDNHGDO_03615	BNADADGP_00024	DNHKFBIJ_00539	APNFPODL_00844	ODEGKIIL_02466	BFFJECJP_02217	LDNPNOCJ_01793	HMNBKDNO_03559	FIMPCLKD_03235	GNOIJLNC_02564	OPDODBMN_03815	KMIMLKCC_02197	MGJBCPGP_03373	BNLDLFLC_02416	EECBHJJD_02016	CCMBABFH_02035	IGHBLAGC_02168	AJGMILHN_02029	HKBNIMKO_00030	NBOKCOPJ_01351	PCHMLMIE_02691	AHALIGDO_02495	AGLCKAPL_02365	PMDEOAHF_02541	OFKPCACC_00644
group_10663		TonB-dependent receptor P3	27	27	1	1	9479				2918	2918	2918	GKLMAEHO_02928	NABABHHC_01226	NGDNHGDO_03228	BNADADGP_00434	DNHKFBIJ_00162	APNFPODL_00470	ODEGKIIL_02075	BFFJECJP_01852	LDNPNOCJ_01423	HMNBKDNO_03972	FIMPCLKD_03972	GNOIJLNC_01215	OPDODBMN_01656	KMIMLKCC_02308	MGJBCPGP_02396	BNLDLFLC_01163	EECBHJJD_01647	CCMBABFH_01665	IGHBLAGC_02566	AJGMILHN_01657	HKBNIMKO_00476	NBOKCOPJ_00982	PCHMLMIE_03058	AHALIGDO_02108	AGLCKAPL_03686	PMDEOAHF_02156	OFKPCACC_03167
rpsQ		30S ribosomal protein S17	27	27	1	1	9557				254	254	254	GKLMAEHO_02991	NABABHHC_01287	NGDNHGDO_03162	BNADADGP_00498	DNHKFBIJ_00095	APNFPODL_02947	ODEGKIIL_02009	BFFJECJP_01790	LDNPNOCJ_01358	HMNBKDNO_03911	FIMPCLKD_03911	GNOIJLNC_01276	OPDODBMN_01965	KMIMLKCC_01525	MGJBCPGP_00999	BNLDLFLC_01747	EECBHJJD_01582	CCMBABFH_01600	IGHBLAGC_02628	AJGMILHN_01592	HKBNIMKO_00410	NBOKCOPJ_00921	PCHMLMIE_03118	AHALIGDO_02045	AGLCKAPL_03752	PMDEOAHF_02089	OFKPCACC_03231
lnrK		Transcriptional regulatory protein LnrK	27	27	1	1	6806				629	629	629	GKLMAEHO_00621	NABABHHC_00187	NGDNHGDO_00393	BNADADGP_01890	DNHKFBIJ_02012	APNFPODL_00264	ODEGKIIL_03469	BFFJECJP_00775	LDNPNOCJ_00815	HMNBKDNO_01610	FIMPCLKD_00187	GNOIJLNC_03555	OPDODBMN_03432	KMIMLKCC_03088	MGJBCPGP_01516	BNLDLFLC_01093	EECBHJJD_03789	CCMBABFH_03860	IGHBLAGC_01233	AJGMILHN_03811	HKBNIMKO_03346	NBOKCOPJ_02046	PCHMLMIE_00303	AHALIGDO_00373	AGLCKAPL_02695	PMDEOAHF_01612	OFKPCACC_01330
aceA		Isocitrate lyase	27	27	1	1	8523				1274	1274	1274	GKLMAEHO_01955	NABABHHC_01922	NGDNHGDO_01601	BNADADGP_03169	DNHKFBIJ_03801	APNFPODL_01113	ODEGKIIL_00400	BFFJECJP_03939	LDNPNOCJ_02327	HMNBKDNO_00395	FIMPCLKD_00661	GNOIJLNC_01860	OPDODBMN_01928	KMIMLKCC_02891	MGJBCPGP_02472	BNLDLFLC_01020	EECBHJJD_02554	CCMBABFH_02617	IGHBLAGC_01637	AJGMILHN_02572	HKBNIMKO_02453	NBOKCOPJ_00395	PCHMLMIE_01065	AHALIGDO_01101	AGLCKAPL_00560	PMDEOAHF_00822	OFKPCACC_02090
group_10667	sasA_6	Adaptive-response sensory-kinase SasA	27	27	1	1	7663				1547	1547	1547	GKLMAEHO_02435	NABABHHC_00467	NGDNHGDO_03703	BNADADGP_00856	DNHKFBIJ_00649	APNFPODL_03319	ODEGKIIL_02556	BFFJECJP_01507	LDNPNOCJ_01887	HMNBKDNO_03644	FIMPCLKD_03320	GNOIJLNC_02649	OPDODBMN_02288	KMIMLKCC_01086	MGJBCPGP_03119	BNLDLFLC_00398	EECBHJJD_02110	CCMBABFH_02129	IGHBLAGC_02083	AJGMILHN_02124	HKBNIMKO_01372	NBOKCOPJ_01436	PCHMLMIE_02172	AHALIGDO_02597	AGLCKAPL_02453	PMDEOAHF_02629	OFKPCACC_03486
iutA_1		Ferric aerobactin receptor	27	27	1	1	6041				2222	2255	2250	GKLMAEHO_02655	NABABHHC_00267	NGDNHGDO_03489	BNADADGP_00182	DNHKFBIJ_00423	APNFPODL_00727	ODEGKIIL_02350	BFFJECJP_02098	LDNPNOCJ_01677	HMNBKDNO_03445	FIMPCLKD_03121	GNOIJLNC_02450	OPDODBMN_02836	KMIMLKCC_02698	MGJBCPGP_00642	BNLDLFLC_01539	EECBHJJD_01900	CCMBABFH_01919	IGHBLAGC_02282	AJGMILHN_01913	HKBNIMKO_00146	NBOKCOPJ_01237	PCHMLMIE_02811	AHALIGDO_02365	AGLCKAPL_02239	PMDEOAHF_02416	OFKPCACC_00765
group_10669		hypothetical protein	27	27	1	1	7887				419	419	419	GKLMAEHO_02250	NABABHHC_03449	NGDNHGDO_01872	BNADADGP_03439	DNHKFBIJ_03539	APNFPODL_02594	ODEGKIIL_00140	BFFJECJP_03089	LDNPNOCJ_02064	HMNBKDNO_00132	FIMPCLKD_02465	GNOIJLNC_02123	OPDODBMN_02635	KMIMLKCC_01862	MGJBCPGP_02435	BNLDLFLC_02222	EECBHJJD_02292	CCMBABFH_02310	IGHBLAGC_01902	AJGMILHN_02309	HKBNIMKO_02716	NBOKCOPJ_00132	PCHMLMIE_00802	AHALIGDO_00847	AGLCKAPL_00289	PMDEOAHF_01094	OFKPCACC_01815
fbp		Fructose-1,6-bisphosphatase class 1	27	27	1	1	10371				1022	1022	1022	GKLMAEHO_03507	NABABHHC_03940	NGDNHGDO_02641	BNADADGP_02627	DNHKFBIJ_03070	APNFPODL_03249	ODEGKIIL_01172	BFFJECJP_01330	LDNPNOCJ_03226	HMNBKDNO_02493	FIMPCLKD_01940	GNOIJLNC_00194	OPDODBMN_00640	KMIMLKCC_02431	MGJBCPGP_00261	BNLDLFLC_03497	EECBHJJD_01040	CCMBABFH_01049	IGHBLAGC_03654	AJGMILHN_01047	HKBNIMKO_00899	NBOKCOPJ_03686	PCHMLMIE_03796	AHALIGDO_03422	AGLCKAPL_01547	PMDEOAHF_02884	OFKPCACC_02279
ypdB_2		Transcriptional regulatory protein YpdB	27	27	1	1	2161				740	740	740	GKLMAEHO_00131	NABABHHC_01786	NGDNHGDO_02198	BNADADGP_03964	DNHKFBIJ_02934	APNFPODL_02355	ODEGKIIL_01793	BFFJECJP_03440	LDNPNOCJ_03100	HMNBKDNO_03053	FIMPCLKD_03699	GNOIJLNC_00945	OPDODBMN_03765	KMIMLKCC_03386	MGJBCPGP_03270	BNLDLFLC_03212	EECBHJJD_00405	CCMBABFH_00406	IGHBLAGC_00923	AJGMILHN_00406	HKBNIMKO_03276	NBOKCOPJ_01601	PCHMLMIE_01645	AHALIGDO_02976	AGLCKAPL_03479	PMDEOAHF_03405	OFKPCACC_02549
group_10672		1,4-beta-mannosyl-N-acetylglucosamine phosphorylase	27	27	1	1	6634				968	968	968	GKLMAEHO_00483	NABABHHC_00620	NGDNHGDO_00265	BNADADGP_02102	DNHKFBIJ_02138	APNFPODL_00387	ODEGKIIL_03596	BFFJECJP_02505	LDNPNOCJ_00944	HMNBKDNO_01960	FIMPCLKD_00386	GNOIJLNC_03685	OPDODBMN_00730	KMIMLKCC_02789	MGJBCPGP_03840	BNLDLFLC_02306	EECBHJJD_00018	CCMBABFH_00018	IGHBLAGC_00308	AJGMILHN_00018	HKBNIMKO_03085	NBOKCOPJ_03215	PCHMLMIE_03625	AHALIGDO_00246	AGLCKAPL_02567	PMDEOAHF_01741	OFKPCACC_01202
trpS		Tryptophan--tRNA ligase	27	27	1	1	7694				965	965	965	GKLMAEHO_02405	NABABHHC_00497	NGDNHGDO_03733	BNADADGP_00826	DNHKFBIJ_00679	APNFPODL_03289	ODEGKIIL_02586	BFFJECJP_01537	LDNPNOCJ_01917	HMNBKDNO_03674	FIMPCLKD_03350	GNOIJLNC_02679	OPDODBMN_02318	KMIMLKCC_01116	MGJBCPGP_03089	BNLDLFLC_00428	EECBHJJD_02140	CCMBABFH_02159	IGHBLAGC_02053	AJGMILHN_02154	HKBNIMKO_01402	NBOKCOPJ_01466	PCHMLMIE_02202	AHALIGDO_02627	AGLCKAPL_02483	PMDEOAHF_02659	OFKPCACC_03516
czcA_4		Cobalt-zinc-cadmium resistance protein CzcA	27	27	1	1	2819				3104	3110	3104	GKLMAEHO_03813	NABABHHC_01509	NGDNHGDO_03853	BNADADGP_02325	DNHKFBIJ_02651	APNFPODL_01998	ODEGKIIL_01509	BFFJECJP_03623	LDNPNOCJ_02675	HMNBKDNO_02776	FIMPCLKD_03422	GNOIJLNC_00622	OPDODBMN_00139	KMIMLKCC_03170	MGJBCPGP_01840	BNLDLFLC_02799	EECBHJJD_00773	CCMBABFH_00782	IGHBLAGC_03948	AJGMILHN_00774	HKBNIMKO_00723	NBOKCOPJ_01923	PCHMLMIE_02302	AHALIGDO_02699	AGLCKAPL_03197	PMDEOAHF_03855	OFKPCACC_02843
norR		Anaerobic nitric oxide reductase transcription regulator NorR	27	27	1	1	9166				1286	1286	1286	GKLMAEHO_02761	NABABHHC_01063	NGDNHGDO_03401	BNADADGP_00271	DNHKFBIJ_00329	APNFPODL_00636	ODEGKIIL_02242	BFFJECJP_02010	LDNPNOCJ_01587	HMNBKDNO_03353	FIMPCLKD_03029	GNOIJLNC_02358	OPDODBMN_02926	KMIMLKCC_02285	MGJBCPGP_00545	BNLDLFLC_01449	EECBHJJD_01810	CCMBABFH_01829	IGHBLAGC_02374	AJGMILHN_01821	HKBNIMKO_00236	NBOKCOPJ_01145	PCHMLMIE_02900	AHALIGDO_02272	AGLCKAPL_02151	PMDEOAHF_02328	OFKPCACC_00855
pal_1		Peptidoglycan-associated lipoprotein	27	27	1	1	6330				830	830	830	GKLMAEHO_00320	NABABHHC_00879	NGDNHGDO_00059	BNADADGP_00647	DNHKFBIJ_02341	APNFPODL_03137	ODEGKIIL_03800	BFFJECJP_02304	LDNPNOCJ_01150	HMNBKDNO_02147	FIMPCLKD_00581	GNOIJLNC_03879	OPDODBMN_00367	KMIMLKCC_03870	MGJBCPGP_00450	BNLDLFLC_03006	EECBHJJD_00225	CCMBABFH_00227	IGHBLAGC_00111	AJGMILHN_00226	HKBNIMKO_02879	NBOKCOPJ_03021	PCHMLMIE_03423	AHALIGDO_00059	AGLCKAPL_01855	PMDEOAHF_01947	OFKPCACC_01004
steT		Serine/threonine exchanger SteT	27	27	1	1	6709				1376	1376	1376	GKLMAEHO_00537	NABABHHC_00569	NGDNHGDO_00315	BNADADGP_02051	DNHKFBIJ_02088	APNFPODL_00338	ODEGKIIL_03546	BFFJECJP_02555	LDNPNOCJ_00891	HMNBKDNO_01783	FIMPCLKD_00266	GNOIJLNC_03634	OPDODBMN_00180	KMIMLKCC_03248	MGJBCPGP_01490	BNLDLFLC_00078	EECBHJJD_03940	CCMBABFH_04012	IGHBLAGC_01412	AJGMILHN_03962	HKBNIMKO_03422	NBOKCOPJ_03265	PCHMLMIE_03674	AHALIGDO_00296	AGLCKAPL_02617	PMDEOAHF_01690	OFKPCACC_01253
gcvH_1		Glycine cleavage system H protein	27	27	1	1	4150				1565	1586	1583	GKLMAEHO_00721	NABABHHC_00093	NGDNHGDO_00486	BNADADGP_01795	DNHKFBIJ_01793	APNFPODL_00178	ODEGKIIL_03377	BFFJECJP_00679	LDNPNOCJ_00726	HMNBKDNO_01516	FIMPCLKD_00092	GNOIJLNC_03461	OPDODBMN_00474	KMIMLKCC_00981	MGJBCPGP_00593	BNLDLFLC_01966	EECBHJJD_03698	CCMBABFH_03771	IGHBLAGC_00703	AJGMILHN_03720	HKBNIMKO_01867	NBOKCOPJ_02140	PCHMLMIE_00208	AHALIGDO_00463	AGLCKAPL_02788	PMDEOAHF_01520	OFKPCACC_01428
frr		Ribosome-recycling factor	27	27	1	1	8697				554	554	554	GKLMAEHO_01829	NABABHHC_02056	NGDNHGDO_01476	BNADADGP_03045	DNHKFBIJ_03924	APNFPODL_00987	ODEGKIIL_00524	BFFJECJP_03809	LDNPNOCJ_02460	HMNBKDNO_00520	FIMPCLKD_00786	GNOIJLNC_01735	OPDODBMN_00546	KMIMLKCC_00732	MGJBCPGP_01165	BNLDLFLC_02107	EECBHJJD_02687	CCMBABFH_02750	IGHBLAGC_01511	AJGMILHN_02707	HKBNIMKO_00623	NBOKCOPJ_00520	PCHMLMIE_01192	AHALIGDO_01226	AGLCKAPL_00685	PMDEOAHF_00697	OFKPCACC_02236
group_10680		hypothetical protein	27	27	1	1	8300				548	548	548	GKLMAEHO_02120	NABABHHC_03557	NGDNHGDO_01764	BNADADGP_03332	DNHKFBIJ_03649	APNFPODL_01259	ODEGKIIL_00249	BFFJECJP_03200	LDNPNOCJ_02174	HMNBKDNO_00240	FIMPCLKD_02357	GNOIJLNC_02015	OPDODBMN_00927	KMIMLKCC_01768	MGJBCPGP_02789	BNLDLFLC_00653	EECBHJJD_02401	CCMBABFH_02420	IGHBLAGC_01793	AJGMILHN_02419	HKBNIMKO_02606	NBOKCOPJ_00240	PCHMLMIE_00914	AHALIGDO_00954	AGLCKAPL_00397	PMDEOAHF_00986	OFKPCACC_01931
group_10681		hypothetical protein	27	27	1	1	6552				248	248	248	GKLMAEHO_00428	NABABHHC_00681	NGDNHGDO_00211	BNADADGP_02162	DNHKFBIJ_02200	APNFPODL_00449	ODEGKIIL_03658	BFFJECJP_02449	LDNPNOCJ_01005	HMNBKDNO_02021	FIMPCLKD_00447	GNOIJLNC_03746	OPDODBMN_01389	KMIMLKCC_03257	MGJBCPGP_00128	BNLDLFLC_01282	EECBHJJD_00079	CCMBABFH_00080	IGHBLAGC_02973	AJGMILHN_00079	HKBNIMKO_03024	NBOKCOPJ_03155	PCHMLMIE_03569	AHALIGDO_00185	AGLCKAPL_02513	PMDEOAHF_01795	OFKPCACC_01146
group_10682		hypothetical protein	27	27	1	1	8324				1226	1226	1226	GKLMAEHO_02098	NABABHHC_03579	NGDNHGDO_01745	BNADADGP_03312	DNHKFBIJ_03671	APNFPODL_01242	ODEGKIIL_00271	BFFJECJP_03214	LDNPNOCJ_02197	HMNBKDNO_00262	FIMPCLKD_02335	GNOIJLNC_01993	OPDODBMN_00904	KMIMLKCC_01791	MGJBCPGP_03163	BNLDLFLC_00630	EECBHJJD_02424	CCMBABFH_02443	IGHBLAGC_01770	AJGMILHN_02442	HKBNIMKO_02583	NBOKCOPJ_00262	PCHMLMIE_00928	AHALIGDO_00976	AGLCKAPL_00416	PMDEOAHF_00967	OFKPCACC_01953
algC		Phosphomannomutase/phosphoglucomutase	27	27	1	1	5833				1382	1382	1382	GKLMAEHO_02590	NABABHHC_00317	NGDNHGDO_03547	BNADADGP_00088	DNHKFBIJ_00472	APNFPODL_00777	ODEGKIIL_02399	BFFJECJP_02147	LDNPNOCJ_01726	HMNBKDNO_03495	FIMPCLKD_03171	GNOIJLNC_02500	OPDODBMN_00756	KMIMLKCC_00411	MGJBCPGP_03306	BNLDLFLC_00179	EECBHJJD_01949	CCMBABFH_01968	IGHBLAGC_02232	AJGMILHN_01962	HKBNIMKO_00097	NBOKCOPJ_01287	PCHMLMIE_02761	AHALIGDO_02430	AGLCKAPL_02297	PMDEOAHF_02473	OFKPCACC_00708
dtpT		Di-/tripeptide transporter	27	27	1	1	1348				1709	1709	1709	GKLMAEHO_01311	NABABHHC_02920	NGDNHGDO_01052	BNADADGP_01203	DNHKFBIJ_01111	APNFPODL_01892	ODEGKIIL_01016	BFFJECJP_02922	LDNPNOCJ_00129	HMNBKDNO_00925	FIMPCLKD_01191	GNOIJLNC_02869	OPDODBMN_01322	KMIMLKCC_02019	MGJBCPGP_03505	BNLDLFLC_00253	EECBHJJD_03097	CCMBABFH_03171	IGHBLAGC_03320	AJGMILHN_03118	HKBNIMKO_03667	NBOKCOPJ_02732	PCHMLMIE_02066	AHALIGDO_01631	AGLCKAPL_01108	PMDEOAHF_00274	OFKPCACC_00431
group_10685		hypothetical protein	27	27	1	1	2792				1241	1241	1241	GKLMAEHO_03792	NABABHHC_01488	NGDNHGDO_03833	BNADADGP_02345	DNHKFBIJ_02628	APNFPODL_01975	ODEGKIIL_01486	BFFJECJP_03603	LDNPNOCJ_02698	HMNBKDNO_02755	FIMPCLKD_03401	GNOIJLNC_00601	OPDODBMN_01801	KMIMLKCC_00268	MGJBCPGP_00307	BNLDLFLC_02164	EECBHJJD_00796	CCMBABFH_00805	IGHBLAGC_03927	AJGMILHN_00797	HKBNIMKO_00700	NBOKCOPJ_01944	PCHMLMIE_02283	AHALIGDO_02678	AGLCKAPL_03177	PMDEOAHF_03835	OFKPCACC_02864
phaA		Acetyl-CoA acetyltransferase	27	27	1	1	6564				1178	1178	1178	GKLMAEHO_00440	NABABHHC_00669	NGDNHGDO_00223	BNADADGP_02150	DNHKFBIJ_02186	APNFPODL_00435	ODEGKIIL_03644	BFFJECJP_02461	LDNPNOCJ_00991	HMNBKDNO_02009	FIMPCLKD_00435	GNOIJLNC_03734	OPDODBMN_03467	KMIMLKCC_01250	MGJBCPGP_03446	BNLDLFLC_02353	EECBHJJD_00065	CCMBABFH_00066	IGHBLAGC_02965	AJGMILHN_00065	HKBNIMKO_03038	NBOKCOPJ_03167	PCHMLMIE_03581	AHALIGDO_00197	AGLCKAPL_02525	PMDEOAHF_01783	OFKPCACC_01158
group_10687		hypothetical protein	27	27	1	1	7918				845	857	856	GKLMAEHO_02218	NABABHHC_03480	NGDNHGDO_01841	BNADADGP_03408	DNHKFBIJ_03571	APNFPODL_02626	ODEGKIIL_00172	BFFJECJP_03121	LDNPNOCJ_02096	HMNBKDNO_00163	FIMPCLKD_02434	GNOIJLNC_02092	OPDODBMN_01004	KMIMLKCC_02644	MGJBCPGP_02759	BNLDLFLC_01922	EECBHJJD_02324	CCMBABFH_02342	IGHBLAGC_01870	AJGMILHN_02341	HKBNIMKO_02684	NBOKCOPJ_00163	PCHMLMIE_00835	AHALIGDO_00878	AGLCKAPL_00320	PMDEOAHF_01063	OFKPCACC_01848
gyrB_2		DNA gyrase subunit B	27	27	1	1	6534				1895	1895	1895	GKLMAEHO_00417	NABABHHC_00692	NGDNHGDO_00199	BNADADGP_02174	DNHKFBIJ_02213	APNFPODL_03006	ODEGKIIL_03671	BFFJECJP_02437	LDNPNOCJ_01018	HMNBKDNO_02032	FIMPCLKD_00459	GNOIJLNC_03757	OPDODBMN_01402	KMIMLKCC_03270	MGJBCPGP_03497	BNLDLFLC_03834	EECBHJJD_00093	CCMBABFH_00093	IGHBLAGC_02985	AJGMILHN_00093	HKBNIMKO_03011	NBOKCOPJ_03144	PCHMLMIE_03557	AHALIGDO_00173	AGLCKAPL_02501	PMDEOAHF_01807	OFKPCACC_01133
group_10689		hypothetical protein	27	27	1	1	7891				827	827	827	GKLMAEHO_02246	NABABHHC_03453	NGDNHGDO_01868	BNADADGP_03435	DNHKFBIJ_03543	APNFPODL_02598	ODEGKIIL_00144	BFFJECJP_03093	LDNPNOCJ_02068	HMNBKDNO_00136	FIMPCLKD_02461	GNOIJLNC_02119	OPDODBMN_02631	KMIMLKCC_01858	MGJBCPGP_01183	BNLDLFLC_02218	EECBHJJD_02296	CCMBABFH_02314	IGHBLAGC_01898	AJGMILHN_02313	HKBNIMKO_02712	NBOKCOPJ_00136	PCHMLMIE_00806	AHALIGDO_00851	AGLCKAPL_00293	PMDEOAHF_01090	OFKPCACC_01819
group_10690		hypothetical protein	27	27	1	1	830				290	290	290	GKLMAEHO_01569	NABABHHC_02328	NGDNHGDO_01183	BNADADGP_01059	DNHKFBIJ_00942	APNFPODL_01752	ODEGKIIL_00818	BFFJECJP_02762	LDNPNOCJ_03535	HMNBKDNO_00791	FIMPCLKD_01057	GNOIJLNC_01463	OPDODBMN_01555	KMIMLKCC_02556	MGJBCPGP_01796	BNLDLFLC_02714	EECBHJJD_02958	CCMBABFH_03032	IGHBLAGC_03181	AJGMILHN_02979	HKBNIMKO_01878	NBOKCOPJ_00820	PCHMLMIE_00532	AHALIGDO_01498	AGLCKAPL_00977	PMDEOAHF_00404	OFKPCACC_00566
yheS		putative ABC transporter ATP-binding protein YheS	27	27	1	1	8467				1976	1976	1976	GKLMAEHO_01998	NABABHHC_03670	NGDNHGDO_01643	BNADADGP_03212	DNHKFBIJ_03758	APNFPODL_01155	ODEGKIIL_00357	BFFJECJP_03297	LDNPNOCJ_02285	HMNBKDNO_00353	FIMPCLKD_02246	GNOIJLNC_01902	OPDODBMN_00077	KMIMLKCC_03765	MGJBCPGP_02487	BNLDLFLC_00978	EECBHJJD_02512	CCMBABFH_02531	IGHBLAGC_01679	AJGMILHN_02530	HKBNIMKO_02495	NBOKCOPJ_00353	PCHMLMIE_01022	AHALIGDO_01058	AGLCKAPL_00518	PMDEOAHF_00864	OFKPCACC_02047
grpE		Protein GrpE	27	27	1	1	3009				536	536	536	GKLMAEHO_03922	NABABHHC_01588	NGDNHGDO_02402	BNADADGP_02246	DNHKFBIJ_02735	APNFPODL_02098	ODEGKIIL_01593	BFFJECJP_03709	LDNPNOCJ_02590	HMNBKDNO_02855	FIMPCLKD_03501	GNOIJLNC_00747	OPDODBMN_03502	KMIMLKCC_03928	MGJBCPGP_03909	BNLDLFLC_00154	EECBHJJD_00688	CCMBABFH_00696	IGHBLAGC_01131	AJGMILHN_00689	HKBNIMKO_02133	NBOKCOPJ_01844	PCHMLMIE_02388	AHALIGDO_02778	AGLCKAPL_03275	PMDEOAHF_03609	OFKPCACC_02748
atpG		ATP synthase gamma chain, sodium ion specific	27	27	1	1	8679				872	872	872	GKLMAEHO_01843	NABABHHC_02042	NGDNHGDO_01490	BNADADGP_03059	DNHKFBIJ_03910	APNFPODL_01001	ODEGKIIL_00510	BFFJECJP_03823	LDNPNOCJ_02445	HMNBKDNO_00506	FIMPCLKD_00772	GNOIJLNC_01749	OPDODBMN_00561	KMIMLKCC_00747	MGJBCPGP_01443	BNLDLFLC_02092	EECBHJJD_02672	CCMBABFH_02735	IGHBLAGC_01526	AJGMILHN_02692	HKBNIMKO_00608	NBOKCOPJ_00506	PCHMLMIE_01178	AHALIGDO_01212	AGLCKAPL_00671	PMDEOAHF_00711	OFKPCACC_02222
btuB_11		Vitamin B12 transporter BtuB	27	27	1	1	5759				2060	2060	2060	GKLMAEHO_02536	NABABHHC_00371	NGDNHGDO_03605	BNADADGP_00034	DNHKFBIJ_00528	APNFPODL_00833	ODEGKIIL_02455	BFFJECJP_02207	LDNPNOCJ_01782	HMNBKDNO_03549	FIMPCLKD_03225	GNOIJLNC_02554	OPDODBMN_03826	KMIMLKCC_02186	MGJBCPGP_03362	BNLDLFLC_02405	EECBHJJD_02005	CCMBABFH_02024	IGHBLAGC_02178	AJGMILHN_02018	HKBNIMKO_00041	NBOKCOPJ_01341	PCHMLMIE_02701	AHALIGDO_02485	AGLCKAPL_02355	PMDEOAHF_02531	OFKPCACC_00654
sodA_2		Superoxide dismutase [Mn/Fe]	27	27	1	1	9407				596	596	596	GKLMAEHO_02869	NABABHHC_01163	NGDNHGDO_03301	BNADADGP_00370	DNHKFBIJ_00223	APNFPODL_00531	ODEGKIIL_02136	BFFJECJP_01909	LDNPNOCJ_01484	HMNBKDNO_03253	FIMPCLKD_02928	GNOIJLNC_02258	OPDODBMN_03029	KMIMLKCC_02088	MGJBCPGP_02075	BNLDLFLC_01347	EECBHJJD_01707	CCMBABFH_01726	IGHBLAGC_02475	AJGMILHN_01717	HKBNIMKO_00339	NBOKCOPJ_01045	PCHMLMIE_03000	AHALIGDO_02171	AGLCKAPL_02051	PMDEOAHF_02228	OFKPCACC_03107
mntH		Divalent metal cation transporter MntH	27	27	1	1	3008				1397	1397	1397	GKLMAEHO_03923	NABABHHC_01589	NGDNHGDO_02401	BNADADGP_02245	DNHKFBIJ_02736	APNFPODL_02099	ODEGKIIL_01594	BFFJECJP_03710	LDNPNOCJ_02589	HMNBKDNO_02856	FIMPCLKD_03502	GNOIJLNC_00748	OPDODBMN_03503	KMIMLKCC_03929	MGJBCPGP_03908	BNLDLFLC_00155	EECBHJJD_00687	CCMBABFH_00695	IGHBLAGC_01130	AJGMILHN_00688	HKBNIMKO_02134	NBOKCOPJ_01843	PCHMLMIE_02389	AHALIGDO_02779	AGLCKAPL_03276	PMDEOAHF_03608	OFKPCACC_02747
mip		Peptidyl-prolyl cis-trans isomerase Mip	27	27	1	1	2196				434	434	434	GKLMAEHO_00100	NABABHHC_01756	NGDNHGDO_02227	BNADADGP_03935	DNHKFBIJ_02907	APNFPODL_02382	ODEGKIIL_01766	BFFJECJP_03413	LDNPNOCJ_03073	HMNBKDNO_03023	FIMPCLKD_03669	GNOIJLNC_00915	OPDODBMN_01996	KMIMLKCC_03713	MGJBCPGP_03877	BNLDLFLC_03221	EECBHJJD_00432	CCMBABFH_00433	IGHBLAGC_00954	AJGMILHN_00433	HKBNIMKO_03249	NBOKCOPJ_01675	PCHMLMIE_01673	AHALIGDO_02946	AGLCKAPL_03450	PMDEOAHF_03434	OFKPCACC_02580
group_10698		Putative glutamate--cysteine ligase 2	27	27	1	1	9643				1100	1100	1100	GKLMAEHO_03064	NABABHHC_01362	NGDNHGDO_03093	BNADADGP_00570	DNHKFBIJ_00015	APNFPODL_02868	ODEGKIIL_01929	BFFJECJP_01720	LDNPNOCJ_01278	HMNBKDNO_03836	FIMPCLKD_03836	GNOIJLNC_01351	OPDODBMN_01498	KMIMLKCC_00029	MGJBCPGP_00027	BNLDLFLC_02745	EECBHJJD_01502	CCMBABFH_01520	IGHBLAGC_02704	AJGMILHN_01510	HKBNIMKO_02222	NBOKCOPJ_00846	PCHMLMIE_03188	AHALIGDO_01970	AGLCKAPL_03821	PMDEOAHF_02020	OFKPCACC_03311
group_10699		hypothetical protein	27	27	1	1	1781				407	407	407	GKLMAEHO_01051	NABABHHC_02673	NGDNHGDO_00788	BNADADGP_01489	DNHKFBIJ_01448	APNFPODL_01456	ODEGKIIL_02954	BFFJECJP_00380	LDNPNOCJ_00379	HMNBKDNO_01168	FIMPCLKD_01435	GNOIJLNC_03113	OPDODBMN_02533	KMIMLKCC_03583	MGJBCPGP_00576	BNLDLFLC_01224	EECBHJJD_03349	CCMBABFH_03424	IGHBLAGC_00366	AJGMILHN_03372	HKBNIMKO_01521	NBOKCOPJ_02488	PCHMLMIE_01314	AHALIGDO_01875	AGLCKAPL_03089	PMDEOAHF_00027	OFKPCACC_00181
group_10700		hypothetical protein	27	27	1	1	4249				2237	2237	2237	GKLMAEHO_00782	NABABHHC_00031	NGDNHGDO_00548	BNADADGP_01734	DNHKFBIJ_01726	APNFPODL_00115	ODEGKIIL_02618	BFFJECJP_00616	LDNPNOCJ_00663	HMNBKDNO_01454	FIMPCLKD_00030	GNOIJLNC_03399	OPDODBMN_02398	KMIMLKCC_01419	MGJBCPGP_01409	BNLDLFLC_02029	EECBHJJD_03635	CCMBABFH_03708	IGHBLAGC_00238	AJGMILHN_03657	HKBNIMKO_01804	NBOKCOPJ_02202	PCHMLMIE_00145	AHALIGDO_00525	AGLCKAPL_02850	PMDEOAHF_01458	OFKPCACC_01495
group_10701		hypothetical protein	27	27	1	1	6601				581	581	581	GKLMAEHO_00461	NABABHHC_00645	NGDNHGDO_00242	BNADADGP_02126	DNHKFBIJ_02162	APNFPODL_00410	ODEGKIIL_03620	BFFJECJP_02481	LDNPNOCJ_00968	HMNBKDNO_01985	FIMPCLKD_00411	GNOIJLNC_03710	OPDODBMN_03353	KMIMLKCC_00376	MGJBCPGP_01051	BNLDLFLC_02330	EECBHJJD_00042	CCMBABFH_00042	IGHBLAGC_00334	AJGMILHN_00042	HKBNIMKO_03061	NBOKCOPJ_03190	PCHMLMIE_03601	AHALIGDO_00222	AGLCKAPL_02544	PMDEOAHF_01764	OFKPCACC_01180
group_10702		hypothetical protein	27	27	1	1	4717				470	470	470	GKLMAEHO_03149	NABABHHC_03116	NGDNHGDO_02988	BNADADGP_03707	DNHKFBIJ_04022	APNFPODL_03510	ODEGKIIL_04097	BFFJECJP_01011	LDNPNOCJ_03750	HMNBKDNO_03754	FIMPCLKD_02726	GNOIJLNC_01061	OPDODBMN_03160	KMIMLKCC_02837	MGJBCPGP_02905	BNLDLFLC_03355	EECBHJJD_01409	CCMBABFH_01422	IGHBLAGC_02796	AJGMILHN_01417	HKBNIMKO_03848	NBOKCOPJ_03444	PCHMLMIE_03298	AHALIGDO_03702	AGLCKAPL_00091	PMDEOAHF_03729	OFKPCACC_02465
group_10703	sasA_1	Adaptive-response sensory-kinase SasA	27	27	1	1	7805				1457	1457	1457	GKLMAEHO_02325	NABABHHC_03380	NGDNHGDO_01941	BNADADGP_03508	DNHKFBIJ_03471	APNFPODL_02526	ODEGKIIL_00072	BFFJECJP_03019	LDNPNOCJ_01996	HMNBKDNO_00063	FIMPCLKD_02534	GNOIJLNC_02192	OPDODBMN_02451	KMIMLKCC_01931	MGJBCPGP_02195	BNLDLFLC_02290	EECBHJJD_02223	CCMBABFH_02242	IGHBLAGC_01971	AJGMILHN_02240	HKBNIMKO_01276	NBOKCOPJ_00063	PCHMLMIE_00732	AHALIGDO_00778	AGLCKAPL_00220	PMDEOAHF_01163	OFKPCACC_01744
prpD		2-methylcitrate dehydratase	27	27	1	1	10537				1451	1451	1451	GKLMAEHO_03580	NABABHHC_03857	NGDNHGDO_02555	BNADADGP_02476	DNHKFBIJ_02490	APNFPODL_03799	ODEGKIIL_01259	BFFJECJP_00855	LDNPNOCJ_02841	HMNBKDNO_02597	FIMPCLKD_01836	GNOIJLNC_00090	OPDODBMN_03309	KMIMLKCC_03936	MGJBCPGP_03015	BNLDLFLC_02621	EECBHJJD_00939	CCMBABFH_00948	IGHBLAGC_03759	AJGMILHN_00943	HKBNIMKO_03544	NBOKCOPJ_03603	PCHMLMIE_01829	AHALIGDO_03502	AGLCKAPL_01461	PMDEOAHF_02797	OFKPCACC_03023
surA_2		Chaperone SurA	27	27	1	1	9222				2153	2153	2153	GKLMAEHO_02812	NABABHHC_01109	NGDNHGDO_03356	BNADADGP_00316	DNHKFBIJ_00280	APNFPODL_00588	ODEGKIIL_02193	BFFJECJP_01964	LDNPNOCJ_01540	HMNBKDNO_03307	FIMPCLKD_02983	GNOIJLNC_02312	OPDODBMN_02973	KMIMLKCC_02238	MGJBCPGP_00498	BNLDLFLC_01402	EECBHJJD_01763	CCMBABFH_01782	IGHBLAGC_02420	AJGMILHN_01773	HKBNIMKO_00283	NBOKCOPJ_01099	PCHMLMIE_02946	AHALIGDO_02226	AGLCKAPL_02106	PMDEOAHF_02283	OFKPCACC_00906
pepO_2		Neutral endopeptidase	27	27	1	1	1408				2072	2072	2072	GKLMAEHO_01268	NABABHHC_02877	NGDNHGDO_01007	BNADADGP_01246	DNHKFBIJ_01156	APNFPODL_01661	ODEGKIIL_03305	BFFJECJP_00174	LDNPNOCJ_00175	HMNBKDNO_00968	FIMPCLKD_01234	GNOIJLNC_02912	OPDODBMN_03671	KMIMLKCC_03801	MGJBCPGP_00756	BNLDLFLC_00532	EECBHJJD_03144	CCMBABFH_03217	IGHBLAGC_03366	AJGMILHN_03166	HKBNIMKO_00785	NBOKCOPJ_02689	PCHMLMIE_01517	AHALIGDO_01674	AGLCKAPL_01153	PMDEOAHF_00229	OFKPCACC_00387
uvrA_1		UvrABC system protein A	27	27	1	1	1536				2792	2792	2792	GKLMAEHO_01178	NABABHHC_02784	NGDNHGDO_00913	BNADADGP_01338	DNHKFBIJ_01251	APNFPODL_01567	ODEGKIIL_03209	BFFJECJP_00267	LDNPNOCJ_00268	HMNBKDNO_01061	FIMPCLKD_01327	GNOIJLNC_03005	OPDODBMN_01851	KMIMLKCC_01719	MGJBCPGP_02251	BNLDLFLC_03766	EECBHJJD_03238	CCMBABFH_03311	IGHBLAGC_00620	AJGMILHN_03260	HKBNIMKO_00878	NBOKCOPJ_02596	PCHMLMIE_01424	AHALIGDO_01768	AGLCKAPL_01247	PMDEOAHF_00136	OFKPCACC_00291
lgt_1		Phosphatidylglycerol--prolipoprotein diacylglyceryl transferase	27	27	1	1	5842				761	761	761	GKLMAEHO_02599	NABABHHC_00309	NGDNHGDO_03538	BNADADGP_00096	DNHKFBIJ_00463	APNFPODL_00768	ODEGKIIL_02390	BFFJECJP_02139	LDNPNOCJ_01717	HMNBKDNO_03487	FIMPCLKD_03163	GNOIJLNC_02492	OPDODBMN_00765	KMIMLKCC_00402	MGJBCPGP_03297	BNLDLFLC_00188	EECBHJJD_01940	CCMBABFH_01959	IGHBLAGC_02240	AJGMILHN_01953	HKBNIMKO_00106	NBOKCOPJ_01279	PCHMLMIE_02770	AHALIGDO_02422	AGLCKAPL_02288	PMDEOAHF_02465	OFKPCACC_00716
group_10709		hypothetical protein	27	27	1	1	9416				467	467	467	GKLMAEHO_02878	NABABHHC_01172	NGDNHGDO_03292	BNADADGP_00379	DNHKFBIJ_00214	APNFPODL_00522	ODEGKIIL_02127	BFFJECJP_01900	LDNPNOCJ_01475	HMNBKDNO_03244	FIMPCLKD_02919	GNOIJLNC_01137	OPDODBMN_03038	KMIMLKCC_02079	MGJBCPGP_02084	BNLDLFLC_01338	EECBHJJD_01698	CCMBABFH_01717	IGHBLAGC_02484	AJGMILHN_01708	HKBNIMKO_00348	NBOKCOPJ_01036	PCHMLMIE_03009	AHALIGDO_02162	AGLCKAPL_02042	PMDEOAHF_02219	OFKPCACC_03116
gabR_1		HTH-type transcriptional regulatory protein GabR	27	27	1	1	571				1490	1490	1490	GKLMAEHO_01688	NABABHHC_02209	NGDNHGDO_01322	BNADADGP_00940	DNHKFBIJ_00814	APNFPODL_03600	ODEGKIIL_00673	BFFJECJP_02646	LDNPNOCJ_03661	HMNBKDNO_00673	FIMPCLKD_00939	GNOIJLNC_01582	OPDODBMN_02188	KMIMLKCC_00651	MGJBCPGP_03224	BNLDLFLC_01604	EECBHJJD_02832	CCMBABFH_02895	IGHBLAGC_03057	AJGMILHN_02853	HKBNIMKO_02084	NBOKCOPJ_00673	PCHMLMIE_00648	AHALIGDO_01380	AGLCKAPL_00838	PMDEOAHF_00543	OFKPCACC_03603
group_10711		hypothetical protein	27	27	1	1	9546				926	929	928	GKLMAEHO_02980	NABABHHC_01276	NGDNHGDO_03173	BNADADGP_00487	DNHKFBIJ_00106	APNFPODL_02958	ODEGKIIL_02020	BFFJECJP_01801	LDNPNOCJ_01369	HMNBKDNO_03922	FIMPCLKD_03922	GNOIJLNC_01265	OPDODBMN_01954	KMIMLKCC_01536	MGJBCPGP_01010	BNLDLFLC_01736	EECBHJJD_01593	CCMBABFH_01611	IGHBLAGC_02617	AJGMILHN_01603	HKBNIMKO_00421	NBOKCOPJ_00932	PCHMLMIE_03107	AHALIGDO_02056	AGLCKAPL_03741	PMDEOAHF_02100	OFKPCACC_03220
glmU		Bifunctional protein GlmU	27	27	1	1	2156				920	920	920	GKLMAEHO_00135	NABABHHC_01790	NGDNHGDO_02194	BNADADGP_03968	DNHKFBIJ_02938	APNFPODL_02351	ODEGKIIL_01797	BFFJECJP_03444	LDNPNOCJ_03104	HMNBKDNO_03057	FIMPCLKD_03703	GNOIJLNC_00949	OPDODBMN_03761	KMIMLKCC_03390	MGJBCPGP_03274	BNLDLFLC_03208	EECBHJJD_00401	CCMBABFH_00402	IGHBLAGC_00919	AJGMILHN_00402	HKBNIMKO_03280	NBOKCOPJ_01597	PCHMLMIE_01641	AHALIGDO_02980	AGLCKAPL_03483	PMDEOAHF_03401	OFKPCACC_02545
cpdA_1		3',5'-cyclic adenosine monophosphate phosphodiesterase CpdA	27	27	1	1	8648				3713	3713	3713	GKLMAEHO_01872	NABABHHC_02013	NGDNHGDO_01519	BNADADGP_03088	DNHKFBIJ_03882	APNFPODL_01030	ODEGKIIL_00482	BFFJECJP_03852	LDNPNOCJ_02416	HMNBKDNO_00477	FIMPCLKD_00743	GNOIJLNC_01778	OPDODBMN_03562	KMIMLKCC_00776	MGJBCPGP_03420	BNLDLFLC_03166	EECBHJJD_02643	CCMBABFH_02706	IGHBLAGC_01555	AJGMILHN_02663	HKBNIMKO_00579	NBOKCOPJ_00477	PCHMLMIE_01149	AHALIGDO_01183	AGLCKAPL_00642	PMDEOAHF_00740	OFKPCACC_02193
ohyA		Oleate hydratase	27	27	1	1	7332				1940	1940	1940	GKLMAEHO_01781	NABABHHC_02111	NGDNHGDO_01421	BNADADGP_02991	DNHKFBIJ_00713	APNFPODL_00935	ODEGKIIL_00572	BFFJECJP_01420	LDNPNOCJ_03844	HMNBKDNO_00575	FIMPCLKD_00841	GNOIJLNC_01680	OPDODBMN_01744	KMIMLKCC_00555	MGJBCPGP_01711	BNLDLFLC_01120	EECBHJJD_02735	CCMBABFH_02798	IGHBLAGC_01454	AJGMILHN_02756	HKBNIMKO_01028	NBOKCOPJ_00575	PCHMLMIE_02589	AHALIGDO_01281	AGLCKAPL_00739	PMDEOAHF_00642	OFKPCACC_03802
rplI		50S ribosomal protein L9	27	27	1	1	2023				500	500	500	GKLMAEHO_00239	NABABHHC_01901	NGDNHGDO_02011	BNADADGP_04081	DNHKFBIJ_03047	APNFPODL_02249	ODEGKIIL_01907	BFFJECJP_03554	LDNPNOCJ_03214	HMNBKDNO_03168	FIMPCLKD_03814	GNOIJLNC_03945	OPDODBMN_00848	KMIMLKCC_03907	MGJBCPGP_01962	BNLDLFLC_00037	EECBHJJD_00291	CCMBABFH_00292	IGHBLAGC_00802	AJGMILHN_00292	HKBNIMKO_01498	NBOKCOPJ_01486	PCHMLMIE_01531	AHALIGDO_03091	AGLCKAPL_03667	PMDEOAHF_03218	OFKPCACC_03417
group_10716		hypothetical protein	27	27	1	1	2132				338	338	338	GKLMAEHO_00153	NABABHHC_01808	NGDNHGDO_02106	BNADADGP_03986	DNHKFBIJ_02955	APNFPODL_02334	ODEGKIIL_01814	BFFJECJP_03462	LDNPNOCJ_03122	HMNBKDNO_03075	FIMPCLKD_03721	GNOIJLNC_04038	OPDODBMN_03743	KMIMLKCC_03408	MGJBCPGP_00977	BNLDLFLC_00823	EECBHJJD_00383	CCMBABFH_00384	IGHBLAGC_00901	AJGMILHN_00384	HKBNIMKO_03298	NBOKCOPJ_01579	PCHMLMIE_01623	AHALIGDO_02998	AGLCKAPL_03571	PMDEOAHF_03313	OFKPCACC_03330
rhaS_3		HTH-type transcriptional activator RhaS	27	27	1	1	7306				893	893	893	GKLMAEHO_01759	NABABHHC_02133	NGDNHGDO_01399	BNADADGP_02968	DNHKFBIJ_00735	APNFPODL_00913	ODEGKIIL_00594	BFFJECJP_01398	LDNPNOCJ_03866	HMNBKDNO_00597	FIMPCLKD_00863	GNOIJLNC_01658	OPDODBMN_01722	KMIMLKCC_00577	MGJBCPGP_01689	BNLDLFLC_01098	EECBHJJD_02757	CCMBABFH_02820	IGHBLAGC_00144	AJGMILHN_02778	HKBNIMKO_01050	NBOKCOPJ_00597	PCHMLMIE_02611	AHALIGDO_01303	AGLCKAPL_00761	PMDEOAHF_00620	OFKPCACC_03824
group_10718		hypothetical protein	27	27	1	1	7885				461	461	461	GKLMAEHO_02252	NABABHHC_03447	NGDNHGDO_01874	BNADADGP_03441	DNHKFBIJ_03537	APNFPODL_02592	ODEGKIIL_00138	BFFJECJP_03087	LDNPNOCJ_02062	HMNBKDNO_00130	FIMPCLKD_02467	GNOIJLNC_02125	OPDODBMN_02637	KMIMLKCC_01864	MGJBCPGP_02433	BNLDLFLC_02224	EECBHJJD_02290	CCMBABFH_02308	IGHBLAGC_01904	AJGMILHN_02307	HKBNIMKO_02718	NBOKCOPJ_00130	PCHMLMIE_00800	AHALIGDO_00845	AGLCKAPL_00287	PMDEOAHF_01096	OFKPCACC_01813
aspC_2		Aspartate/prephenate aminotransferase	27	27	1	1	2210				1253	1253	1253	GKLMAEHO_00088	NABABHHC_01743	NGDNHGDO_02240	BNADADGP_03922	DNHKFBIJ_02894	APNFPODL_02395	ODEGKIIL_01753	BFFJECJP_03400	LDNPNOCJ_03060	HMNBKDNO_03010	FIMPCLKD_03656	GNOIJLNC_00902	OPDODBMN_02009	KMIMLKCC_03700	MGJBCPGP_00399	BNLDLFLC_03234	EECBHJJD_00445	CCMBABFH_00446	IGHBLAGC_00968	AJGMILHN_00446	HKBNIMKO_03236	NBOKCOPJ_01688	PCHMLMIE_01686	AHALIGDO_02933	AGLCKAPL_03437	PMDEOAHF_03447	OFKPCACC_02592
pgcA		Phosphoglucomutase	27	27	1	1	2211				1712	1745	1743	GKLMAEHO_00087	NABABHHC_01742	NGDNHGDO_02241	BNADADGP_03921	DNHKFBIJ_02893	APNFPODL_02396	ODEGKIIL_01752	BFFJECJP_03399	LDNPNOCJ_03059	HMNBKDNO_03009	FIMPCLKD_03655	GNOIJLNC_00901	OPDODBMN_02010	KMIMLKCC_03699	MGJBCPGP_00398	BNLDLFLC_03235	EECBHJJD_00446	CCMBABFH_00447	IGHBLAGC_00969	AJGMILHN_00447	HKBNIMKO_03235	NBOKCOPJ_01689	PCHMLMIE_01687	AHALIGDO_02932	AGLCKAPL_03436	PMDEOAHF_03448	OFKPCACC_02593
ung		Uracil-DNA glycosylase	27	27	1	1	10311				644	644	644	GKLMAEHO_03458	NABABHHC_03989	NGDNHGDO_02690	BNADADGP_02676	DNHKFBIJ_03123	APNFPODL_03202	ODEGKIIL_01119	BFFJECJP_01278	LDNPNOCJ_03275	HMNBKDNO_02444	FIMPCLKD_01989	GNOIJLNC_00243	OPDODBMN_01121	KMIMLKCC_02382	MGJBCPGP_02138	BNLDLFLC_03547	EECBHJJD_01089	CCMBABFH_01099	IGHBLAGC_03605	AJGMILHN_01096	HKBNIMKO_00948	NBOKCOPJ_03736	PCHMLMIE_03848	AHALIGDO_03373	AGLCKAPL_01596	PMDEOAHF_02933	OFKPCACC_02328
group_10722		hypothetical protein	27	27	1	1	5982				1241	1241	1241	GKLMAEHO_02706	NABABHHC_01007	NGDNHGDO_03454	BNADADGP_00217	DNHKFBIJ_00383	APNFPODL_00691	ODEGKIIL_02296	BFFJECJP_02063	LDNPNOCJ_01641	HMNBKDNO_03409	FIMPCLKD_03085	GNOIJLNC_02414	OPDODBMN_02872	KMIMLKCC_02734	MGJBCPGP_00678	BNLDLFLC_01503	EECBHJJD_01864	CCMBABFH_01883	IGHBLAGC_02318	AJGMILHN_01876	HKBNIMKO_00182	NBOKCOPJ_01201	PCHMLMIE_02846	AHALIGDO_02329	AGLCKAPL_02204	PMDEOAHF_02381	OFKPCACC_00801
group_10723		hypothetical protein	27	27	1	1	9545				686	686	686	GKLMAEHO_02978	NABABHHC_01275	NGDNHGDO_03174	BNADADGP_00486	DNHKFBIJ_00108	APNFPODL_02959	ODEGKIIL_02022	BFFJECJP_01803	LDNPNOCJ_01371	HMNBKDNO_03923	FIMPCLKD_03923	GNOIJLNC_01264	OPDODBMN_01952	KMIMLKCC_01538	MGJBCPGP_01012	BNLDLFLC_01734	EECBHJJD_01595	CCMBABFH_01613	IGHBLAGC_02616	AJGMILHN_01605	HKBNIMKO_00423	NBOKCOPJ_00933	PCHMLMIE_03106	AHALIGDO_02057	AGLCKAPL_03740	PMDEOAHF_02101	OFKPCACC_03219
endOF2		Endo-beta-N-acetylglucosaminidase F2	27	27	1	1	8651				1007	1007	1007	GKLMAEHO_01869	NABABHHC_02016	NGDNHGDO_01516	BNADADGP_03085	DNHKFBIJ_03885	APNFPODL_01027	ODEGKIIL_00485	BFFJECJP_03849	LDNPNOCJ_02419	HMNBKDNO_00480	FIMPCLKD_00746	GNOIJLNC_01775	OPDODBMN_03559	KMIMLKCC_00773	MGJBCPGP_01469	BNLDLFLC_03163	EECBHJJD_02646	CCMBABFH_02709	IGHBLAGC_01552	AJGMILHN_02666	HKBNIMKO_00582	NBOKCOPJ_00480	PCHMLMIE_01152	AHALIGDO_01186	AGLCKAPL_00645	PMDEOAHF_00737	OFKPCACC_02196
group_10725		hypothetical protein	27	27	1	1	7264				1379	1382	1381	GKLMAEHO_01725	NABABHHC_02170	NGDNHGDO_01362	BNADADGP_02930	DNHKFBIJ_00775	APNFPODL_00876	ODEGKIIL_00634	BFFJECJP_01361	LDNPNOCJ_03902	HMNBKDNO_00634	FIMPCLKD_00900	GNOIJLNC_01621	OPDODBMN_02150	KMIMLKCC_00613	MGJBCPGP_01609	BNLDLFLC_00876	EECBHJJD_02794	CCMBABFH_02857	IGHBLAGC_03017	AJGMILHN_02815	HKBNIMKO_01086	NBOKCOPJ_00634	PCHMLMIE_02648	AHALIGDO_01340	AGLCKAPL_00798	PMDEOAHF_00583	OFKPCACC_03857
dinG_2		3'-5' exonuclease DinG	27	27	1	1	8126				1223	1223	1223	GKLMAEHO_02490	NABABHHC_00413	NGDNHGDO_03647	BNADADGP_00911	DNHKFBIJ_00573	APNFPODL_03374	ODEGKIIL_02500	BFFJECJP_01448	LDNPNOCJ_01829	HMNBKDNO_03590	FIMPCLKD_03266	GNOIJLNC_02595	OPDODBMN_02231	KMIMLKCC_01029	MGJBCPGP_01633	BNLDLFLC_00341	EECBHJJD_02052	CCMBABFH_02071	IGHBLAGC_02137	AJGMILHN_02065	HKBNIMKO_01314	NBOKCOPJ_01382	PCHMLMIE_02113	AHALIGDO_02526	AGLCKAPL_02397	PMDEOAHF_02573	OFKPCACC_03431
group_10727		hypothetical protein	27	27	1	1	9154				893	893	893	GKLMAEHO_02750	NABABHHC_01052	NGDNHGDO_03412	BNADADGP_00260	DNHKFBIJ_00340	APNFPODL_00648	ODEGKIIL_02253	BFFJECJP_02021	LDNPNOCJ_01598	HMNBKDNO_03364	FIMPCLKD_03040	GNOIJLNC_02369	OPDODBMN_02915	KMIMLKCC_02296	MGJBCPGP_00721	BNLDLFLC_01460	EECBHJJD_01821	CCMBABFH_01840	IGHBLAGC_02363	AJGMILHN_01832	HKBNIMKO_00225	NBOKCOPJ_01156	PCHMLMIE_02889	AHALIGDO_02284	AGLCKAPL_02162	PMDEOAHF_02339	OFKPCACC_00845
amt		Ammonia channel	27	27	1	1	2116				1340	1346	1344	GKLMAEHO_00164	NABABHHC_01819	NGDNHGDO_02095	BNADADGP_03997	DNHKFBIJ_02965	APNFPODL_02323	ODEGKIIL_01824	BFFJECJP_03473	LDNPNOCJ_03133	HMNBKDNO_03086	FIMPCLKD_03732	GNOIJLNC_04027	OPDODBMN_00262	KMIMLKCC_00237	MGJBCPGP_00111	BNLDLFLC_00834	EECBHJJD_00372	CCMBABFH_00373	IGHBLAGC_00888	AJGMILHN_00373	HKBNIMKO_01417	NBOKCOPJ_01568	PCHMLMIE_01612	AHALIGDO_03008	AGLCKAPL_03582	PMDEOAHF_03302	OFKPCACC_03339
dnaG		DNA primase	27	27	1	1	1263				1919	1919	1919	GKLMAEHO_01364	NABABHHC_02973	NGDNHGDO_01109	BNADADGP_01133	DNHKFBIJ_01054	APNFPODL_01834	ODEGKIIL_00959	BFFJECJP_02869	LDNPNOCJ_00075	HMNBKDNO_00872	FIMPCLKD_01138	GNOIJLNC_02816	OPDODBMN_01268	KMIMLKCC_01965	MGJBCPGP_02626	BNLDLFLC_01142	EECBHJJD_03043	CCMBABFH_03117	IGHBLAGC_03264	AJGMILHN_03064	HKBNIMKO_03721	NBOKCOPJ_02785	PCHMLMIE_02013	AHALIGDO_01579	AGLCKAPL_01051	PMDEOAHF_00330	OFKPCACC_00489
fucP_3		L-fucose-proton symporter	27	27	1	1	4413				1442	1442	1442	GKLMAEHO_03205	NABABHHC_03170	NGDNHGDO_02935	BNADADGP_03585	DNHKFBIJ_04077	APNFPODL_03566	ODEGKIIL_04042	BFFJECJP_00955	LDNPNOCJ_03695	HMNBKDNO_03808	FIMPCLKD_02838	GNOIJLNC_01007	OPDODBMN_03105	KMIMLKCC_03046	MGJBCPGP_00735	BNLDLFLC_03410	EECBHJJD_01354	CCMBABFH_01366	IGHBLAGC_02854	AJGMILHN_01362	HKBNIMKO_03903	NBOKCOPJ_03390	PCHMLMIE_03242	AHALIGDO_03757	AGLCKAPL_00144	PMDEOAHF_03782	OFKPCACC_02518
group_10731		hypothetical protein	27	27	1	1	6854				773	773	773	GKLMAEHO_00596	NABABHHC_03262	NGDNHGDO_00369	BNADADGP_01914	DNHKFBIJ_02031	APNFPODL_00282	ODEGKIIL_03488	BFFJECJP_02610	LDNPNOCJ_00833	HMNBKDNO_01730	FIMPCLKD_00213	GNOIJLNC_03581	OPDODBMN_02588	KMIMLKCC_03120	MGJBCPGP_00822	BNLDLFLC_00959	EECBHJJD_03807	CCMBABFH_03878	IGHBLAGC_01356	AJGMILHN_03829	HKBNIMKO_03364	NBOKCOPJ_03318	PCHMLMIE_03729	AHALIGDO_00349	AGLCKAPL_02671	PMDEOAHF_01636	OFKPCACC_01307
arnC_1		Undecaprenyl-phosphate 4-deoxy-4-formamido-L-arabinose transferase	27	27	1	1	6351				3380	3380	3380	GKLMAEHO_00337	NABABHHC_00862	NGDNHGDO_00076	BNADADGP_00664	DNHKFBIJ_02324	APNFPODL_03120	ODEGKIIL_03783	BFFJECJP_02321	LDNPNOCJ_01133	HMNBKDNO_02130	FIMPCLKD_00564	GNOIJLNC_03862	OPDODBMN_03991	KMIMLKCC_03853	MGJBCPGP_00467	BNLDLFLC_03023	EECBHJJD_00208	CCMBABFH_00210	IGHBLAGC_00093	AJGMILHN_00209	HKBNIMKO_02896	NBOKCOPJ_03038	PCHMLMIE_03440	AHALIGDO_00076	AGLCKAPL_01872	PMDEOAHF_01930	OFKPCACC_01021
group_10733		Beta-xylosidase	27	27	1	1	9963				2321	2360	2338	GKLMAEHO_03284	NABABHHC_04199	NGDNHGDO_02858	BNADADGP_02855	DNHKFBIJ_03351	APNFPODL_02797	ODEGKIIL_03974	BFFJECJP_01140	LDNPNOCJ_03467	HMNBKDNO_02266	FIMPCLKD_02167	GNOIJLNC_00505	OPDODBMN_02068	KMIMLKCC_00054	MGJBCPGP_01197	BNLDLFLC_03310	EECBHJJD_01278	CCMBABFH_01290	IGHBLAGC_02932	AJGMILHN_01286	HKBNIMKO_02324	NBOKCOPJ_03913	PCHMLMIE_00374	AHALIGDO_03157	AGLCKAPL_01764	PMDEOAHF_03102	OFKPCACC_03720
ureH		Urease accessory protein UreH	27	27	1	1	8711				788	788	788	GKLMAEHO_01818	NABABHHC_02068	NGDNHGDO_01464	BNADADGP_03034	DNHKFBIJ_03935	APNFPODL_00976	ODEGKIIL_00535	BFFJECJP_03797	LDNPNOCJ_02471	HMNBKDNO_00532	FIMPCLKD_00798	GNOIJLNC_01723	OPDODBMN_00535	KMIMLKCC_00721	MGJBCPGP_02335	BNLDLFLC_02118	EECBHJJD_02698	CCMBABFH_02761	IGHBLAGC_01498	AJGMILHN_02718	HKBNIMKO_00634	NBOKCOPJ_00532	PCHMLMIE_01204	AHALIGDO_01238	AGLCKAPL_00697	PMDEOAHF_00685	OFKPCACC_02247
bepF_2		Efflux pump periplasmic linker BepF	27	27	1	1	1605				1085	1085	1085	GKLMAEHO_01119	NABABHHC_02727	NGDNHGDO_00854	BNADADGP_01395	DNHKFBIJ_01310	APNFPODL_01508	ODEGKIIL_03088	BFFJECJP_00328	LDNPNOCJ_00325	HMNBKDNO_01118	FIMPCLKD_01384	GNOIJLNC_03062	OPDODBMN_03593	KMIMLKCC_02135	MGJBCPGP_00109	BNLDLFLC_03823	EECBHJJD_03295	CCMBABFH_03369	IGHBLAGC_00421	AJGMILHN_03317	HKBNIMKO_01985	NBOKCOPJ_02540	PCHMLMIE_01364	AHALIGDO_01825	AGLCKAPL_01306	PMDEOAHF_00077	OFKPCACC_00232
menD		2-succinyl-5-enolpyruvyl-6-hydroxy-3-cyclohexene-1-carboxylate synthase	27	27	1	1	5808				1667	1667	1667	GKLMAEHO_02570	NABABHHC_00336	NGDNHGDO_03568	BNADADGP_00069	DNHKFBIJ_00492	APNFPODL_00797	ODEGKIIL_02419	BFFJECJP_02168	LDNPNOCJ_01746	HMNBKDNO_03514	FIMPCLKD_03190	GNOIJLNC_02519	OPDODBMN_00243	KMIMLKCC_00431	MGJBCPGP_03326	BNLDLFLC_02369	EECBHJJD_01969	CCMBABFH_01988	IGHBLAGC_02213	AJGMILHN_01982	HKBNIMKO_00077	NBOKCOPJ_01306	PCHMLMIE_02740	AHALIGDO_02450	AGLCKAPL_02318	PMDEOAHF_02494	OFKPCACC_00688
fixA		Protein FixA	27	27	1	1	6581				746	746	746	GKLMAEHO_00448	NABABHHC_00657	NGDNHGDO_00234	BNADADGP_02139	DNHKFBIJ_02175	APNFPODL_00423	ODEGKIIL_03633	BFFJECJP_02473	LDNPNOCJ_00980	HMNBKDNO_01997	FIMPCLKD_00423	GNOIJLNC_03722	OPDODBMN_01192	KMIMLKCC_00826	MGJBCPGP_00958	BNLDLFLC_02342	EECBHJJD_00054	CCMBABFH_00055	IGHBLAGC_00347	AJGMILHN_00054	HKBNIMKO_03049	NBOKCOPJ_03179	PCHMLMIE_03593	AHALIGDO_00208	AGLCKAPL_02536	PMDEOAHF_01772	OFKPCACC_01166
rimM		Ribosome maturation factor RimM	27	27	1	1	9930				542	542	542	GKLMAEHO_03262	NABABHHC_04219	NGDNHGDO_02878	BNADADGP_02875	DNHKFBIJ_03372	APNFPODL_02818	ODEGKIIL_03995	BFFJECJP_01178	LDNPNOCJ_03489	HMNBKDNO_02246	FIMPCLKD_02187	GNOIJLNC_00525	OPDODBMN_02090	KMIMLKCC_00076	MGJBCPGP_01218	BNLDLFLC_01813	EECBHJJD_01300	CCMBABFH_01312	IGHBLAGC_02911	AJGMILHN_01308	HKBNIMKO_02302	NBOKCOPJ_03933	PCHMLMIE_00353	AHALIGDO_03137	AGLCKAPL_01784	PMDEOAHF_03123	OFKPCACC_03744
group_10739		hypothetical protein	27	27	1	1	9208				548	548	548	GKLMAEHO_02799	NABABHHC_01097	NGDNHGDO_03368	BNADADGP_00304	DNHKFBIJ_00293	APNFPODL_00601	ODEGKIIL_02206	BFFJECJP_01976	LDNPNOCJ_01553	HMNBKDNO_03319	FIMPCLKD_02995	GNOIJLNC_02324	OPDODBMN_02960	KMIMLKCC_02251	MGJBCPGP_00511	BNLDLFLC_01415	EECBHJJD_01776	CCMBABFH_01795	IGHBLAGC_02408	AJGMILHN_01786	HKBNIMKO_00270	NBOKCOPJ_01111	PCHMLMIE_02934	AHALIGDO_02238	AGLCKAPL_02118	PMDEOAHF_02295	OFKPCACC_00893
group_10740		hypothetical protein	27	27	1	1	8641				551	551	551	GKLMAEHO_01878	NABABHHC_02007	NGDNHGDO_01525	BNADADGP_03094	DNHKFBIJ_03876	APNFPODL_01036	ODEGKIIL_00476	BFFJECJP_03858	LDNPNOCJ_02410	HMNBKDNO_00471	FIMPCLKD_00737	GNOIJLNC_01784	OPDODBMN_03568	KMIMLKCC_00782	MGJBCPGP_03426	BNLDLFLC_00163	EECBHJJD_02637	CCMBABFH_02700	IGHBLAGC_01561	AJGMILHN_02657	HKBNIMKO_00573	NBOKCOPJ_00471	PCHMLMIE_01143	AHALIGDO_01177	AGLCKAPL_00636	PMDEOAHF_00746	OFKPCACC_02187
group_10741		hypothetical protein	27	27	1	1	7281				1070	1070	1070	GKLMAEHO_01737	NABABHHC_02154	NGDNHGDO_01379	BNADADGP_02947	DNHKFBIJ_00758	APNFPODL_00893	ODEGKIIL_00617	BFFJECJP_01377	LDNPNOCJ_03886	HMNBKDNO_00618	FIMPCLKD_00884	GNOIJLNC_01637	OPDODBMN_02134	KMIMLKCC_00597	MGJBCPGP_01593	BNLDLFLC_00860	EECBHJJD_02777	CCMBABFH_02840	IGHBLAGC_00167	AJGMILHN_02798	HKBNIMKO_01070	NBOKCOPJ_00618	PCHMLMIE_02632	AHALIGDO_01324	AGLCKAPL_00781	PMDEOAHF_00600	OFKPCACC_03845
group_10742		hypothetical protein	27	27	1	1	1222				371	371	371	GKLMAEHO_01395	NABABHHC_03005	NGDNHGDO_01141	BNADADGP_01101	DNHKFBIJ_01022	APNFPODL_01802	ODEGKIIL_00927	BFFJECJP_02839	LDNPNOCJ_00043	HMNBKDNO_00840	FIMPCLKD_01106	GNOIJLNC_02784	OPDODBMN_03276	KMIMLKCC_00121	MGJBCPGP_03401	BNLDLFLC_01633	EECBHJJD_03011	CCMBABFH_03085	IGHBLAGC_03230	AJGMILHN_03032	HKBNIMKO_03753	NBOKCOPJ_02817	PCHMLMIE_01982	AHALIGDO_01547	AGLCKAPL_01019	PMDEOAHF_00362	OFKPCACC_00521
group_10743		hypothetical protein	27	27	1	1	1342				908	908	908	GKLMAEHO_01315	NABABHHC_02924	NGDNHGDO_01056	BNADADGP_01199	DNHKFBIJ_01107	APNFPODL_01887	ODEGKIIL_01012	BFFJECJP_02918	LDNPNOCJ_00125	HMNBKDNO_00921	FIMPCLKD_01187	GNOIJLNC_02865	OPDODBMN_01318	KMIMLKCC_03876	MGJBCPGP_03501	BNLDLFLC_00249	EECBHJJD_03093	CCMBABFH_03167	IGHBLAGC_03316	AJGMILHN_03114	HKBNIMKO_03671	NBOKCOPJ_02736	PCHMLMIE_02062	AHALIGDO_01627	AGLCKAPL_01104	PMDEOAHF_00278	OFKPCACC_00435
group_10744		hypothetical protein	27	27	1	1	7314				488	488	488	GKLMAEHO_01765	NABABHHC_02127	NGDNHGDO_01405	BNADADGP_02975	DNHKFBIJ_00729	APNFPODL_00919	ODEGKIIL_00588	BFFJECJP_01404	LDNPNOCJ_03860	HMNBKDNO_00591	FIMPCLKD_00857	GNOIJLNC_01664	OPDODBMN_01728	KMIMLKCC_00571	MGJBCPGP_01695	BNLDLFLC_01104	EECBHJJD_02751	CCMBABFH_02814	IGHBLAGC_00138	AJGMILHN_02772	HKBNIMKO_01044	NBOKCOPJ_00591	PCHMLMIE_02605	AHALIGDO_01297	AGLCKAPL_00755	PMDEOAHF_00626	OFKPCACC_03818
cocE		Cocaine esterase	27	27	1	1	8645				1859	1859	1859	GKLMAEHO_01875	NABABHHC_02010	NGDNHGDO_01522	BNADADGP_03091	DNHKFBIJ_03879	APNFPODL_01033	ODEGKIIL_00479	BFFJECJP_03855	LDNPNOCJ_02413	HMNBKDNO_00474	FIMPCLKD_00740	GNOIJLNC_01781	OPDODBMN_03565	KMIMLKCC_00779	MGJBCPGP_03423	BNLDLFLC_00166	EECBHJJD_02640	CCMBABFH_02703	IGHBLAGC_01558	AJGMILHN_02660	HKBNIMKO_00576	NBOKCOPJ_00474	PCHMLMIE_01146	AHALIGDO_01180	AGLCKAPL_00639	PMDEOAHF_00743	OFKPCACC_02190
yhaP		putative protein YhaP	27	27	1	1	2802				1289	1289	1289	GKLMAEHO_03801	NABABHHC_01497	NGDNHGDO_03841	BNADADGP_02337	DNHKFBIJ_02636	APNFPODL_01983	ODEGKIIL_01494	BFFJECJP_03611	LDNPNOCJ_02690	HMNBKDNO_02764	FIMPCLKD_03410	GNOIJLNC_00610	OPDODBMN_01809	KMIMLKCC_00260	MGJBCPGP_00299	BNLDLFLC_02172	EECBHJJD_00788	CCMBABFH_00797	IGHBLAGC_03936	AJGMILHN_00789	HKBNIMKO_00708	NBOKCOPJ_01935	PCHMLMIE_02291	AHALIGDO_02687	AGLCKAPL_03185	PMDEOAHF_03843	OFKPCACC_02855
group_10747		hypothetical protein	27	27	1	1	2214				587	587	587	GKLMAEHO_00084	NABABHHC_01739	NGDNHGDO_02244	BNADADGP_03918	DNHKFBIJ_02890	APNFPODL_02399	ODEGKIIL_01749	BFFJECJP_03396	LDNPNOCJ_03056	HMNBKDNO_03006	FIMPCLKD_03652	GNOIJLNC_00898	OPDODBMN_02013	KMIMLKCC_03696	MGJBCPGP_00395	BNLDLFLC_03238	EECBHJJD_00449	CCMBABFH_00450	IGHBLAGC_00972	AJGMILHN_00450	HKBNIMKO_03232	NBOKCOPJ_01692	PCHMLMIE_01690	AHALIGDO_02929	AGLCKAPL_03433	PMDEOAHF_03451	OFKPCACC_02596
group_10748		hypothetical protein	27	27	1	1	1773				1832	1832	1832	GKLMAEHO_01058	NABABHHC_02680	NGDNHGDO_00795	BNADADGP_01482	DNHKFBIJ_01441	APNFPODL_01463	ODEGKIIL_02961	BFFJECJP_00373	LDNPNOCJ_00372	HMNBKDNO_01161	FIMPCLKD_01428	GNOIJLNC_03106	OPDODBMN_02526	KMIMLKCC_03590	MGJBCPGP_00583	BNLDLFLC_01217	EECBHJJD_03342	CCMBABFH_03417	IGHBLAGC_00374	AJGMILHN_03365	HKBNIMKO_01514	NBOKCOPJ_02495	PCHMLMIE_01321	AHALIGDO_01868	AGLCKAPL_03096	PMDEOAHF_00034	OFKPCACC_00188
cpoB_3		hypothetical protein	27	27	1	1	7651				689	689	689	GKLMAEHO_02446	NABABHHC_00456	NGDNHGDO_03692	BNADADGP_00867	DNHKFBIJ_00638	APNFPODL_03330	ODEGKIIL_02545	BFFJECJP_01496	LDNPNOCJ_01876	HMNBKDNO_03633	FIMPCLKD_03309	GNOIJLNC_02638	OPDODBMN_02277	KMIMLKCC_01075	MGJBCPGP_02386	BNLDLFLC_00387	EECBHJJD_02099	CCMBABFH_02118	IGHBLAGC_02094	AJGMILHN_02113	HKBNIMKO_01361	NBOKCOPJ_01425	PCHMLMIE_02161	AHALIGDO_02586	AGLCKAPL_02442	PMDEOAHF_02618	OFKPCACC_03475
pgk		Phosphoglycerate kinase	27	27	1	1	5858				1190	1190	1190	GKLMAEHO_02612	NABABHHC_00296	NGDNHGDO_03524	BNADADGP_00109	DNHKFBIJ_00450	APNFPODL_00755	ODEGKIIL_02377	BFFJECJP_02125	LDNPNOCJ_01704	HMNBKDNO_03474	FIMPCLKD_03150	GNOIJLNC_02479	OPDODBMN_02809	KMIMLKCC_02537	MGJBCPGP_01786	BNLDLFLC_03604	EECBHJJD_01927	CCMBABFH_01946	IGHBLAGC_02253	AJGMILHN_01940	HKBNIMKO_00119	NBOKCOPJ_01266	PCHMLMIE_02784	AHALIGDO_02409	AGLCKAPL_02274	PMDEOAHF_02451	OFKPCACC_00729
group_10751		hypothetical protein	27	27	1	1	9220				368	368	368	GKLMAEHO_02809	NABABHHC_01107	NGDNHGDO_03358	BNADADGP_00314	DNHKFBIJ_00283	APNFPODL_00591	ODEGKIIL_02196	BFFJECJP_01966	LDNPNOCJ_01543	HMNBKDNO_03309	FIMPCLKD_02985	GNOIJLNC_02314	OPDODBMN_02970	KMIMLKCC_02241	MGJBCPGP_00501	BNLDLFLC_01405	EECBHJJD_01766	CCMBABFH_01785	IGHBLAGC_02418	AJGMILHN_01776	HKBNIMKO_00280	NBOKCOPJ_01101	PCHMLMIE_02944	AHALIGDO_02228	AGLCKAPL_02108	PMDEOAHF_02285	OFKPCACC_00903
group_10752		hypothetical protein	27	27	1	1	2117			Hypothetical protein with no hits to refseq/uniprot/clusters/cdd/tigrfams/pfam overlapping another protein with hits	998	1010	1000	GKLMAEHO_00163	NABABHHC_01818	NGDNHGDO_02096	BNADADGP_03996	DNHKFBIJ_02964	APNFPODL_02324	ODEGKIIL_01823	BFFJECJP_03472	LDNPNOCJ_03132	HMNBKDNO_03085	FIMPCLKD_03731	GNOIJLNC_04028	OPDODBMN_00263	KMIMLKCC_00236	MGJBCPGP_00112	BNLDLFLC_00833	EECBHJJD_00373	CCMBABFH_00374	IGHBLAGC_00889	AJGMILHN_00374	HKBNIMKO_01416	NBOKCOPJ_01569	PCHMLMIE_01613	AHALIGDO_03007	AGLCKAPL_03581	PMDEOAHF_03303	OFKPCACC_03338
uxaA		Altronate dehydratase	27	27	1	1	9651				1637	1649	1637	GKLMAEHO_03056	NABABHHC_01354	NGDNHGDO_03101	BNADADGP_00562	DNHKFBIJ_00023	APNFPODL_02876	ODEGKIIL_01937	BFFJECJP_01728	LDNPNOCJ_01286	HMNBKDNO_03844	FIMPCLKD_03844	GNOIJLNC_01343	OPDODBMN_01506	KMIMLKCC_00021	MGJBCPGP_00019	BNLDLFLC_02753	EECBHJJD_01510	CCMBABFH_01528	IGHBLAGC_02696	AJGMILHN_01518	HKBNIMKO_02214	NBOKCOPJ_00854	PCHMLMIE_03180	AHALIGDO_01978	AGLCKAPL_03813	PMDEOAHF_02028	OFKPCACC_03303
leuC		3-isopropylmalate dehydratase large subunit	27	27	1	1	2147				1382	1406	1401	GKLMAEHO_00144	NABABHHC_01799	NGDNHGDO_02185	BNADADGP_03977	DNHKFBIJ_02947	APNFPODL_02342	ODEGKIIL_01806	BFFJECJP_03453	LDNPNOCJ_03113	HMNBKDNO_03066	FIMPCLKD_03712	GNOIJLNC_00958	OPDODBMN_03752	KMIMLKCC_03399	MGJBCPGP_03283	BNLDLFLC_03199	EECBHJJD_00392	CCMBABFH_00393	IGHBLAGC_00910	AJGMILHN_00393	HKBNIMKO_03289	NBOKCOPJ_01588	PCHMLMIE_01632	AHALIGDO_02989	AGLCKAPL_03492	PMDEOAHF_03392	OFKPCACC_02536
group_10755		hypothetical protein	27	27	1	1	1770				401	407	406	GKLMAEHO_01061	NABABHHC_02683	NGDNHGDO_00798	BNADADGP_01479	DNHKFBIJ_01438	APNFPODL_01466	ODEGKIIL_02964	BFFJECJP_00370	LDNPNOCJ_00369	HMNBKDNO_01158	FIMPCLKD_01425	GNOIJLNC_03103	OPDODBMN_02523	KMIMLKCC_03593	MGJBCPGP_00586	BNLDLFLC_01214	EECBHJJD_03339	CCMBABFH_03414	IGHBLAGC_00377	AJGMILHN_03362	HKBNIMKO_01511	NBOKCOPJ_02498	PCHMLMIE_01324	AHALIGDO_01865	AGLCKAPL_03099	PMDEOAHF_00037	OFKPCACC_00191
group_10756		hypothetical protein	27	27	1	1	8398				2360	2360	2360	GKLMAEHO_02063	NABABHHC_03609	NGDNHGDO_01707	BNADADGP_03276	DNHKFBIJ_03707	APNFPODL_01207	ODEGKIIL_00306	BFFJECJP_03245	LDNPNOCJ_02232	HMNBKDNO_00292	FIMPCLKD_02305	GNOIJLNC_01963	OPDODBMN_01584	KMIMLKCC_03619	MGJBCPGP_02835	BNLDLFLC_02929	EECBHJJD_02459	CCMBABFH_02478	IGHBLAGC_01740	AJGMILHN_02477	HKBNIMKO_02548	NBOKCOPJ_00292	PCHMLMIE_00959	AHALIGDO_01011	AGLCKAPL_00454	PMDEOAHF_00929	OFKPCACC_01988
kdpC		Potassium-transporting ATPase KdpC subunit	27	27	1	1	1227				566	566	566	GKLMAEHO_01390	NABABHHC_03000	NGDNHGDO_01136	BNADADGP_01106	DNHKFBIJ_01027	APNFPODL_01807	ODEGKIIL_00932	BFFJECJP_02844	LDNPNOCJ_00048	HMNBKDNO_00845	FIMPCLKD_01111	GNOIJLNC_02789	OPDODBMN_03281	KMIMLKCC_00116	MGJBCPGP_03396	BNLDLFLC_01628	EECBHJJD_03016	CCMBABFH_03090	IGHBLAGC_03235	AJGMILHN_03037	HKBNIMKO_03748	NBOKCOPJ_02812	PCHMLMIE_01987	AHALIGDO_01552	AGLCKAPL_01024	PMDEOAHF_00357	OFKPCACC_00515
group_10758		Asp/Glu-specific dipeptidyl-peptidase	27	27	1	1	1220				2135	2135	2135	GKLMAEHO_01397	NABABHHC_03007	NGDNHGDO_01143	BNADADGP_01099	DNHKFBIJ_01020	APNFPODL_01800	ODEGKIIL_00925	BFFJECJP_02837	LDNPNOCJ_00041	HMNBKDNO_00838	FIMPCLKD_01104	GNOIJLNC_02782	OPDODBMN_03274	KMIMLKCC_00123	MGJBCPGP_03403	BNLDLFLC_01635	EECBHJJD_03009	CCMBABFH_03083	IGHBLAGC_03228	AJGMILHN_03030	HKBNIMKO_03755	NBOKCOPJ_02819	PCHMLMIE_01980	AHALIGDO_01545	AGLCKAPL_01017	PMDEOAHF_00364	OFKPCACC_00523
group_10759		hypothetical protein	27	27	1	1	5204				1592	1592	1592	GKLMAEHO_00949	NABABHHC_02503	NGDNHGDO_00710	BNADADGP_01569	DNHKFBIJ_01553	APNFPODL_01354	ODEGKIIL_02792	BFFJECJP_00460	LDNPNOCJ_00483	HMNBKDNO_01288	FIMPCLKD_01555	GNOIJLNC_03233	OPDODBMN_03553	KMIMLKCC_00201	MGJBCPGP_00156	BNLDLFLC_02205	EECBHJJD_03453	CCMBABFH_03528	IGHBLAGC_04055	AJGMILHN_03476	HKBNIMKO_01625	NBOKCOPJ_02369	PCHMLMIE_01236	AHALIGDO_00697	AGLCKAPL_03012	PMDEOAHF_01296	OFKPCACC_00068
group_10760		hypothetical protein	27	27	1	1	8399				578	578	578	GKLMAEHO_02062	NABABHHC_03610	NGDNHGDO_01706	BNADADGP_03275	DNHKFBIJ_03708	APNFPODL_01206	ODEGKIIL_00307	BFFJECJP_03246	LDNPNOCJ_02233	HMNBKDNO_00293	FIMPCLKD_02304	GNOIJLNC_01962	OPDODBMN_01585	KMIMLKCC_03620	MGJBCPGP_02834	BNLDLFLC_02928	EECBHJJD_02460	CCMBABFH_02479	IGHBLAGC_01739	AJGMILHN_02478	HKBNIMKO_02547	NBOKCOPJ_00293	PCHMLMIE_00960	AHALIGDO_01012	AGLCKAPL_00455	PMDEOAHF_00928	OFKPCACC_01989
hemC		Porphobilinogen deaminase	27	27	1	1	5991				902	902	902	GKLMAEHO_02697	NABABHHC_00997	NGDNHGDO_03463	BNADADGP_00208	DNHKFBIJ_00393	APNFPODL_00701	ODEGKIIL_02306	BFFJECJP_02072	LDNPNOCJ_01651	HMNBKDNO_03419	FIMPCLKD_03095	GNOIJLNC_02424	OPDODBMN_02862	KMIMLKCC_02724	MGJBCPGP_00668	BNLDLFLC_01513	EECBHJJD_01874	CCMBABFH_01893	IGHBLAGC_02308	AJGMILHN_01886	HKBNIMKO_00172	NBOKCOPJ_01211	PCHMLMIE_02837	AHALIGDO_02339	AGLCKAPL_02213	PMDEOAHF_02390	OFKPCACC_00791
group_10762		Beta-glucosidase BoGH3A	27	27	1	1	1219				2261	2261	2261	GKLMAEHO_01398	NABABHHC_03008	NGDNHGDO_01144	BNADADGP_01098	DNHKFBIJ_01019	APNFPODL_01799	ODEGKIIL_00924	BFFJECJP_02836	LDNPNOCJ_00040	HMNBKDNO_00837	FIMPCLKD_01103	GNOIJLNC_02781	OPDODBMN_03273	KMIMLKCC_00124	MGJBCPGP_03404	BNLDLFLC_01636	EECBHJJD_03008	CCMBABFH_03082	IGHBLAGC_03227	AJGMILHN_03029	HKBNIMKO_03756	NBOKCOPJ_02820	PCHMLMIE_01979	AHALIGDO_01544	AGLCKAPL_01016	PMDEOAHF_00365	OFKPCACC_00524
group_10763		hypothetical protein	27	27	1	1	4733				1937	1937	1937	GKLMAEHO_03161	NABABHHC_03128	NGDNHGDO_02976	BNADADGP_03695	DNHKFBIJ_04034	APNFPODL_03522	ODEGKIIL_04085	BFFJECJP_00998	LDNPNOCJ_03738	HMNBKDNO_03768	FIMPCLKD_02796	GNOIJLNC_01049	OPDODBMN_03148	KMIMLKCC_02824	MGJBCPGP_00968	BNLDLFLC_03367	EECBHJJD_01397	CCMBABFH_01409	IGHBLAGC_02811	AJGMILHN_01405	HKBNIMKO_03860	NBOKCOPJ_03432	PCHMLMIE_03285	AHALIGDO_03714	AGLCKAPL_00103	PMDEOAHF_03741	OFKPCACC_02477
hutI		Imidazolonepropionase	27	27	1	1	7871				1223	1223	1223	GKLMAEHO_02265	NABABHHC_03435	NGDNHGDO_01886	BNADADGP_03453	DNHKFBIJ_03525	APNFPODL_02580	ODEGKIIL_00126	BFFJECJP_03075	LDNPNOCJ_02050	HMNBKDNO_00118	FIMPCLKD_02479	GNOIJLNC_02137	OPDODBMN_02649	KMIMLKCC_01876	MGJBCPGP_02421	BNLDLFLC_02236	EECBHJJD_02278	CCMBABFH_02296	IGHBLAGC_01916	AJGMILHN_02295	HKBNIMKO_02730	NBOKCOPJ_00118	PCHMLMIE_00788	AHALIGDO_00833	AGLCKAPL_00275	PMDEOAHF_01108	OFKPCACC_01801
nadK		NAD kinase	27	27	1	1	9136				860	860	860	GKLMAEHO_02733	NABABHHC_01035	NGDNHGDO_03429	BNADADGP_00243	DNHKFBIJ_00357	APNFPODL_00665	ODEGKIIL_02270	BFFJECJP_02038	LDNPNOCJ_01615	HMNBKDNO_03381	FIMPCLKD_03057	GNOIJLNC_02386	OPDODBMN_02898	KMIMLKCC_02760	MGJBCPGP_00704	BNLDLFLC_01477	EECBHJJD_01838	CCMBABFH_01857	IGHBLAGC_02346	AJGMILHN_01849	HKBNIMKO_00208	NBOKCOPJ_01173	PCHMLMIE_02872	AHALIGDO_02301	AGLCKAPL_02179	PMDEOAHF_02356	OFKPCACC_00828
kinB		Alginate biosynthesis sensor protein KinB	27	27	1	1	1224				1721	1721	1721	GKLMAEHO_01393	NABABHHC_03003	NGDNHGDO_01139	BNADADGP_01103	DNHKFBIJ_01024	APNFPODL_01804	ODEGKIIL_00929	BFFJECJP_02841	LDNPNOCJ_00045	HMNBKDNO_00842	FIMPCLKD_01108	GNOIJLNC_02786	OPDODBMN_03278	KMIMLKCC_00119	MGJBCPGP_03399	BNLDLFLC_01631	EECBHJJD_03013	CCMBABFH_03087	IGHBLAGC_03232	AJGMILHN_03034	HKBNIMKO_03751	NBOKCOPJ_02815	PCHMLMIE_01984	AHALIGDO_01549	AGLCKAPL_01021	PMDEOAHF_00360	OFKPCACC_00519
bacC		Dihydroanticapsin 7-dehydrogenase	27	27	1	1	9646				779	779	779	GKLMAEHO_03061	NABABHHC_01359	NGDNHGDO_03096	BNADADGP_00567	DNHKFBIJ_00018	APNFPODL_02871	ODEGKIIL_01932	BFFJECJP_01723	LDNPNOCJ_01281	HMNBKDNO_03839	FIMPCLKD_03839	GNOIJLNC_01348	OPDODBMN_01501	KMIMLKCC_00026	MGJBCPGP_00024	BNLDLFLC_02748	EECBHJJD_01505	CCMBABFH_01523	IGHBLAGC_02701	AJGMILHN_01513	HKBNIMKO_02219	NBOKCOPJ_00849	PCHMLMIE_03185	AHALIGDO_01973	AGLCKAPL_03818	PMDEOAHF_02023	OFKPCACC_03308
group_10768		hypothetical protein	27	27	1	1	824				641	641	641	GKLMAEHO_01574	NABABHHC_02323	NGDNHGDO_01188	BNADADGP_01054	DNHKFBIJ_00938	APNFPODL_01747	ODEGKIIL_00814	BFFJECJP_02757	LDNPNOCJ_03539	HMNBKDNO_00786	FIMPCLKD_01052	GNOIJLNC_01468	OPDODBMN_01551	KMIMLKCC_02560	MGJBCPGP_02993	BNLDLFLC_02710	EECBHJJD_02954	CCMBABFH_03028	IGHBLAGC_03176	AJGMILHN_02975	HKBNIMKO_01882	NBOKCOPJ_00815	PCHMLMIE_00537	AHALIGDO_01493	AGLCKAPL_00972	PMDEOAHF_00409	OFKPCACC_00571
oprM_4		Outer membrane protein OprM	27	27	1	1	8228				1412	1412	1412	GKLMAEHO_02186	NABABHHC_03493	NGDNHGDO_01827	BNADADGP_03395	DNHKFBIJ_03585	APNFPODL_02639	ODEGKIIL_00185	BFFJECJP_03134	LDNPNOCJ_02110	HMNBKDNO_00176	FIMPCLKD_02421	GNOIJLNC_02079	OPDODBMN_00991	KMIMLKCC_02657	MGJBCPGP_02746	BNLDLFLC_01909	EECBHJJD_02337	CCMBABFH_02356	IGHBLAGC_01857	AJGMILHN_02354	HKBNIMKO_02670	NBOKCOPJ_00176	PCHMLMIE_00848	AHALIGDO_00891	AGLCKAPL_00334	PMDEOAHF_01049	OFKPCACC_01862
group_10770		hypothetical protein	27	27	1	1	1223				644	644	644	GKLMAEHO_01394	NABABHHC_03004	NGDNHGDO_01140	BNADADGP_01102	DNHKFBIJ_01023	APNFPODL_01803	ODEGKIIL_00928	BFFJECJP_02840	LDNPNOCJ_00044	HMNBKDNO_00841	FIMPCLKD_01107	GNOIJLNC_02785	OPDODBMN_03277	KMIMLKCC_00120	MGJBCPGP_03400	BNLDLFLC_01632	EECBHJJD_03012	CCMBABFH_03086	IGHBLAGC_03231	AJGMILHN_03033	HKBNIMKO_03752	NBOKCOPJ_02816	PCHMLMIE_01983	AHALIGDO_01548	AGLCKAPL_01020	PMDEOAHF_00361	OFKPCACC_00520
mutS_2		DNA mismatch repair protein MutS	27	27	1	1	7640				2588	2588	2588	GKLMAEHO_02455	NABABHHC_00447	NGDNHGDO_03683	BNADADGP_00877	DNHKFBIJ_00628	APNFPODL_03339	ODEGKIIL_02535	BFFJECJP_01487	LDNPNOCJ_01865	HMNBKDNO_03624	FIMPCLKD_03300	GNOIJLNC_02629	OPDODBMN_02266	KMIMLKCC_01064	MGJBCPGP_02375	BNLDLFLC_00376	EECBHJJD_02088	CCMBABFH_02107	IGHBLAGC_02103	AJGMILHN_02102	HKBNIMKO_01350	NBOKCOPJ_01416	PCHMLMIE_02152	AHALIGDO_02577	AGLCKAPL_02433	PMDEOAHF_02609	OFKPCACC_03466
mltG		Endolytic murein transglycosylase	27	27	1	1	2229				1025	1025	1025	GKLMAEHO_00072	NABABHHC_01727	NGDNHGDO_02256	BNADADGP_03906	DNHKFBIJ_02878	APNFPODL_02411	ODEGKIIL_01737	BFFJECJP_03384	LDNPNOCJ_03044	HMNBKDNO_02994	FIMPCLKD_03640	GNOIJLNC_00886	OPDODBMN_02025	KMIMLKCC_03684	MGJBCPGP_00383	BNLDLFLC_02583	EECBHJJD_00461	CCMBABFH_00462	IGHBLAGC_00984	AJGMILHN_00462	HKBNIMKO_03220	NBOKCOPJ_01704	PCHMLMIE_01702	AHALIGDO_02917	AGLCKAPL_03421	PMDEOAHF_03463	OFKPCACC_02608
kdsD		Arabinose 5-phosphate isomerase KdsD	27	27	1	1	2176				959	959	959	GKLMAEHO_00119	NABABHHC_01772	NGDNHGDO_02212	BNADADGP_03950	DNHKFBIJ_02922	APNFPODL_02367	ODEGKIIL_01781	BFFJECJP_03428	LDNPNOCJ_03088	HMNBKDNO_03039	FIMPCLKD_03685	GNOIJLNC_00931	OPDODBMN_00486	KMIMLKCC_03728	MGJBCPGP_03862	BNLDLFLC_00088	EECBHJJD_00417	CCMBABFH_00418	IGHBLAGC_00938	AJGMILHN_00418	HKBNIMKO_03264	NBOKCOPJ_01615	PCHMLMIE_01658	AHALIGDO_02962	AGLCKAPL_03465	PMDEOAHF_03419	OFKPCACC_02562
pyrE		Orotate phosphoribosyltransferase	27	27	1	1	8633				1361	1361	1361	GKLMAEHO_01887	NABABHHC_01999	NGDNHGDO_01533	BNADADGP_03102	DNHKFBIJ_03870	APNFPODL_01042	ODEGKIIL_00470	BFFJECJP_03866	LDNPNOCJ_02404	HMNBKDNO_00463	FIMPCLKD_00729	GNOIJLNC_01792	OPDODBMN_03574	KMIMLKCC_00788	MGJBCPGP_03432	BNLDLFLC_00157	EECBHJJD_02631	CCMBABFH_02694	IGHBLAGC_01569	AJGMILHN_02651	HKBNIMKO_00567	NBOKCOPJ_00463	PCHMLMIE_01135	AHALIGDO_01169	AGLCKAPL_00628	PMDEOAHF_00754	OFKPCACC_02181
ramB		HTH-type transcriptional regulator RamB	27	27	1	1	8521				1505	1505	1505	GKLMAEHO_01957	NABABHHC_01920	NGDNHGDO_01603	BNADADGP_03171	DNHKFBIJ_03799	APNFPODL_01115	ODEGKIIL_00398	BFFJECJP_03941	LDNPNOCJ_02325	HMNBKDNO_00393	FIMPCLKD_00659	GNOIJLNC_01862	OPDODBMN_01930	KMIMLKCC_02889	MGJBCPGP_02470	BNLDLFLC_01018	EECBHJJD_02552	CCMBABFH_02615	IGHBLAGC_01639	AJGMILHN_02570	HKBNIMKO_02455	NBOKCOPJ_00393	PCHMLMIE_01063	AHALIGDO_01099	AGLCKAPL_00558	PMDEOAHF_00824	OFKPCACC_02088
group_10776		hypothetical protein	27	27	1	1	9604				944	944	944	GKLMAEHO_03031	NABABHHC_01326	NGDNHGDO_03125	BNADADGP_00534	DNHKFBIJ_00049	APNFPODL_02902	ODEGKIIL_01963	BFFJECJP_01753	LDNPNOCJ_01312	HMNBKDNO_03872	FIMPCLKD_03872	GNOIJLNC_01315	OPDODBMN_01899	KMIMLKCC_01479	MGJBCPGP_02865	BNLDLFLC_02779	EECBHJJD_01536	CCMBABFH_01554	IGHBLAGC_02667	AJGMILHN_01546	HKBNIMKO_02188	NBOKCOPJ_00882	PCHMLMIE_03155	AHALIGDO_02006	AGLCKAPL_03789	PMDEOAHF_02052	OFKPCACC_03270
group_10777		hypothetical protein	27	27	1	1	5824				2240	2240	2240	GKLMAEHO_02583	NABABHHC_00323	NGDNHGDO_03555	BNADADGP_00082	DNHKFBIJ_00479	APNFPODL_00784	ODEGKIIL_02406	BFFJECJP_02155	LDNPNOCJ_01733	HMNBKDNO_03501	FIMPCLKD_03177	GNOIJLNC_02506	OPDODBMN_00749	KMIMLKCC_00418	MGJBCPGP_03313	BNLDLFLC_00172	EECBHJJD_01956	CCMBABFH_01975	IGHBLAGC_02226	AJGMILHN_01969	HKBNIMKO_00090	NBOKCOPJ_01293	PCHMLMIE_02753	AHALIGDO_02437	AGLCKAPL_02305	PMDEOAHF_02481	OFKPCACC_00701
yedA_1		putative inner membrane transporter YedA	27	27	1	1	4210				1001	1001	1001	GKLMAEHO_00766	NABABHHC_00049	NGDNHGDO_00530	BNADADGP_01752	DNHKFBIJ_01749	APNFPODL_00134	ODEGKIIL_03333	BFFJECJP_00634	LDNPNOCJ_00682	HMNBKDNO_01472	FIMPCLKD_00048	GNOIJLNC_03417	OPDODBMN_03204	KMIMLKCC_01438	MGJBCPGP_01390	BNLDLFLC_02010	EECBHJJD_03654	CCMBABFH_03727	IGHBLAGC_03012	AJGMILHN_03676	HKBNIMKO_01823	NBOKCOPJ_02184	PCHMLMIE_00163	AHALIGDO_00506	AGLCKAPL_02832	PMDEOAHF_01476	OFKPCACC_01477
ziaA		Zinc-transporting ATPase	27	27	1	1	1239				1973	1985	1984	GKLMAEHO_01385	NABABHHC_02993	NGDNHGDO_01129	BNADADGP_01113	DNHKFBIJ_01034	APNFPODL_01814	ODEGKIIL_00939	BFFJECJP_02849	LDNPNOCJ_00055	HMNBKDNO_00852	FIMPCLKD_01118	GNOIJLNC_02796	OPDODBMN_02491	KMIMLKCC_01945	MGJBCPGP_02646	BNLDLFLC_01162	EECBHJJD_03023	CCMBABFH_03097	IGHBLAGC_03242	AJGMILHN_03044	HKBNIMKO_03741	NBOKCOPJ_02805	PCHMLMIE_01992	AHALIGDO_01559	AGLCKAPL_01031	PMDEOAHF_00350	OFKPCACC_00509
group_10780		hypothetical protein	27	27	1	1	2178				1649	1649	1649	GKLMAEHO_00117	NABABHHC_01770	NGDNHGDO_02214	BNADADGP_03948	DNHKFBIJ_02920	APNFPODL_02369	ODEGKIIL_01779	BFFJECJP_03426	LDNPNOCJ_03086	HMNBKDNO_03037	FIMPCLKD_03683	GNOIJLNC_00929	OPDODBMN_00484	KMIMLKCC_03726	MGJBCPGP_03864	BNLDLFLC_00090	EECBHJJD_00419	CCMBABFH_00420	IGHBLAGC_00940	AJGMILHN_00420	HKBNIMKO_03262	NBOKCOPJ_01617	PCHMLMIE_01660	AHALIGDO_02960	AGLCKAPL_03463	PMDEOAHF_03421	OFKPCACC_02564
rpsH		30S ribosomal protein S8	27	27	1	1	9562				398	398	398	GKLMAEHO_02996	NABABHHC_01292	NGDNHGDO_03157	BNADADGP_00503	DNHKFBIJ_00090	APNFPODL_02942	ODEGKIIL_02004	BFFJECJP_01785	LDNPNOCJ_01353	HMNBKDNO_03906	FIMPCLKD_03906	GNOIJLNC_01281	OPDODBMN_01970	KMIMLKCC_01520	MGJBCPGP_00994	BNLDLFLC_01752	EECBHJJD_01577	CCMBABFH_01595	IGHBLAGC_02633	AJGMILHN_01587	HKBNIMKO_00405	NBOKCOPJ_00916	PCHMLMIE_03123	AHALIGDO_02040	AGLCKAPL_03757	PMDEOAHF_02084	OFKPCACC_03236
yabJ		2-iminobutanoate/2-iminopropanoate deaminase	27	27	1	1	9499				380	380	380	GKLMAEHO_02942	NABABHHC_01240	NGDNHGDO_03214	BNADADGP_00448	DNHKFBIJ_00143	APNFPODL_02997	ODEGKIIL_02057	BFFJECJP_01838	LDNPNOCJ_01407	HMNBKDNO_03958	FIMPCLKD_03958	GNOIJLNC_01229	OPDODBMN_01061	KMIMLKCC_01657	MGJBCPGP_00267	BNLDLFLC_01699	EECBHJJD_01631	CCMBABFH_01649	IGHBLAGC_02580	AJGMILHN_01641	HKBNIMKO_00459	NBOKCOPJ_00968	PCHMLMIE_03071	AHALIGDO_02091	AGLCKAPL_03700	PMDEOAHF_02142	OFKPCACC_03183
allB		Allantoinase	27	27	1	1	4724				1334	1334	1334	GKLMAEHO_03156	NABABHHC_03123	NGDNHGDO_02981	BNADADGP_03700	DNHKFBIJ_04029	APNFPODL_03517	ODEGKIIL_04090	BFFJECJP_01004	LDNPNOCJ_03743	HMNBKDNO_03761	FIMPCLKD_02733	GNOIJLNC_01054	OPDODBMN_03153	KMIMLKCC_02830	MGJBCPGP_02898	BNLDLFLC_03362	EECBHJJD_01402	CCMBABFH_01415	IGHBLAGC_02803	AJGMILHN_01410	HKBNIMKO_03855	NBOKCOPJ_03437	PCHMLMIE_03291	AHALIGDO_03709	AGLCKAPL_00098	PMDEOAHF_03736	OFKPCACC_02472
group_10784		hypothetical protein	27	27	1	1	1424				818	833	818	GKLMAEHO_01254	NABABHHC_02864	NGDNHGDO_00994	BNADADGP_01258	DNHKFBIJ_01169	APNFPODL_01648	ODEGKIIL_03292	BFFJECJP_00187	LDNPNOCJ_00189	HMNBKDNO_00981	FIMPCLKD_01247	GNOIJLNC_02925	OPDODBMN_01574	KMIMLKCC_03815	MGJBCPGP_03732	BNLDLFLC_00546	EECBHJJD_03158	CCMBABFH_03231	IGHBLAGC_03379	AJGMILHN_03180	HKBNIMKO_00799	NBOKCOPJ_02676	PCHMLMIE_01504	AHALIGDO_01687	AGLCKAPL_01166	PMDEOAHF_00216	OFKPCACC_00373
mfd		Transcription-repair-coupling factor	27	27	1	1	9437				3290	3356	3332	GKLMAEHO_02898	NABABHHC_01192	NGDNHGDO_03263	BNADADGP_00400	DNHKFBIJ_00196	APNFPODL_00504	ODEGKIIL_02109	BFFJECJP_01880	LDNPNOCJ_01457	HMNBKDNO_03224	FIMPCLKD_02899	GNOIJLNC_01157	OPDODBMN_03056	KMIMLKCC_02061	MGJBCPGP_02102	BNLDLFLC_01320	EECBHJJD_01680	CCMBABFH_01698	IGHBLAGC_02504	AJGMILHN_01690	HKBNIMKO_00366	NBOKCOPJ_01016	PCHMLMIE_03029	AHALIGDO_02142	AGLCKAPL_02013	PMDEOAHF_02190	OFKPCACC_03136
group_10786		hypothetical protein	27	27	1	1	9170				611	611	611	GKLMAEHO_02765	NABABHHC_01067	NGDNHGDO_03397	BNADADGP_00275	DNHKFBIJ_00325	APNFPODL_00632	ODEGKIIL_02238	BFFJECJP_02006	LDNPNOCJ_01583	HMNBKDNO_03349	FIMPCLKD_03025	GNOIJLNC_02354	OPDODBMN_02930	KMIMLKCC_02281	MGJBCPGP_00541	BNLDLFLC_01445	EECBHJJD_01806	CCMBABFH_01825	IGHBLAGC_02378	AJGMILHN_01817	HKBNIMKO_00240	NBOKCOPJ_01141	PCHMLMIE_02904	AHALIGDO_02268	AGLCKAPL_02147	PMDEOAHF_02324	OFKPCACC_00859
group_10787		hypothetical protein	27	27	1	1	8297				386	386	386	GKLMAEHO_02123	NABABHHC_03554	NGDNHGDO_01767	BNADADGP_03335	DNHKFBIJ_03646	APNFPODL_01262	ODEGKIIL_00246	BFFJECJP_03197	LDNPNOCJ_02171	HMNBKDNO_00237	FIMPCLKD_02360	GNOIJLNC_02018	OPDODBMN_00930	KMIMLKCC_01765	MGJBCPGP_02792	BNLDLFLC_01848	EECBHJJD_02398	CCMBABFH_02417	IGHBLAGC_01796	AJGMILHN_02416	HKBNIMKO_02609	NBOKCOPJ_00237	PCHMLMIE_00911	AHALIGDO_00951	AGLCKAPL_00394	PMDEOAHF_00989	OFKPCACC_01928
hutG_2		Formimidoylglutamase	27	27	1	1	7704				1079	1079	1079	GKLMAEHO_02398	NABABHHC_00504	NGDNHGDO_03740	BNADADGP_00819	DNHKFBIJ_00687	APNFPODL_03282	ODEGKIIL_02594	BFFJECJP_01544	LDNPNOCJ_01924	HMNBKDNO_03681	FIMPCLKD_03357	GNOIJLNC_02686	OPDODBMN_02325	KMIMLKCC_01123	MGJBCPGP_03082	BNLDLFLC_00435	EECBHJJD_02147	CCMBABFH_02166	IGHBLAGC_02046	AJGMILHN_02161	HKBNIMKO_01409	NBOKCOPJ_01473	PCHMLMIE_02209	AHALIGDO_02634	AGLCKAPL_02490	PMDEOAHF_02666	OFKPCACC_03523
mmgC_2		Acyl-CoA dehydrogenase	27	27	1	1	6519				1178	1178	1178	GKLMAEHO_00406	NABABHHC_00702	NGDNHGDO_00189	BNADADGP_02185	DNHKFBIJ_02223	APNFPODL_03016	ODEGKIIL_03681	BFFJECJP_02425	LDNPNOCJ_01029	HMNBKDNO_02042	FIMPCLKD_00469	GNOIJLNC_03767	OPDODBMN_02700	KMIMLKCC_03420	MGJBCPGP_00075	BNLDLFLC_03638	EECBHJJD_00104	CCMBABFH_00104	IGHBLAGC_02995	AJGMILHN_00105	HKBNIMKO_03000	NBOKCOPJ_03134	PCHMLMIE_03545	AHALIGDO_00163	AGLCKAPL_01985	PMDEOAHF_01817	OFKPCACC_01120
yybR_3		putative HTH-type transcriptional regulator YybR	27	27	1	1	3114				341	341	341	GKLMAEHO_00046	NABABHHC_01703	NGDNHGDO_02280	BNADADGP_03883	DNHKFBIJ_02851	APNFPODL_02440	ODEGKIIL_01709	BFFJECJP_03360	LDNPNOCJ_03020	HMNBKDNO_02970	FIMPCLKD_03616	GNOIJLNC_00862	OPDODBMN_02049	KMIMLKCC_01573	MGJBCPGP_00909	BNLDLFLC_02560	EECBHJJD_00485	CCMBABFH_00486	IGHBLAGC_01009	AJGMILHN_00486	HKBNIMKO_03196	NBOKCOPJ_01728	PCHMLMIE_01726	AHALIGDO_02893	AGLCKAPL_03397	PMDEOAHF_03487	OFKPCACC_02632
psd		Phosphatidylserine decarboxylase proenzyme	27	27	1	1	7679				662	662	662	GKLMAEHO_02419	NABABHHC_00483	NGDNHGDO_03719	BNADADGP_00840	DNHKFBIJ_00665	APNFPODL_03303	ODEGKIIL_02572	BFFJECJP_01523	LDNPNOCJ_01903	HMNBKDNO_03660	FIMPCLKD_03336	GNOIJLNC_02665	OPDODBMN_02304	KMIMLKCC_01102	MGJBCPGP_03103	BNLDLFLC_00414	EECBHJJD_02126	CCMBABFH_02145	IGHBLAGC_02067	AJGMILHN_02140	HKBNIMKO_01388	NBOKCOPJ_01452	PCHMLMIE_02188	AHALIGDO_02613	AGLCKAPL_02469	PMDEOAHF_02645	OFKPCACC_03502
group_10792		hypothetical protein	27	27	1	1	7838				497	497	497	GKLMAEHO_02293	NABABHHC_03411	NGDNHGDO_01910	BNADADGP_03477	DNHKFBIJ_03502	APNFPODL_02557	ODEGKIIL_00103	BFFJECJP_03051	LDNPNOCJ_02027	HMNBKDNO_00094	FIMPCLKD_02503	GNOIJLNC_02161	OPDODBMN_02764	KMIMLKCC_01899	MGJBCPGP_00799	BNLDLFLC_02259	EECBHJJD_02254	CCMBABFH_02273	IGHBLAGC_01940	AJGMILHN_02271	HKBNIMKO_01307	NBOKCOPJ_00094	PCHMLMIE_00764	AHALIGDO_00809	AGLCKAPL_00251	PMDEOAHF_01132	OFKPCACC_01776
ribH		6,7-dimethyl-8-ribityllumazine synthase	27	27	1	1	7650				488	488	488	GKLMAEHO_02447	NABABHHC_00455	NGDNHGDO_03691	BNADADGP_00868	DNHKFBIJ_00637	APNFPODL_03331	ODEGKIIL_02544	BFFJECJP_01495	LDNPNOCJ_01875	HMNBKDNO_03632	FIMPCLKD_03308	GNOIJLNC_02637	OPDODBMN_02276	KMIMLKCC_01074	MGJBCPGP_02385	BNLDLFLC_00386	EECBHJJD_02098	CCMBABFH_02117	IGHBLAGC_02095	AJGMILHN_02112	HKBNIMKO_01360	NBOKCOPJ_01424	PCHMLMIE_02160	AHALIGDO_02585	AGLCKAPL_02441	PMDEOAHF_02617	OFKPCACC_03474
nfr1		NADH-dependent flavin reductase subunit 1	27	27	1	1	5196				533	533	533	GKLMAEHO_00943	NABABHHC_02497	NGDNHGDO_00704	BNADADGP_01575	DNHKFBIJ_01559	APNFPODL_01348	ODEGKIIL_02786	BFFJECJP_00466	LDNPNOCJ_00489	HMNBKDNO_01294	FIMPCLKD_01561	GNOIJLNC_03239	OPDODBMN_00651	KMIMLKCC_00822	MGJBCPGP_00728	BNLDLFLC_02199	EECBHJJD_03459	CCMBABFH_03534	IGHBLAGC_04049	AJGMILHN_03482	HKBNIMKO_01631	NBOKCOPJ_02363	PCHMLMIE_01230	AHALIGDO_00691	AGLCKAPL_03006	PMDEOAHF_01302	OFKPCACC_00062
groL		60 kDa chaperonin	27	27	1	1	8396				1625	1658	1627	GKLMAEHO_02065	NABABHHC_03607	NGDNHGDO_01709	BNADADGP_03278	DNHKFBIJ_03705	APNFPODL_01209	ODEGKIIL_00304	BFFJECJP_03242	LDNPNOCJ_02230	HMNBKDNO_00290	FIMPCLKD_02307	GNOIJLNC_01965	OPDODBMN_01582	KMIMLKCC_03617	MGJBCPGP_02837	BNLDLFLC_02931	EECBHJJD_02457	CCMBABFH_02476	IGHBLAGC_01742	AJGMILHN_02475	HKBNIMKO_02550	NBOKCOPJ_00290	PCHMLMIE_00956	AHALIGDO_01009	AGLCKAPL_00452	PMDEOAHF_00931	OFKPCACC_01986
cysD		Sulfate adenylyltransferase subunit 2	27	27	1	1	10133				911	911	911	GKLMAEHO_03376	NABABHHC_04113	NGDNHGDO_02773	BNADADGP_02768	DNHKFBIJ_03257	APNFPODL_02702	ODEGKIIL_03881	BFFJECJP_01584	LDNPNOCJ_03370	HMNBKDNO_02352	FIMPCLKD_02081	GNOIJLNC_00419	OPDODBMN_03079	KMIMLKCC_01814	MGJBCPGP_01939	BNLDLFLC_02881	EECBHJJD_01184	CCMBABFH_01194	IGHBLAGC_03511	AJGMILHN_01191	HKBNIMKO_01124	NBOKCOPJ_03827	PCHMLMIE_00466	AHALIGDO_03243	AGLCKAPL_01679	PMDEOAHF_03017	OFKPCACC_03635
group_10797		hypothetical protein	27	27	1	1	7866				674	674	674	GKLMAEHO_02270	NABABHHC_03430	NGDNHGDO_01891	BNADADGP_03458	DNHKFBIJ_03520	APNFPODL_02575	ODEGKIIL_00121	BFFJECJP_03070	LDNPNOCJ_02045	HMNBKDNO_00113	FIMPCLKD_02484	GNOIJLNC_02142	OPDODBMN_02654	KMIMLKCC_01881	MGJBCPGP_02416	BNLDLFLC_02241	EECBHJJD_02273	CCMBABFH_02291	IGHBLAGC_01921	AJGMILHN_02290	HKBNIMKO_02735	NBOKCOPJ_00113	PCHMLMIE_00783	AHALIGDO_00828	AGLCKAPL_00270	PMDEOAHF_01113	OFKPCACC_01796
group_10798		hypothetical protein	27	27	1	1	7330				1346	1346	1346	GKLMAEHO_01779	NABABHHC_02113	NGDNHGDO_01419	BNADADGP_02989	DNHKFBIJ_00715	APNFPODL_00933	ODEGKIIL_00574	BFFJECJP_01418	LDNPNOCJ_03846	HMNBKDNO_00577	FIMPCLKD_00843	GNOIJLNC_01678	OPDODBMN_01742	KMIMLKCC_00557	MGJBCPGP_01709	BNLDLFLC_01118	EECBHJJD_02737	CCMBABFH_02800	IGHBLAGC_01452	AJGMILHN_02758	HKBNIMKO_01030	NBOKCOPJ_00577	PCHMLMIE_02591	AHALIGDO_01283	AGLCKAPL_00741	PMDEOAHF_00640	OFKPCACC_03804
acdA_2		Acyl-CoA dehydrogenase	27	27	1	1	2140				1139	1139	1139	GKLMAEHO_00149	NABABHHC_01804	NGDNHGDO_02179	BNADADGP_03982	DNHKFBIJ_02952	APNFPODL_02337	ODEGKIIL_01811	BFFJECJP_03459	LDNPNOCJ_03118	HMNBKDNO_03071	FIMPCLKD_03717	GNOIJLNC_00963	OPDODBMN_03747	KMIMLKCC_03404	MGJBCPGP_00973	BNLDLFLC_00819	EECBHJJD_00387	CCMBABFH_00388	IGHBLAGC_00905	AJGMILHN_00388	HKBNIMKO_03294	NBOKCOPJ_01583	PCHMLMIE_01626	AHALIGDO_02994	AGLCKAPL_03498	PMDEOAHF_03386	OFKPCACC_03326
msrA		Peptide methionine sulfoxide reductase MsrA	27	27	1	1	8072				647	647	647	GKLMAEHO_02534	NABABHHC_00373	NGDNHGDO_03607	BNADADGP_00032	DNHKFBIJ_00531	APNFPODL_00836	ODEGKIIL_02458	BFFJECJP_02209	LDNPNOCJ_01785	HMNBKDNO_03551	FIMPCLKD_03227	GNOIJLNC_02556	OPDODBMN_03823	KMIMLKCC_02189	MGJBCPGP_03365	BNLDLFLC_02408	EECBHJJD_02008	CCMBABFH_02027	IGHBLAGC_02176	AJGMILHN_02021	HKBNIMKO_00038	NBOKCOPJ_01343	PCHMLMIE_02699	AHALIGDO_02487	AGLCKAPL_02357	PMDEOAHF_02533	OFKPCACC_00652
group_10801		(2E,6E)-farnesyl diphosphate synthase	27	27	1	1	1621				971	971	971	GKLMAEHO_01107	NABABHHC_02716	NGDNHGDO_00844	BNADADGP_01406	DNHKFBIJ_01322	APNFPODL_01496	ODEGKIIL_03076	BFFJECJP_00338	LDNPNOCJ_00337	HMNBKDNO_01129	FIMPCLKD_01395	GNOIJLNC_03073	OPDODBMN_00615	KMIMLKCC_03362	MGJBCPGP_03582	BNLDLFLC_01184	EECBHJJD_03307	CCMBABFH_03381	IGHBLAGC_00410	AJGMILHN_03329	HKBNIMKO_01973	NBOKCOPJ_02528	PCHMLMIE_01354	AHALIGDO_01835	AGLCKAPL_01316	PMDEOAHF_00067	OFKPCACC_00220
group_10802		hypothetical protein	27	27	1	1	4101				2873	2873	2873	GKLMAEHO_00678	NABABHHC_00135	NGDNHGDO_00444	BNADADGP_01838	DNHKFBIJ_01837	APNFPODL_00220	ODEGKIIL_03421	BFFJECJP_00723	LDNPNOCJ_00769	HMNBKDNO_01558	FIMPCLKD_00135	GNOIJLNC_03503	OPDODBMN_03386	KMIMLKCC_00512	MGJBCPGP_03805	BNLDLFLC_03195	EECBHJJD_03742	CCMBABFH_03814	IGHBLAGC_00254	AJGMILHN_03764	HKBNIMKO_02381	NBOKCOPJ_02098	PCHMLMIE_00252	AHALIGDO_00422	AGLCKAPL_02746	PMDEOAHF_01561	OFKPCACC_01385
mvaA		3-hydroxy-3-methylglutaryl-coenzyme A reductase	27	27	1	1	8468				1328	1328	1328	GKLMAEHO_01997	NABABHHC_03671	NGDNHGDO_01642	BNADADGP_03211	DNHKFBIJ_03759	APNFPODL_01154	ODEGKIIL_00358	BFFJECJP_03298	LDNPNOCJ_02286	HMNBKDNO_00354	FIMPCLKD_02245	GNOIJLNC_01901	OPDODBMN_00078	KMIMLKCC_03766	MGJBCPGP_02488	BNLDLFLC_00979	EECBHJJD_02513	CCMBABFH_02532	IGHBLAGC_01678	AJGMILHN_02531	HKBNIMKO_02494	NBOKCOPJ_00354	PCHMLMIE_01023	AHALIGDO_01059	AGLCKAPL_00519	PMDEOAHF_00863	OFKPCACC_02048
group_10804		hypothetical protein	27	27	1	1	8622				398	398	398	GKLMAEHO_01897	NABABHHC_01990	NGDNHGDO_01542	BNADADGP_03111	DNHKFBIJ_03861	APNFPODL_01051	ODEGKIIL_00461	BFFJECJP_03875	LDNPNOCJ_02393	HMNBKDNO_00454	FIMPCLKD_00720	GNOIJLNC_01801	OPDODBMN_01678	KMIMLKCC_01603	MGJBCPGP_01876	BNLDLFLC_02498	EECBHJJD_02620	CCMBABFH_02683	IGHBLAGC_01578	AJGMILHN_02640	HKBNIMKO_00556	NBOKCOPJ_00454	PCHMLMIE_01126	AHALIGDO_01160	AGLCKAPL_00619	PMDEOAHF_00763	OFKPCACC_02171
surA_1		Chaperone SurA	27	27	1	1	1439				1373	1373	1373	GKLMAEHO_01241	NABABHHC_02851	NGDNHGDO_00981	BNADADGP_01271	DNHKFBIJ_01182	APNFPODL_01635	ODEGKIIL_03279	BFFJECJP_00200	LDNPNOCJ_00202	HMNBKDNO_00994	FIMPCLKD_01260	GNOIJLNC_02938	OPDODBMN_03688	KMIMLKCC_01381	MGJBCPGP_01648	BNLDLFLC_00559	EECBHJJD_03171	CCMBABFH_03244	IGHBLAGC_00546	AJGMILHN_03193	HKBNIMKO_00812	NBOKCOPJ_02663	PCHMLMIE_01491	AHALIGDO_01700	AGLCKAPL_01179	PMDEOAHF_00203	OFKPCACC_00359
apt		Adenine phosphoribosyltransferase	27	27	1	1	7652				536	536	536	GKLMAEHO_02445	NABABHHC_00457	NGDNHGDO_03693	BNADADGP_00866	DNHKFBIJ_00639	APNFPODL_03329	ODEGKIIL_02546	BFFJECJP_01497	LDNPNOCJ_01877	HMNBKDNO_03634	FIMPCLKD_03310	GNOIJLNC_02639	OPDODBMN_02278	KMIMLKCC_01076	MGJBCPGP_02387	BNLDLFLC_00388	EECBHJJD_02100	CCMBABFH_02119	IGHBLAGC_02093	AJGMILHN_02114	HKBNIMKO_01362	NBOKCOPJ_01426	PCHMLMIE_02162	AHALIGDO_02587	AGLCKAPL_02443	PMDEOAHF_02619	OFKPCACC_03476
mgtB		Magnesium-transporting ATPase, P-type 1	27	27	1	1	2825				2672	2672	2672	GKLMAEHO_03815	NABABHHC_01511	NGDNHGDO_03855	BNADADGP_02323	DNHKFBIJ_02656	APNFPODL_02003	ODEGKIIL_01514	BFFJECJP_03625	LDNPNOCJ_02670	HMNBKDNO_02778	FIMPCLKD_03424	GNOIJLNC_00624	OPDODBMN_00144	KMIMLKCC_03175	MGJBCPGP_01835	BNLDLFLC_02804	EECBHJJD_00768	CCMBABFH_00777	IGHBLAGC_03950	AJGMILHN_00769	HKBNIMKO_00728	NBOKCOPJ_01921	PCHMLMIE_02304	AHALIGDO_02701	AGLCKAPL_03199	PMDEOAHF_03857	OFKPCACC_02841
smc		Chromosome partition protein Smc	27	27	1	1	2041				779	779	779	GKLMAEHO_00223	NABABHHC_01884	NGDNHGDO_02027	BNADADGP_04064	DNHKFBIJ_03032	APNFPODL_02264	ODEGKIIL_01891	BFFJECJP_03538	LDNPNOCJ_03199	HMNBKDNO_03151	FIMPCLKD_03797	GNOIJLNC_03962	OPDODBMN_03223	KMIMLKCC_03892	MGJBCPGP_01336	BNLDLFLC_00022	EECBHJJD_00306	CCMBABFH_00307	IGHBLAGC_00822	AJGMILHN_00307	HKBNIMKO_01483	NBOKCOPJ_01503	PCHMLMIE_01547	AHALIGDO_03074	AGLCKAPL_03651	PMDEOAHF_03234	OFKPCACC_03402
kduD		2-dehydro-3-deoxy-D-gluconate 5-dehydrogenase	27	27	1	1	1291				764	764	764	GKLMAEHO_01340	NABABHHC_02949	NGDNHGDO_01085	BNADADGP_01157	DNHKFBIJ_01078	APNFPODL_01858	ODEGKIIL_00983	BFFJECJP_02893	LDNPNOCJ_00099	HMNBKDNO_00896	FIMPCLKD_01162	GNOIJLNC_02840	OPDODBMN_01292	KMIMLKCC_01989	MGJBCPGP_02602	BNLDLFLC_00223	EECBHJJD_03067	CCMBABFH_03141	IGHBLAGC_03288	AJGMILHN_03088	HKBNIMKO_03697	NBOKCOPJ_02761	PCHMLMIE_02037	AHALIGDO_01603	AGLCKAPL_01075	PMDEOAHF_00306	OFKPCACC_00465
group_10810		hypothetical protein	27	27	1	1	5760				1199	1199	1199	GKLMAEHO_02537	NABABHHC_00370	NGDNHGDO_03604	BNADADGP_00035	DNHKFBIJ_00527	APNFPODL_00832	ODEGKIIL_02454	BFFJECJP_02206	LDNPNOCJ_01781	HMNBKDNO_03548	FIMPCLKD_03224	GNOIJLNC_02553	OPDODBMN_03827	KMIMLKCC_02185	MGJBCPGP_03361	BNLDLFLC_02404	EECBHJJD_02004	CCMBABFH_02023	IGHBLAGC_02179	AJGMILHN_02017	HKBNIMKO_00042	NBOKCOPJ_01340	PCHMLMIE_02702	AHALIGDO_02484	AGLCKAPL_02354	PMDEOAHF_02530	OFKPCACC_00655
group_10811		hypothetical protein	27	27	1	1	5848				1334	1334	1334	GKLMAEHO_02602	NABABHHC_00306	NGDNHGDO_03534	BNADADGP_00099	DNHKFBIJ_00460	APNFPODL_00765	ODEGKIIL_02387	BFFJECJP_02135	LDNPNOCJ_01714	HMNBKDNO_03484	FIMPCLKD_03160	GNOIJLNC_02489	OPDODBMN_00768	KMIMLKCC_00399	MGJBCPGP_03294	BNLDLFLC_00191	EECBHJJD_01937	CCMBABFH_01956	IGHBLAGC_02243	AJGMILHN_01950	HKBNIMKO_00109	NBOKCOPJ_01276	PCHMLMIE_02774	AHALIGDO_02419	AGLCKAPL_02284	PMDEOAHF_02461	OFKPCACC_00719
group_10812		hypothetical protein	27	27	1	1	5868				752	752	752	GKLMAEHO_02622	NABABHHC_00286	NGDNHGDO_03514	BNADADGP_00119	DNHKFBIJ_00440	APNFPODL_00745	ODEGKIIL_02367	BFFJECJP_02115	LDNPNOCJ_01694	HMNBKDNO_03464	FIMPCLKD_03140	GNOIJLNC_02469	OPDODBMN_02819	KMIMLKCC_02527	MGJBCPGP_03478	BNLDLFLC_01556	EECBHJJD_01917	CCMBABFH_01936	IGHBLAGC_02263	AJGMILHN_01930	HKBNIMKO_00129	NBOKCOPJ_01256	PCHMLMIE_02794	AHALIGDO_02399	AGLCKAPL_02264	PMDEOAHF_02441	OFKPCACC_00739
group_10813		hypothetical protein	27	27	1	1	1774				944	944	944	GKLMAEHO_01057	NABABHHC_02679	NGDNHGDO_00794	BNADADGP_01483	DNHKFBIJ_01442	APNFPODL_01462	ODEGKIIL_02960	BFFJECJP_00374	LDNPNOCJ_00373	HMNBKDNO_01162	FIMPCLKD_01429	GNOIJLNC_03107	OPDODBMN_02527	KMIMLKCC_03589	MGJBCPGP_00582	BNLDLFLC_01218	EECBHJJD_03343	CCMBABFH_03418	IGHBLAGC_00373	AJGMILHN_03366	HKBNIMKO_01515	NBOKCOPJ_02494	PCHMLMIE_01320	AHALIGDO_01869	AGLCKAPL_03095	PMDEOAHF_00033	OFKPCACC_00187
group_10814		hypothetical protein	27	27	1	1	5791				617	617	617	GKLMAEHO_02559	NABABHHC_00347	NGDNHGDO_03579	BNADADGP_00058	DNHKFBIJ_00503	APNFPODL_00808	ODEGKIIL_02430	BFFJECJP_02179	LDNPNOCJ_01757	HMNBKDNO_03525	FIMPCLKD_03201	GNOIJLNC_02530	OPDODBMN_03851	KMIMLKCC_00442	MGJBCPGP_03337	BNLDLFLC_02380	EECBHJJD_01980	CCMBABFH_01999	IGHBLAGC_02202	AJGMILHN_01993	HKBNIMKO_00066	NBOKCOPJ_01317	PCHMLMIE_02729	AHALIGDO_02461	AGLCKAPL_02329	PMDEOAHF_02505	OFKPCACC_00677
group_10815		putative epimerase/dehydratase	27	27	1	1	1560				968	968	968	GKLMAEHO_01160	NABABHHC_02765	NGDNHGDO_00894	BNADADGP_01357	DNHKFBIJ_01270	APNFPODL_01548	ODEGKIIL_03190	BFFJECJP_00286	LDNPNOCJ_00287	HMNBKDNO_01080	FIMPCLKD_01346	GNOIJLNC_03024	OPDODBMN_03960	KMIMLKCC_02173	MGJBCPGP_02270	BNLDLFLC_03785	EECBHJJD_03257	CCMBABFH_03331	IGHBLAGC_00643	AJGMILHN_03279	HKBNIMKO_02023	NBOKCOPJ_02578	PCHMLMIE_01405	AHALIGDO_01787	AGLCKAPL_01266	PMDEOAHF_00117	OFKPCACC_00271
rtcB		RNA-splicing ligase RtcB	27	27	1	1	9203				1391	1412	1410	GKLMAEHO_02794	NABABHHC_01092	NGDNHGDO_03373	BNADADGP_00299	DNHKFBIJ_00298	APNFPODL_00606	ODEGKIIL_02211	BFFJECJP_01981	LDNPNOCJ_01558	HMNBKDNO_03324	FIMPCLKD_03000	GNOIJLNC_02329	OPDODBMN_02955	KMIMLKCC_02256	MGJBCPGP_00516	BNLDLFLC_01420	EECBHJJD_01781	CCMBABFH_01800	IGHBLAGC_02403	AJGMILHN_01791	HKBNIMKO_00265	NBOKCOPJ_01116	PCHMLMIE_02929	AHALIGDO_02243	AGLCKAPL_02123	PMDEOAHF_02300	OFKPCACC_00888
thiL		Thiamine-monophosphate kinase	27	27	1	1	8183				1058	1058	1058	GKLMAEHO_02461	NABABHHC_00442	NGDNHGDO_03676	BNADADGP_00882	DNHKFBIJ_00622	APNFPODL_03345	ODEGKIIL_02529	BFFJECJP_01481	LDNPNOCJ_01859	HMNBKDNO_03619	FIMPCLKD_03295	GNOIJLNC_02624	OPDODBMN_02260	KMIMLKCC_01058	MGJBCPGP_02369	BNLDLFLC_00370	EECBHJJD_02082	CCMBABFH_02101	IGHBLAGC_02108	AJGMILHN_02096	HKBNIMKO_01344	NBOKCOPJ_01411	PCHMLMIE_02146	AHALIGDO_02571	AGLCKAPL_02426	PMDEOAHF_02602	OFKPCACC_03460
group_10818		hypothetical protein	27	27	1	1	2189				3485	3485	3485	GKLMAEHO_00108	NABABHHC_01764	NGDNHGDO_02220	BNADADGP_03942	DNHKFBIJ_02914	APNFPODL_02375	ODEGKIIL_01773	BFFJECJP_03420	LDNPNOCJ_03080	HMNBKDNO_03031	FIMPCLKD_03677	GNOIJLNC_00923	OPDODBMN_03796	KMIMLKCC_03720	MGJBCPGP_03870	BNLDLFLC_03607	EECBHJJD_00425	CCMBABFH_00426	IGHBLAGC_00946	AJGMILHN_00426	HKBNIMKO_03256	NBOKCOPJ_01667	PCHMLMIE_01666	AHALIGDO_02954	AGLCKAPL_03457	PMDEOAHF_03427	OFKPCACC_02573
dapB_1		4-hydroxy-tetrahydrodipicolinate reductase	27	27	1	1	1635				698	698	698	GKLMAEHO_01097	NABABHHC_02706	NGDNHGDO_00834	BNADADGP_01416	DNHKFBIJ_01332	APNFPODL_01486	ODEGKIIL_03066	BFFJECJP_00348	LDNPNOCJ_00347	HMNBKDNO_01139	FIMPCLKD_01405	GNOIJLNC_03083	OPDODBMN_02469	KMIMLKCC_03372	MGJBCPGP_00147	BNLDLFLC_01194	EECBHJJD_03317	CCMBABFH_03391	IGHBLAGC_00400	AJGMILHN_03339	HKBNIMKO_01963	NBOKCOPJ_02518	PCHMLMIE_01344	AHALIGDO_01845	AGLCKAPL_01326	PMDEOAHF_00057	OFKPCACC_00210
macB_2		Macrolide export ATP-binding/permease protein MacB	27	27	1	1	9967				1271	1271	1271	GKLMAEHO_03288	NABABHHC_04195	NGDNHGDO_02854	BNADADGP_02851	DNHKFBIJ_03347	APNFPODL_02793	ODEGKIIL_03970	BFFJECJP_01136	LDNPNOCJ_03463	HMNBKDNO_02270	FIMPCLKD_02163	GNOIJLNC_00501	OPDODBMN_00064	KMIMLKCC_00050	MGJBCPGP_01193	BNLDLFLC_03314	EECBHJJD_01274	CCMBABFH_01286	IGHBLAGC_02936	AJGMILHN_01282	HKBNIMKO_02328	NBOKCOPJ_03909	PCHMLMIE_00378	AHALIGDO_03161	AGLCKAPL_01760	PMDEOAHF_03098	OFKPCACC_03716
tolR_2		Tol-Pal system protein TolR	27	27	1	1	8109				401	401	401	GKLMAEHO_02500	NABABHHC_00403	NGDNHGDO_03637	BNADADGP_00727	DNHKFBIJ_00563	APNFPODL_03997	ODEGKIIL_02490	BFFJECJP_02237	LDNPNOCJ_01819	HMNBKDNO_03580	FIMPCLKD_03256	GNOIJLNC_02585	OPDODBMN_00526	KMIMLKCC_03991	MGJBCPGP_03854	BNLDLFLC_02441	EECBHJJD_02042	CCMBABFH_02061	IGHBLAGC_02147	AJGMILHN_02055	HKBNIMKO_00004	NBOKCOPJ_01372	PCHMLMIE_02670	AHALIGDO_02516	AGLCKAPL_02387	PMDEOAHF_02563	OFKPCACC_00624
amiF		Formamidase	27	27	1	1	2000				1517	1517	1517	GKLMAEHO_00259	NABABHHC_00929	NGDNHGDO_00009	BNADADGP_00598	DNHKFBIJ_02386	APNFPODL_03895	ODEGKIIL_03845	BFFJECJP_02254	LDNPNOCJ_01196	HMNBKDNO_02197	FIMPCLKD_00631	GNOIJLNC_03929	OPDODBMN_02460	KMIMLKCC_03469	MGJBCPGP_03653	BNLDLFLC_03136	EECBHJJD_00271	CCMBABFH_00272	IGHBLAGC_00780	AJGMILHN_00272	HKBNIMKO_02833	NBOKCOPJ_02971	PCHMLMIE_03374	AHALIGDO_00009	AGLCKAPL_01805	PMDEOAHF_01997	OFKPCACC_00956
group_10823		hypothetical protein	27	27	1	1	5811				182	182	182	GKLMAEHO_02573	NABABHHC_00333	NGDNHGDO_03565	BNADADGP_00072	DNHKFBIJ_00489	APNFPODL_00794	ODEGKIIL_02416	BFFJECJP_02165	LDNPNOCJ_01743	HMNBKDNO_03511	FIMPCLKD_03187	GNOIJLNC_02516	OPDODBMN_00240	KMIMLKCC_00428	MGJBCPGP_03323	BNLDLFLC_02366	EECBHJJD_01966	CCMBABFH_01985	IGHBLAGC_02216	AJGMILHN_01979	HKBNIMKO_00080	NBOKCOPJ_01303	PCHMLMIE_02743	AHALIGDO_02447	AGLCKAPL_02315	PMDEOAHF_02491	OFKPCACC_00691
entS_2		Enterobactin exporter EntS	27	27	1	1	9434				1235	1235	1235	GKLMAEHO_02895	NABABHHC_01189	NGDNHGDO_03266	BNADADGP_00397	DNHKFBIJ_00199	APNFPODL_00507	ODEGKIIL_02112	BFFJECJP_01883	LDNPNOCJ_01460	HMNBKDNO_03227	FIMPCLKD_02902	GNOIJLNC_01154	OPDODBMN_03053	KMIMLKCC_02064	MGJBCPGP_02099	BNLDLFLC_01323	EECBHJJD_01683	CCMBABFH_01701	IGHBLAGC_02501	AJGMILHN_01693	HKBNIMKO_00363	NBOKCOPJ_01019	PCHMLMIE_03026	AHALIGDO_02145	AGLCKAPL_02016	PMDEOAHF_02193	OFKPCACC_03133
group_10825		hypothetical protein	27	27	1	1	9928				572	572	572	GKLMAEHO_03261	NABABHHC_04220	NGDNHGDO_02879	BNADADGP_02876	DNHKFBIJ_03373	APNFPODL_02819	ODEGKIIL_03996	BFFJECJP_01179	LDNPNOCJ_03490	HMNBKDNO_02245	FIMPCLKD_02188	GNOIJLNC_00526	OPDODBMN_02091	KMIMLKCC_00077	MGJBCPGP_01219	BNLDLFLC_01812	EECBHJJD_01301	CCMBABFH_01313	IGHBLAGC_02910	AJGMILHN_01309	HKBNIMKO_02301	NBOKCOPJ_03934	PCHMLMIE_00352	AHALIGDO_03136	AGLCKAPL_01785	PMDEOAHF_03124	OFKPCACC_03745
hmgA		Homogentisate 1,2-dioxygenase	27	27	1	1	1420				1154	1154	1154	GKLMAEHO_01259	NABABHHC_02868	NGDNHGDO_00998	BNADADGP_01255	DNHKFBIJ_01165	APNFPODL_01652	ODEGKIIL_03296	BFFJECJP_00183	LDNPNOCJ_00184	HMNBKDNO_00977	FIMPCLKD_01243	GNOIJLNC_02921	OPDODBMN_03680	KMIMLKCC_03810	MGJBCPGP_00765	BNLDLFLC_00541	EECBHJJD_03153	CCMBABFH_03226	IGHBLAGC_03375	AJGMILHN_03175	HKBNIMKO_00794	NBOKCOPJ_02680	PCHMLMIE_01508	AHALIGDO_01683	AGLCKAPL_01162	PMDEOAHF_00220	OFKPCACC_00378
yrdA		Protein YrdA	27	27	1	1	8245				518	524	518	GKLMAEHO_02169	NABABHHC_03509	NGDNHGDO_01812	BNADADGP_03380	DNHKFBIJ_03601	APNFPODL_02656	ODEGKIIL_00201	BFFJECJP_03152	LDNPNOCJ_02126	HMNBKDNO_00192	FIMPCLKD_02405	GNOIJLNC_02063	OPDODBMN_00975	KMIMLKCC_02674	MGJBCPGP_02730	BNLDLFLC_01893	EECBHJJD_02353	CCMBABFH_02372	IGHBLAGC_01841	AJGMILHN_02370	HKBNIMKO_02654	NBOKCOPJ_00192	PCHMLMIE_00866	AHALIGDO_00906	AGLCKAPL_00349	PMDEOAHF_01034	OFKPCACC_01878
mazG		Nucleoside triphosphate pyrophosphohydrolase	27	27	1	1	8642				773	773	773	GKLMAEHO_01877	NABABHHC_02008	NGDNHGDO_01524	BNADADGP_03093	DNHKFBIJ_03877	APNFPODL_01035	ODEGKIIL_00477	BFFJECJP_03857	LDNPNOCJ_02411	HMNBKDNO_00472	FIMPCLKD_00738	GNOIJLNC_01783	OPDODBMN_03567	KMIMLKCC_00781	MGJBCPGP_03425	BNLDLFLC_00164	EECBHJJD_02638	CCMBABFH_02701	IGHBLAGC_01560	AJGMILHN_02658	HKBNIMKO_00574	NBOKCOPJ_00472	PCHMLMIE_01144	AHALIGDO_01178	AGLCKAPL_00637	PMDEOAHF_00745	OFKPCACC_02188
group_10829		hypothetical protein	27	27	1	1	2787				368	368	368	GKLMAEHO_03787	NABABHHC_01483	NGDNHGDO_03828	BNADADGP_02350	DNHKFBIJ_02623	APNFPODL_01970	ODEGKIIL_01481	BFFJECJP_03598	LDNPNOCJ_02703	HMNBKDNO_02750	FIMPCLKD_03396	GNOIJLNC_00596	OPDODBMN_01796	KMIMLKCC_00273	MGJBCPGP_00312	BNLDLFLC_02159	EECBHJJD_00801	CCMBABFH_00810	IGHBLAGC_03922	AJGMILHN_00802	HKBNIMKO_00695	NBOKCOPJ_01949	PCHMLMIE_02278	AHALIGDO_02673	AGLCKAPL_03172	PMDEOAHF_03830	OFKPCACC_02869
[truncated: 10,102 more rows]
