# Supplementary material for: Molecular characterization, comparative genome analysis and resistance determinants of three clinical Elizabethkingia miricola strains isolated from Michigan
Source: Front Microbiol. 2025 Jul 9;16:1582121. doi: 10.3389/fmicb.2025.1582121 (PMC12283610; doi:10.3389/fmicb.2025.1582121)
Supplement: Supplementary file 1 [file Data_Sheet_1.zip › Table 2 (29).xls]

## Sheet: Sheet1
	ATCC 33958	FL160902	IMT47318	IMT47538	IMT47357	QZY.EM	LDVH-337.01	CSID 3000516464	CSID 3000516998	CSID 3000517120	G4074	G4121	EM CHUV	6012926	EM798-26	G4071	NCTC11305	BM10	CIP111047	DSM 14571	GTC_862	KCTC 12492	EMI1	EMI2	EMI3	EMI4
ATCC 33958	100	93.25	93.05	93.18	93.35	93.18	93.21	93.38	93.26	93.36	93.34	93.31	93.12	97.94	97.88	93.35	93.38	96.72	93.64	93.42	93.38	93.4	93.31	93.3	93.3	97.95
FL160902	93.25	100	99.98	99.99	99.98	99.98	99.97	96.61	96.5	98.83	96.58	96.56	96.25	93.2	93.13	96.6	96.63	93.45	96.7	98.63	98.51	98.59	96.33	96.33	96.33	93.15
IMT47318	93.05	99.98	100	99.99	99.99	99.98	99.98	96.59	96.41	98.87	96.48	96.48	96.47	93.23	93.26	96.64	96.68	93.48	96.36	98.52	98.5	98.44	96.41	96.41	96.41	93.04
IMT47538	93.18	99.99	99.99	100	100	99.99	99.98	96.56	96.53	98.78	96.49	96.49	96.4	93.21	93.13	96.66	96.64	93.33	96.42	98.49	98.51	98.45	96.52	96.52	96.52	93.24
IMT47357	93.35	99.98	99.99	100	100	99.99	99.97	96.72	96.57	98.85	96.59	96.52	96.41	93.15	93.05	96.68	96.68	93.41	96.51	98.49	98.57	98.6	96.39	96.39	96.39	93.24
QZY.EM	93.18	99.98	99.98	99.99	99.99	100	99.98	96.67	96.51	98.85	96.49	96.55	96.25	93.2	93.16	96.57	96.72	93.22	96.57	98.47	98.52	98.56	96.43	96.43	96.43	93.19
LDVH-337.01	93.21	99.97	99.98	99.98	99.97	99.98	100	96.58	96.41	98.8	96.59	96.65	96.38	93.13	93.21	96.56	96.61	93.4	96.6	98.52	98.51	98.53	96.41	96.41	96.41	93.27
CSID 3000516464	93.38	96.61	96.59	96.56	96.72	96.67	96.58	100	97.55	96.48	97.61	97.69	96.97	93.55	93.22	97.57	97.54	93.67	97.52	96.58	96.63	96.53	100	100	100	93.31
CSID 3000516998	93.26	96.5	96.41	96.53	96.57	96.51	96.41	97.55	100	98.32	98	97.98	96.9	93.21	93.06	98.03	98	93.43	97.96	96.48	96.51	96.57	97.45	97.46	97.46	93.2
CSID 3000517120	93.36	98.83	98.87	98.78	98.85	98.85	98.8	96.48	98.32	100	96.37	96.36	95.95	93.42	92.95	96.52	96.52	96.47	96.58	98.32	98.33	98.29	96.41	96.41	96.41	92.97
G4074	93.34	96.58	96.48	96.49	96.59	96.49	96.59	97.61	98	96.37	100	99.94	96.83	93.38	93.17	99.96	99.91	93.57	99.81	96.5	96.58	96.47	97.57	97.56	97.57	93.24
G4121	93.31	96.56	96.48	96.49	96.52	96.55	96.65	97.69	97.98	96.36	99.94	100	96.75	93.26	93.18	99.97	99.93	93.5	99.84	96.39	96.38	96.49	97.53	97.52	97.51	93.18
EM_CHUV	93.12	96.25	96.47	96.4	96.41	96.25	96.38	96.97	96.9	95.95	96.83	96.75	100	93.01	92.98	96.77	96.88	93.37	96.6	96.16	96.1	96.14	96.87	96.87	96.86	93.14
6012926	97.94	93.2	93.23	93.21	93.15	93.2	93.13	93.55	93.21	93.42	93.38	93.26	93.01	100	98.2	93.34	93.41	96.89	93.36	93.27	93.3	93.22	93.41	93.41	93.41	98.36
EM798-26	97.88	93.13	93.26	93.13	93.05	93.16	93.21	93.22	93.06	92.95	93.17	93.18	92.98	98.2	100	93.05	93.13	96.73	93.06	93.38	93.34	93.3	93.23	93.23	93.23	99.85
G4071	93.35	96.6	96.64	96.66	96.68	96.57	96.56	97.57	98.03	96.52	99.96	99.97	96.77	93.34	93.05	100	99.98	93.48	99.82	96.51	96.4	96.55	97.44	97.44	97.44	93.19
NCTC11305	93.38	96.63	96.68	96.64	96.68	96.72	96.61	97.54	98	96.52	99.91	99.93	96.88	93.41	93.13	99.98	100	93.43	99.85	96.37	96.59	96.49	97.46	97.46	97.46	93.1
BM10	96.72	93.45	93.48	93.33	93.41	93.22	93.4	93.67	93.43	96.47	93.57	93.5	93.37	96.89	96.73	93.48	93.43	100	93.45	93.36	93.36	93.48	93.84	93.84	93.83	96.7
CIP111047	93.64	96.7	96.36	96.42	96.51	96.57	96.6	97.52	97.96	96.58	99.81	99.84	96.6	93.36	93.06	99.82	99.85	93.45	100	96.47	96.52	96.54	97.5	97.5	97.5	93.25
DSM 14571	93.42	98.63	98.52	98.49	98.49	98.47	98.52	96.58	96.48	98.32	96.5	96.39	96.16	93.27	93.38	96.51	96.37	93.36	96.47	100	99.99	99.99	96.38	96.38	96.38	93.31
GTC_862	93.38	98.51	98.5	98.51	98.57	98.52	98.51	96.63	96.51	98.33	96.58	96.38	96.1	93.3	93.34	96.4	96.59	93.36	96.52	99.99	100	99.99	96.52	96.52	96.52	93.09
KCTC 12492	93.4	98.59	98.44	98.45	98.6	98.56	98.53	96.53	96.57	98.29	96.47	96.49	96.14	93.22	93.3	96.55	96.49	93.48	96.54	99.99	99.99	100	96.45	96.45	96.44	93.19
EMI1	93.31	96.33	96.41	96.52	96.39	96.43	96.41	100	97.45	96.41	97.57	97.53	96.87	93.41	93.23	97.44	97.46	93.84	97.5	96.38	96.52	96.45	100	100	100	92.91
EMI2	93.3	96.33	96.41	96.52	96.39	96.43	96.41	100	97.46	96.41	97.56	97.52	96.87	93.41	93.23	97.44	97.46	93.84	97.5	96.38	96.52	96.45	100	100	100	92.91
EMI3	93.3	96.33	96.41	96.52	96.39	96.43	96.41	100	97.46	96.41	97.57	97.51	96.86	93.41	93.23	97.44	97.46	93.83	97.5	96.38	96.52	96.44	100	100	100	92.9
EMI4	97.95	93.15	93.04	93.24	93.24	93.19	93.27	93.31	93.2	92.97	93.24	93.18	93.14	98.36	99.85	93.19	93.1	96.7	93.25	93.31	93.09	93.19	92.91	92.91	92.9	100

## Sheet: Jan 22 2024
	ATCC 33958	FL160902	IMT47318	IMT47538	IMT47357	QZY.EM	LDVH-337.01	CSID 3000516464	CSID 3000516998	CSID 3000517120	G4074	G4121	EM CHUV	6012926	EM798-26	G4071	NCTC11305	BM10	CIP111047	DSM 14571	GTC_862	KCTC 12492	EMI1	EMI2	EMI3	EMI4
ATCC 33958		93.17	93.05	93.18	93.35	93.18	93.21
FL160902	93.17		99.99	99.99	99.98	100	99.98
IMT47318	93.05	99.99		99.99	99.99	99.8	99.98
IMT47538	93.18	99.99	99.99		100	99.99	99.98
IMT47357	93.35	99.99	99.99	100		99.99	99.97
QZY.EM	93.18	100	99.98	99.99	99.99		99.98
LDVH-337.01	93.21	96.29	99.98	99.98	99.97	99.98
CSID 3000516464	93.38	96.55	96.59	96.56	96.72	96.67	96.58
CSID 3000516998	93.26	93.26	96.41	96.53	96.57	96.51	98.80	97.55
CSID 3000517120	92.95	98.95	98.87	98.78	98.85	98.85	96.59	96.48	96.20
G4074	93.34	96.65	98.48	96.49	96.59	96.49	96.65	97.61	98.00
G4121	93.31	96.62	96.48	96.49	96.52	96.55	96.38	97.69	97.98
EM_CHUV	93.12	96.29	96.47	96.4	96.41	96.25	93.13	96.97	96.90
6012926	97.94	93.14	93.23	93.21	93.15	93.2	93.21	93.55	93.21
EM798-26	97.88	93.18	93.26	93.13	93.05	93.16	96.56	93.22	93.06
G4071	93.35	96.56	96.64	96.66	96.68	96.56	96.55	97.57	98.03
NCTC11305	93.38	96.51	96.68	96.64	96.68	96.72	96.61	97.54	98.00
BM10	96.72	93.27	93.48	93.33	93.41	93.22	93.4	93.67	93.43
CIP111047	93.64	96.65	96.36	96.42	96.51	96.57	96.6	97.52	97.96
DSM 14571	93.42	98.5	98.52	98.49	98.49	98.52	98.52	96.58	96.48
GTC_862	93.38	98.58	98.5	98.51	98.57	98.56	98.51		96.51
KCTC 12492	93.4	98.55	98.44	98.45	98.6	98.56	98.53		96.57
EMI1	93.35	96.55	96.55	96.54	96.71	96.62	96.64		97.53
EMI2	93.3	96.47	96.5	96.56	96.77	96.51	96.56
EMI3	93.3	96.51	96.61	96.66	96.7	96.57	96.59
EMI4	98	93.1	93.22	93.33	93.33	93.11	93.21

## Sheet: Sheet2
6012926	6012926
ATCC 33958	ATCC 33958
BM10	BM10
CIP111047	CIP111047
CSID_3000516464	CSID_3000516464
CSID_3000516998	CSID_3000516998
CSID_3000517120	CSID_3000517120
DSM 14571	DSM 14571
EM_CHUV	EM_CHUV
EM798-26	EM798-26	EM 15
EMI1	EMI1	MDS_FC08
EMI2	EMI2	MEYL_1
EMI3	EMI3	Mir-N11
EMI4	EMI4	F13
FL160902	FL160902	NW-2-4
G4071	G4071	SBRL-21-086
G4074	G4074	SBRL-21-012
G4121	G4121	SBRL-21-030
GTC_862	GTC_862
IMT47318	IMT47318
IMT47357	IMT47357
IMT47538	IMT47538
KCTC 12492	KCTC 12492
LDVH-337.01	LDVH-337.01
NCTC11305	NCTC11305
QZY.EM	QZY.EM

## Sheet: Sheet3
		ATCC 33958	FL160902	IMT47318	IMT47538	IMT47357	QZY.EM	LDVH-337.01	CSID 3000516464	CSID 3000516998	CSID 3000517120	G4074	G4121	EM CHUV	6012926	EM798-26	G4071	NCTC11305	BM10	CIP111047	DSM 14571	GTC_862	KCTC 12492	EMI1	EMI2	EMI3	EMI4
EM 15
MDS_FC08
MEYL_1
Mir-N11
F13
NW-2-4
SBRL-21-086
SBRL-21-012
SBRL-21-030

## Sheet: Sheet4
Table S2 average nucleotide identity values (up) and Digital DNA-DNA Hybridization values (low) amongst different Elizabethkingia species
	ATCC 33958	FL160902	IMT47318	IMT47538	IMT47357	QZY.EM	LDVH-337.01	CSID 3000516464	CSID 3000516998	CSID 3000517120	G4074	G4121	EM CHUV	6012926	EM798-26	G4071	NCTC11305	BM10	CIP111047	DSM 14571	GTC_862	KCTC 12492	EMI1	EMI2	EMI3	EMI4	EM 15	MDS_FC08	MEYL_1	Mir-N11	F13	NW-2-4	SBRL-21-086	SBRL-21-012	SBRL-21-030
ATCC 33958		96.63
FL160902	93.25
	51.4
IMT47318	93.05	99.98
	51.6	99.8
IMT47538	93.18	99.99	99.99
	51.7	99.9	99.9
IMT47357	93.35	99.98	99.99	100
	51.5	99.9	99.9	99.9
QZY.EM	93.18	99.98	99.98	99.99	99.99
	51.4	100	99.9	99.9	99.9
LDVH-337.01	93.21	99.97	99.98	99.98	99.97	99.98
	51.4	99.8	99.8	99.8	99.8	99.9
CSID 3000516464	93.38	96.61	96.59	96.56	96.72	96.67	96.58
	51.7	70.3	70.4	70.7	70.4	70.3	70.4
CSID 3000516998	93.26	96.5	96.41	96.53	96.57	96.51	96.41	97.55
	51.4	70.3	69.9	70	69.8	70.4	70	78.3
CSID 3000517120	93.36	98.83	98.87	98.78	98.85	98.85	98.8	96.48	98.32
	51	91.2	91.1	91.2	91.1	91.2	91.1	70.3	69.9
G4074	93.34	96.58	96.48	96.49	96.59	96.49	96.59	97.61	98	96.37
	51.5	70.6	70.8	70.9	70.6	70.6	70.7	78.3	81.4	70.3
G4121	93.31	96.56	96.48	96.49	96.52	96.55	96.65	97.69	97.98	96.36	99.94
	51.5	70.5	70.6	70.7	70.4	70.5	70.5	78.4	81.9	70.3	50.7
EM_CHUV	93.12	96.25	96.47	96.4	96.41	96.25	96.38	96.97	96.9	95.95	96.83	96.75
	50.5	68.3	68.9	68.9	68.5	68.3	68.6	73.9	72.9	67.5	72.5	72.9
6012926	97.94	93.2	93.23	93.21	93.15	93.2	93.13	93.55	93.21	93.42	93.38	93.26	93.01
	79.5	50.7	51	51.1	50.7	50.7	50.8	51.7	51.1	50.4	51.1	51.1	50.5
EM798-26	97.88	93.13	93.26	93.13	93.05	93.16	93.21	93.22	93.06	92.95	93.17	93.18	92.98	98.2
	80	50.5	50.9	51.1	50.6	50.4	50.7	51.2	50.6	50.4	50.5	50.7	50.5	84.7
G4071	93.35	96.6	96.64	96.66	96.68	96.57	96.56	97.57	98.03	96.52	99.96	99.97	96.77	93.34	93.05
	51.2	70.5	70.6	70.7	70.4	70.6	70.5	78.3	81.7	70.3	99.2	99.5	72.8	51	50.6
NCTC11305	93.38	96.63	96.68	96.64	96.68	96.72	96.61	97.54	98	96.52	99.91	99.93	96.88	93.41	93.13	99.98
	51.4	70.6	70.6	70.7	70.4	70.6	70.5	78.3	81.7	70.2	99.1	99.4	73.1	51.3	51	99.9
BM10	96.72	93.45	93.48	93.33	93.41	93.22	93.4	93.67	93.43	96.47	93.57	93.5	93.37	96.89	96.73	93.48	93.43
	72.1	51.6	51.9	51.8	51.6	51.5	51.6	52.3	52.3	51.1	51.6	51.7	52	72.4	71.7	51.6	51.8
CIP111047	93.64	96.7	96.36	96.42	96.51	96.57	96.6	97.52	97.96	96.58	99.81	99.84	96.6	93.36	93.06	99.82	99.85	93.45
	52.5	70.5	70.1	70.2	69.9	70.6	70	78.2	80.9	70.1	98.7	98.9	72.5	50.6	50.4	98.7	98.7	51.6
DSM 14571	93.42	98.63	98.52	98.49	98.49	98.47	98.52	96.58	96.48	98.32	96.5	96.39	96.16	93.27	93.38	96.51	96.37	93.36	96.47
	52	86.9	86.7	87	86.9	86.9	86.8	70	70	84.8	69.9	69.9	67.1	51.8	51.5	69.9	69.8	52	69.6
GTC_862	93.38	98.51	98.5	98.51	98.57	98.52	98.51	96.63	96.51	98.33	96.58	96.38	96.1	93.3	93.34	96.4	96.59	93.36	96.52	99.99
	52	86.9	86.8	87	86.9	86.9	86.9	70	70	84.9	69.9	69.9	67.1	51.7	51.4	69.9	69.9	52	69.6	100
KCTC 12492	93.4	98.59	98.44	98.45	98.6	98.56	98.53	96.53	96.57	98.29	96.47	96.49	96.14	93.22	93.3	96.55	96.49	93.48	96.54	99.99	99.99
	52.1	86.9	86.8	87	86.9	86.9	86.8	70	70.1	84.8	69.9	69.9	67.1	51.9	51.5	70	69.9	52	52	100	100
EMI1	93.31	96.33	96.41	96.52	96.39	96.43	96.41	100	97.45	96.41	97.57	97.53	96.87	93.41	93.23	97.44	97.46	93.84	97.5	96.38	96.52	96.45
	55.4	73.9	73.9	73.9	73.9	73.9	74	100	80.6	74.1	80.8	80.9	77.2	55.6	54.9	80.8	80.7	55.6	80.7	73.5	73.4	73.5
EMI2	93.3	96.33	96.41	96.52	96.39	96.43	96.41	100	97.46	96.41	97.56	97.52	96.87	93.41	93.23	97.44	97.46	93.84	97.5	96.38	96.52	96.45	100
	55.4	73.9	73.9	73.9	73.9	73.9	74	100	80.6	74.1	80.8	80.9	77.2	55.6	54.9	80.7	80.7	55.6	80.7	73.5	73.4	73.5	100
EMI3	93.3	96.33	96.41	96.52	96.39	96.43	96.41	100	97.46	96.41	97.57	97.51	96.86	93.41	93.23	97.44	97.46	93.83	97.5	96.38	96.52	96.44	100	100
	55.4	73.9	73.9	73.9	73.9	73.9	74	100	80.6	74.1	80.7	80.9	77.3	55.6	54.8	80.7	80.7	55.6	80.7	73.5	73.4	73.5	100	100
EMI4	97.95	93.15	93.04	93.24	93.24	93.19	93.27	93.31	93.2	92.97	93.24	93.18	93.14	98.36	99.85	93.19	93.1	96.7	93.25	93.31	93.09	93.19	92.91	92.91	92.9
	85	54.5	55.6	54.7	54.6	54.6	54.6	54.8	54.4	54.5	54.3	54.6	53.9	86.8	99.7	54.4	54.5	75.7	54.3	55.5	54.5	55.5	54.9	54.9	54.8
EM15	92.85	98.94	98.6	98.99	98.92	98.97	98.86	96.56	96.28	99.58	96.3	96.29	95.92	93.05	92.89	96.31	96.42	93.19	96.34	98.24	98.31	98.32	96.54	96.49	96.51	92.87
	72.70	88.70	87.50	87.30	87.40	88.60	87.50	78.10	75.20	93.10	76.90	74.50	74.00	77.40	73.60	78.00	77.10	68.60	75.20	84.40	84.40	84.30	78.00	78.00	78.10	74.80
MDS_FC08	93.70	96.32	96.41	96.42	96.43	96.34	96.43	97.06	96.91	96.22	97.02	96.94	98.93	93.62	93.54	96.91	96.47	93.92	97.04	96.10	96.03	95.92	96.94	96.95	96.96	93.60	96.14
	42.70	48.00	47.10	47.40	47.20	47.90	48.50	48.50	46.50	44.90	47.60	46.00	51.30	44.90	44.50	48.10	47.60	44.60	45.60	46.80	46.90	46.80	48.50	48.50	48.50	46.60	44.50
MEYL_1	93.10	99.99	99.99	99.99	99.99	99.98	99.98	96.58	96.51	98.81	96.47	96.45	96.32	93.06	93.03	96.60	96.52	93.38	96.46	98.49	98.50	98.52	96.61	96.55	96.52	93.15	98.89	96.31
	72.40	99.50	99.70	99.60	99.70	99.40	98.70	81.20	80.80	80.80	78.90	76.40	77.00	77.60	76.00	79.90	79.30	73.90	77.60	88.50	88.50	88.40	81.10	81.10	81.20	78.60	88.60	47.70
Mir-N11	93.13	99.95	99.98	99.98	99.99	99.95	99.98	96.56	96.46	98.81	96.33	96.41	96.31	93.09	93.00	96.62	96.69	93.31	96.44	98.49	98.51	97.50	96.58	96.59	96.52	93.04	98.88	96.40	99.98
	72.70	99.10	99.80	99.70	99.80	99.00	98.00	80.20	79.70	88.00	77.70	75.30	75.80	75.20	74.80	78.70	78.20	72.80	76.40	87.40	87.40	87.30	80.20	80.20	80.20	77.30	87.70	46.80	99.80
F13	92.65	98.92	98.87	98.93	98.96	98.92	98.91	95.81	95.78	97.91	95.81	95.78	95.53	92.58	92.54	95.73	95.81	92.65	95.73	97.61	97.54	96.5	95.79	95.76	95.83	92.56	98.04	95.52	98.89	98.85
	62.00	94.00	93.10	93.20	93.00	94.00	91.10	72.60	70.70	80.60	70.00	67.30	67.90	64.80	64.30	70.50	69.50	63.20	66.70	80.00	80.00	79.90	72.50	72.50	72.60	67.10	79.80	46.10	93.50	92.20
NW-2-4	93.11	99.98	99.98	99.99	99.99	99.98	99.97	96.63	96.53	98.83	96.53	96.52	96.32	93.09	93.08	96.57	96.58	93.36	96.49	98.49	98.54	98.5	96.52	96.53	96.55	93.23	98.92	96.38	99.99	99.98	98.92
	72.40	99.50	99.70	99.60	99.70	99.40	98.70	81.20	80.80	88.90	78.90	76.40	77.00	76.40	76.00	75.90	79.30	73.90	77.60	88.50	88.50	88.40	81.10	81.10	81.20	78.50	88.60	47.70	100.00	99.80	93.50
SBRL-21-086	93.35	96.62	96.37	96.37	96.45	96.33	96.33	97.14	98.05	96.56	99.97	99.92	96.9	93.41	93.28	99.99	99.95	93.56	99.95	96.50	96.51	96.51	97.63	97.68	97.64	93.24	96.58	96.93	96.45	96.44	95.80	96.49
	74.10	78.40	77.60	77.30	77.50	78.20	78.90	90.00	85.70	75.20	96.30	95.70	77.30	78.90	76.70	96.40	96.20	71.40	94.80	77.20	77.40	77.20	89.90	89.80	89.90	77.50	75.50	47.30	78.60	77.40	69.40	78.60
SBRL-21-012	93.24	96.34	96.37	96.37	96.45	96.33	96.33	97.14	97.06	96.24	97.01	96.93	99.99	93.32	93.17	96.94	97.01	93.41	96.92	98.31	96.09	96.04	97.03	97.17	97.02	93.19	96.03	98.89	96.29	96.20	95.61	96.23	96.88
	71.50	80.40	78.90	79.00	79.20	80.20	80.10	82.80	78.50	75.40	80.60	78.50	76.40	93.60	77.70	82.10	81.60	73.60	78.10	79.10	79.00	78.90	82.70	82.70	82.80	78.30	75.30	53.60	80.30	79.10	71.10	80.30	83.20
SBRL-21-030	93.33	96.63	96.69	98.92	96.64	96.62	96.63	97.77	98.06	96.56	98.77	98.83	96.92	93.36	93.22	98.78	98.79	93.52	98.81	96.48	96.45	96.52	97.75	97.83	97.73	93.29	96.55	96.821	96.53	96.57	95.85	96.54	98.79	97.01
	74.70	82.80	81.60	81.30	81.60	82.60	83.10	92.40	87.40	79.40	94.10	91.30	81.40	80.00	78.90	93.90	93.60	76.30	90.00	81.60	81.60	81.40	92.20	92.20	92.30	82.10	78.20	50.00	82.60	81.40	74.00	82.60	93.60	84.20
